# Supplementary material for: Peptide ligands targeting FGF receptors promote recovery from dorsal root crush injury via AKT/mTOR signaling
Source: Theranostics. 2021 Nov 2;11(20):10125–47. doi: 10.7150/thno.62525 (PMC8581430; doi:10.7150/thno.62525)
Supplement: Supplementary file 2 — Supplementary databases 1. [file thnov11p10125s2.xlsx]

## Sheet: sheet1
Protein	Protein Name	Gene Name	Mol weight [kDa]	Sequence length	Proteins	Positions within proteins	Fasta headers	Leading proteins	Positions within Leading proteins	Position	Amino acid	Sequence window	Score	Score for localization	Phospho (STY) Probabilities	Phospho (STY) Score diffs	Position in peptide	Charge	Mass error [ppm]	Reporter intensity corrected H2-1-1	Reporter intensity corrected H2-1-2	Reporter intensity corrected H2-1-3	Reporter intensity corrected PBS-1-1	Reporter intensity corrected PBS-1-2	Reporter intensity corrected PBS-1-3
A0A096MJY4	Myocyte-specific enhancer factor 2C	Mef2c	51.217	473	A0A096MJY4	222	MEF2C_RAT Myocyte-specific enhancer factor 2C OS=Rattus norvegicus OX=10116 GN=Mef2c PE=1 SV=1	A0A096MJY4	222	222	S	GAGTSAGNGYGNPRNSPGLLVSPGNLNKNIQ	40.844	40.844	NS(0.994)PGLLVS(0.006)PGNLNK	NS(22.39)PGLLVS(-22.39)PGNLNK	2	3	0.22828	2994.39	2882.61	4444.8	2475.09	2868.33	3332.4
A0A096MJZ0	Dynein light chain 1, axonemal	Dnal1	21.503	190	A0A096MJZ0	56	DNAL1_RAT Dynein light chain 1, axonemal OS=Rattus norvegicus OX=10116 GN=Dnal1 PE=1 SV=1	A0A096MJZ0	56	56	S	DASLSTLANCEKLSLSTNCIEKIANLNGLKN	64.121	64.121	LS(0.092)LS(0.707)T(0.202)NCIEK	LS(-8.86)LS(5.45)T(-5.45)NCIEK	4	3	0.36732	8897.4	9435.3	11730	6228.3	9778.2	10503
A0A096MJZ0	Dynein light chain 1, axonemal	Dnal1	21.503	190	A0A096MJZ0	57	DNAL1_RAT Dynein light chain 1, axonemal OS=Rattus norvegicus OX=10116 GN=Dnal1 PE=1 SV=1	A0A096MJZ0	57	57	T	ASLSTLANCEKLSLSTNCIEKIANLNGLKNL	28.624	28.624	LS(0.296)LS(0.352)T(0.352)NCIEK	LS(-0.76)LS(0)T(0)NCIEK	5	3	0.078084
A0A096MK47	Muscular LMNA-interacting protein	Mlip	86.185	807	A0A096MK47	85	MLIP_RAT Muscular LMNA-interacting protein OS=Rattus norvegicus OX=10116 GN=Mlip PE=1 SV=1	A0A096MK47	85	85	S	QKGDLFKAEYVFIVDSDGEDEATCRQGEQGP	87.326	87.326	AEYVFIVDS(1)DGEDEATCR	AEY(-53.12)VFIVDS(44.11)DGEDEAT(-44.11)CR	9	3	-0.076156	9437.1	7708.8	8497.5	5092.8	4612.5	7815.9
A0A0G2JTR4	Active breakpoint cluster region-related protein	Abr	97.692	859	A0A0G2JTR4	72	ABR_RAT Active breakpoint cluster region-related protein OS=Rattus norvegicus OX=10116 GN=Abr PE=1 SV=2	A0A0G2JTR4	72	72	S	SPQLSARSQGGGESISPTPPEGLAPGVEAGK	78.755	78.755	S(0.001)QGGGES(0.044)IS(0.741)PT(0.214)PPEGLAPGVEAGK	S(-27.43)QGGGES(-12.28)IS(5.39)PT(-5.39)PPEGLAPGVEAGK	9	4	0.32189	23836.5	22215.9	29240.4	26714.1	19509.9	32484
A0A0G2JTR4	Active breakpoint cluster region-related protein	Abr	97.692	859	A0A0G2JTR4	74	ABR_RAT Active breakpoint cluster region-related protein OS=Rattus norvegicus OX=10116 GN=Abr PE=1 SV=2	A0A0G2JTR4	74	74	T	QLSARSQGGGESISPTPPEGLAPGVEAGKGL	35.648	35.648	S(0.041)QGGGES(0.118)IS(0.394)PT(0.447)PPEGLAPGVEAGK	S(-10.37)QGGGES(-5.79)IS(-0.54)PT(0.54)PPEGLAPGVEAGK	11	4	0.29642
A0A0G2JV04	ADP-ribosylation factor-binding protein GGA3	Gga3	78.758	727	A0A0G2JV04	159	GGA3_RAT ADP-ribosylation factor-binding protein GGA3 OS=Rattus norvegicus OX=10116 GN=Gga3 PE=1 SV=1	A0A0G2JV04	159	159	S	VQSDPPIPMDRTLIPSPPPRPKNPVFDDEEK	51.092	51.092	T(0.002)LIPS(0.998)PPPRPK	T(-28.17)LIPS(28.17)PPPRPK	5	4	0.25441	19833.6	18722.1	25393.8	11913.3	21219.3	26780.1
A0A0G2JXN2	Tripartite motif-containing protein 46	Trim46	83.43	759	A0A0G2JXN2	627	TRI46_RAT Tripartite motif-containing protein 46 OS=Rattus norvegicus OX=10116 GN=Trim46 PE=1 SV=2	A0A0G2JXN2	627	627	S	ESKLQESFQGAPDVISPRYDPDSGHDSGAED	70.986	68.576	LQESFQGAPDVIS(1)PR	LQES(-55.78)FQGAPDVIS(55.78)PR	13	2	0.077774	24264	25029.6	27366	20077.2	18405.6	24987
A0A0G2JXT6	Myotubularin-related protein 6	Mtmr6	75.576	655	A0A0G2JXT6	622	MTMR6_RAT Myotubularin-related protein 6 OS=Rattus norvegicus OX=10116 GN=Mtmr6 PE=1 SV=1	A0A0G2JXT6	622	622	S	QSLLPVKDTLRAVEGSSPADNRYCDYTEEFS	38.634	38.634	AVEGS(0.5)S(0.5)PADNR	AVEGS(0)S(0)PADNR	5	3	0.55826	3908.7	2607.45	2381.94	3089.7	1956.63	3911.4
A0A0G2JXT6	Myotubularin-related protein 6	Mtmr6	75.576	655	A0A0G2JXT6	623	MTMR6_RAT Myotubularin-related protein 6 OS=Rattus norvegicus OX=10116 GN=Mtmr6 PE=1 SV=1	A0A0G2JXT6	623	623	S	SLLPVKDTLRAVEGSSPADNRYCDYTEEFSK	38.634	38.634	AVEGS(0.5)S(0.5)PADNR	AVEGS(0)S(0)PADNR	6	3	0.55826	3908.7	2607.45	2381.94	3089.7	1956.63	3911.4
A0A0G2K2P5	Tight junction protein ZO-1	Tjp1	197.15	1765	A0A0G2K2P5	927	ZO1_RAT Tight junction protein ZO-1 OS=Rattus norvegicus OX=10116 GN=Tjp1 PE=1 SV=1	A0A0G2K2P5	927	927	S	SPGLKTASQQKAEASSPVPYLSPETNPASSA	113.8	113.8	AEAS(0.185)S(0.815)PVPYLSPETNPASSASAVK	AEAS(-6.43)S(6.43)PVPY(-35.28)LS(-42.15)PET(-60.35)NPAS(-80.84)S(-85.5)AS(-94.1)AVK	5	3	-0.81279	16779.3	14976	21273.6	16069.8	8491.2	18096.9
A0A0G2K2P5	Tight junction protein ZO-1	Tjp1	197.15	1765	A0A0G2K2P5	1614	ZO1_RAT Tight junction protein ZO-1 OS=Rattus norvegicus OX=10116 GN=Tjp1 PE=1 SV=1	A0A0G2K2P5	1614	1614	S	YQINNISTMPKAVPVSPSAVEEDEDEDGHTV	110.08	110.08	AVPVS(0.849)PS(0.151)AVEEDEDEDGHTVVATAR	AVPVS(7.51)PS(-7.51)AVEEDEDEDGHT(-86.87)VVAT(-98.27)AR	5	3	-0.61592	11993.1	10795.5	12447.9	8841	5646.9	14106.9
A0A0G2K2P5	Tight junction protein ZO-1	Tjp1	197.15	1765	A0A0G2K2P5	912	ZO1_RAT Tight junction protein ZO-1 OS=Rattus norvegicus OX=10116 GN=Tjp1 PE=1 SV=1	A0A0G2K2P5	912	912	S	PYSPQAQPQAIHRIDSPGLKTASQQKAEASS	71.501	50.04	IDS(1)PGLK	IDS(50.04)PGLK	3	3	0.082693	40554	40545	47475	39813	26910.6	56709
A0A0G2K2P5	Tight junction protein ZO-1	Tjp1	197.15	1765	A0A0G2K2P5	1051	ZO1_RAT Tight junction protein ZO-1 OS=Rattus norvegicus OX=10116 GN=Tjp1 PE=1 SV=1	A0A0G2K2P5	1051	1051	S	NPAYDPQLPYVEKQASRDLEQPPYRYESSSY	105.14	105.14	QAS(1)RDLEQPPYR	QAS(88.79)RDLEQPPY(-88.79)R	3	3	0.43717	15018.6	14938.2	23593.2	16750.8	14648.4	27084.3
A0A0G2K2P5	Tight junction protein ZO-1	Tjp1	197.15	1765	A0A0G2K2P5	297	ZO1_RAT Tight junction protein ZO-1 OS=Rattus norvegicus OX=10116 GN=Tjp1 PE=1 SV=1	A0A0G2K2P5	297	297	S	NASERDDISEIQSLASDHSVRSHDRPPRRSQ	79.511	79.511	DDISEIQS(0.028)LAS(0.936)DHS(0.037)VR	DDIS(-51.01)EIQS(-15.31)LAS(14.04)DHS(-14.04)VR	11	3	0.24305	22181.7	19449.3	21914.4	15554.1	15104.7	21494.7
A0A0G2K2P5	Tight junction protein ZO-1	Tjp1	197.15	1765	A0A0G2K2P5	212	ZO1_RAT Tight junction protein ZO-1 OS=Rattus norvegicus OX=10116 GN=Tjp1 PE=1 SV=1	A0A0G2K2P5	212	212	S	EYGLRLASHIFVKEISQDSLAARDGNIQEGD	91.123	91.123	EIS(0.91)QDS(0.09)LAAR	EIS(10.03)QDS(-10.03)LAAR	3	2	-1.1886	10149.3	9913.8	15792.3	12511.2	14231.1	29671.2
A0A0G2K2P5	Tight junction protein ZO-1	Tjp1	197.15	1765	A0A0G2K2P5	617	ZO1_RAT Tight junction protein ZO-1 OS=Rattus norvegicus OX=10116 GN=Tjp1 PE=1 SV=1	A0A0G2K2P5	617	617	S	WRFRGLRSSKRNLRKSREDLSAQPVQTKFPA	90.453	90.453	S(0.99)REDLS(0.01)AQPVQTK	S(19.98)REDLS(-19.98)AQPVQT(-76.03)K	1	3	-0.37198	15029.7	15071.4	23935.5	13759.8	15109.8	26888.7
A0A0G2K2P5	Tight junction protein ZO-1	Tjp1	197.15	1765	A0A0G2K2P5	175	ZO1_RAT Tight junction protein ZO-1 OS=Rattus norvegicus OX=10116 GN=Tjp1 PE=1 SV=1	A0A0G2K2P5	175	175	S	SASRDRSLSPRSDRRSVASSQPAKPTKVTLV	51.888	51.888	S(0.985)VAS(0.004)S(0.004)QPAKPT(0.008)K	S(21.16)VAS(-24.39)S(-24.04)QPAKPT(-21.16)K	1	3	0.36456	34875	27516.9	42255	26632.8	23206.8	46431
A0A0G2K2P5	Tight junction protein ZO-1	Tjp1	197.15	1765	A0A0G2K2P5	178	ZO1_RAT Tight junction protein ZO-1 OS=Rattus norvegicus OX=10116 GN=Tjp1 PE=1 SV=1	A0A0G2K2P5	178	178	S	RDRSLSPRSDRRSVASSQPAKPTKVTLVKSR	65.374	65.374	S(0.002)VAS(0.946)S(0.041)QPAKPT(0.011)K	S(-27.6)VAS(13.6)S(-13.6)QPAKPT(-19.5)K	4	3	0.091777	47271	44103	48690	35367	26349.9	50055
A0A0G2K2P5	Tight junction protein ZO-1	Tjp1	197.15	1765	A0A0G2K2P5	179	ZO1_RAT Tight junction protein ZO-1 OS=Rattus norvegicus OX=10116 GN=Tjp1 PE=1 SV=1	A0A0G2K2P5	179	179	S	DRSLSPRSDRRSVASSQPAKPTKVTLVKSRK	38.337	38.337	S(0.01)VAS(0.494)S(0.494)QPAKPT(0.002)K	S(-16.92)VAS(0)S(0)QPAKPT(-24.08)K	5	3	-1.0967
A0A0G2K2P5	Tight junction protein ZO-1	Tjp1	197.15	1765	A0A0G2K2P5	311	ZO1_RAT Tight junction protein ZO-1 OS=Rattus norvegicus OX=10116 GN=Tjp1 PE=1 SV=1	A0A0G2K2P5	311	311	S	ASDHSVRSHDRPPRRSQSRSPDQRSEPSDHS	45.368	45.368	S(0.411)QS(0.366)RS(0.223)PDQR	S(0.5)QS(-0.5)RS(-2.65)PDQR	1	2	-0.11462
A0A0G2K2P5	Tight junction protein ZO-1	Tjp1	197.15	1765	A0A0G2K2P5	589	ZO1_RAT Tight junction protein ZO-1 OS=Rattus norvegicus OX=10116 GN=Tjp1 PE=1 SV=1	A0A0G2K2P5	589	589	T	VPNKNRAEQLASVQYTLPKTAGGDRADFWRF	53.754	53.754	AEQLAS(0.001)VQY(0.456)T(0.543)LPK	AEQLAS(-28.58)VQY(-0.75)T(0.75)LPK	10	3	-0.10594	5795.7	5522.4	7770.9	5848.5	4742.7	7676.4
A0A0G2K2P5	Tight junction protein ZO-1	Tjp1	197.15	1765	A0A0G2K2P5	1277	ZO1_RAT Tight junction protein ZO-1 OS=Rattus norvegicus OX=10116 GN=Tjp1 PE=1 SV=1	A0A0G2K2P5	1277	1277	S	SVLTRVKMFENKRSASLENKKDVNDTASFKP	63.216	63.216	S(0.043)AS(0.957)LENK	S(-13.5)AS(13.5)LENK	3	2	0.36249	16224.9	14312.4	20337.3	18302.4	14381.1	21764.7
A0A0G2KBC9	Leukocyte immunoglobulin-like receptor subfamily B member 3-like	Lilrb3l	84.943	761	A0A0G2KBC9;C0HJX3;C0HJX2	606;589;589	LRB3L_RAT Leukocyte immunoglobulin-like receptor subfamily B member 3-like OS=Rattus norvegicus OX=10116 GN=Lilrb3l PE=2 SV=1;LRB3B_RAT Leukocyte immunoglobulin-like receptor subfamily B member 3B OS=Rattus norvegicus OX=10116 GN=Lilrb3b PE=3 SV=1;LRB3A_RA	A0A0G2KBC9	606	606	T	KDDEDAQKGKELQLSTGAAEPVTRDRGHQKR	25.609	25.609	ELQLS(0.492)T(0.492)GAAEPVT(0.016)R	ELQLS(0)T(0)GAAEPVT(-14.82)R	6	3	-0.68027
A0A0G2KBC9	Leukocyte immunoglobulin-like receptor subfamily B member 3-like	Lilrb3l	84.943	761	A0A0G2KBC9	550	LRB3L_RAT Leukocyte immunoglobulin-like receptor subfamily B member 3-like OS=Rattus norvegicus OX=10116 GN=Lilrb3l PE=2 SV=1	A0A0G2KBC9	550	550	Y	SMSGVTSKLSGTYRCYGSHDSSLYLKALIGV	12.767	12.767	CY(0.794)GS(0.804)HDS(0.804)S(0.804)LY(0.794)LK	CY(0)GS(0.21)HDS(0.21)S(0.21)LY(0)LK	2	3	-2.5951	2108.8	1647.7	1953.3	1654.1	1605.5	1482.3
A0A0G2KBC9	Leukocyte immunoglobulin-like receptor subfamily B member 3-like	Lilrb3l	84.943	761	A0A0G2KBC9	558	LRB3L_RAT Leukocyte immunoglobulin-like receptor subfamily B member 3-like OS=Rattus norvegicus OX=10116 GN=Lilrb3l PE=2 SV=1	A0A0G2KBC9	558	558	Y	LSGTYRCYGSHDSSLYLKALIGVSVAFLLFL	12.767	12.767	CY(0.794)GS(0.804)HDS(0.804)S(0.804)LY(0.794)LK	CY(0)GS(0.21)HDS(0.21)S(0.21)LY(0)LK	10	3	-2.5951	2108.8	1647.7	1953.3	1654.1	1605.5	1482.3
A0FKI7	Acyl-CoA-binding domain-containing protein 5	Acbd5	56.781	506	A0FKI7	419	ACBD5_RAT Acyl-CoA-binding domain-containing protein 5 OS=Rattus norvegicus OX=10116 GN=Acbd5 PE=1 SV=1	A0FKI7	419	419	S	GGDGERWGSDRGSRGSLNEQIALVLIRLQED	84.508	72.662	GS(1)LNEQIALVLIR	GS(72.66)LNEQIALVLIR	2	2	0.17297	23826	24444.9	32589	25687.8	25546.2	27293.4
A0MZ67	Shootin-1	Shtn1	71.445	633	A0MZ67	506	SHOT1_RAT Shootin-1 OS=Rattus norvegicus OX=10116 GN=Shtn1 PE=1 SV=1	A0MZ67	506	506	S	DSSSPTGILATSESKSMPVLGSVSSVTKSAL	60.918	60.918	S(1)MPVLGSVSSVTK	S(34.55)MPVLGS(-34.55)VS(-41.71)S(-47.2)VT(-56.21)K	1	3	-0.08168	10426.5	12399.3	18030	11524.8	10782.9	16333.5
A1A5P0	Cdc42 effector protein 1	Cdc42ep1	41.028	388	A1A5P0	298	BORG5_RAT Cdc42 effector protein 1 OS=Rattus norvegicus OX=10116 GN=Cdc42ep1 PE=1 SV=1	A1A5P0	298	298	S	NGVTAVLGPVAEVKASPVGEGPQVPSKMAFD	60.918	60.918	AS(1)PVGEGPQVPSK	AS(56.03)PVGEGPQVPS(-56.03)K	2	3	0.38005	8906.1	9161.7	10433.7	8115.3	6255.6	11420.4
A1A5P0	Cdc42 effector protein 1	Cdc42ep1	41.028	388	A1A5P0	193	BORG5_RAT Cdc42 effector protein 1 OS=Rattus norvegicus OX=10116 GN=Cdc42ep1 PE=1 SV=1	A1A5P0	193	193	S	DHDRDPDHSQDREQSSSPSEPNPNPELRRSD	24.041	24.041	EQS(0.051)S(0.316)S(0.316)PS(0.316)EPNPNPELR	EQS(-7.92)S(0)S(0)PS(0)EPNPNPELR	4	3	-1.5722
A1A5P0	Cdc42 effector protein 1	Cdc42ep1	41.028	388	A1A5P0	207	BORG5_RAT Cdc42 effector protein 1 OS=Rattus norvegicus OX=10116 GN=Cdc42ep1 PE=1 SV=1	A1A5P0	207	207	S	SSSPSEPNPNPELRRSDSLLSFRFDLDLGPS	59.418	59.418	RS(0.571)DS(0.429)LLSFR	RS(1.25)DS(-1.25)LLS(-41.91)FR	2	3	-0.063222	3464.4	3989.1	3595.5	2274.75	2605.56	3752.7
A1A5P0	Cdc42 effector protein 1	Cdc42ep1	41.028	388	A1A5P0	194	BORG5_RAT Cdc42 effector protein 1 OS=Rattus norvegicus OX=10116 GN=Cdc42ep1 PE=1 SV=1	A1A5P0	194	194	S	HDRDPDHSQDREQSSSPSEPNPNPELRRSDS	24.041	24.041	EQS(0.051)S(0.316)S(0.316)PS(0.316)EPNPNPELR	EQS(-7.92)S(0)S(0)PS(0)EPNPNPELR	5	3	-1.5722
A1A5P0	Cdc42 effector protein 1	Cdc42ep1	41.028	388	A1A5P0	196	BORG5_RAT Cdc42 effector protein 1 OS=Rattus norvegicus OX=10116 GN=Cdc42ep1 PE=1 SV=1	A1A5P0	196	196	S	RDPDHSQDREQSSSPSEPNPNPELRRSDSLL	24.041	24.041	EQS(0.051)S(0.316)S(0.316)PS(0.316)EPNPNPELR	EQS(-7.92)S(0)S(0)PS(0)EPNPNPELR	7	3	-1.5722
A1A5P0	Cdc42 effector protein 1	Cdc42ep1	41.028	388	A1A5P0	212	BORG5_RAT Cdc42 effector protein 1 OS=Rattus norvegicus OX=10116 GN=Cdc42ep1 PE=1 SV=1	A1A5P0	212	212	S	EPNPNPELRRSDSLLSFRFDLDLGPSLLSEL	83.168	83.168	S(0.006)DS(0.283)LLS(0.711)FR	S(-20.61)DS(-4.01)LLS(4.01)FR	6	2	0.1083	8511.6	9445.2	10940.1	8509.2	7023.3	11284.2
A1A5R8	Uncharacterized protein KIAA1841 homolog		84.344	737	A1A5R8	175	K1841_RAT Uncharacterized protein KIAA1841 homolog OS=Rattus norvegicus OX=10116 PE=2 SV=1	A1A5R8	175	175	Y	EDFICPRDLLISEMKYFAEYLSVDAQRWEEV	19.492	19.492	DLLIS(0.919)EMKY(0.863)FAEY(0.718)LS(0.501)VDAQR	DLLIS(7.9)EMKY(5.61)FAEY(2.48)LS(-2.48)VDAQR	9	3	-1.4263	3328.2	4641.6	4169.5	3849.1	2479.3	4573.7
A1A5R8	Uncharacterized protein KIAA1841 homolog		84.344	737	A1A5R8	179	K1841_RAT Uncharacterized protein KIAA1841 homolog OS=Rattus norvegicus OX=10116 PE=2 SV=1	A1A5R8	179	179	Y	CPRDLLISEMKYFAEYLSVDAQRWEEVDISV	19.492	19.492	DLLIS(0.919)EMKY(0.863)FAEY(0.718)LS(0.501)VDAQR	DLLIS(7.9)EMKY(5.61)FAEY(2.48)LS(-2.48)VDAQR	13	3	-1.4263	3328.2	4641.6	4169.5	3849.1	2479.3	4573.7
A1A5R8	Uncharacterized protein KIAA1841 homolog		84.344	737	A1A5R8	171	K1841_RAT Uncharacterized protein KIAA1841 homolog OS=Rattus norvegicus OX=10116 PE=2 SV=1	A1A5R8	171	171	S	KSLKEDFICPRDLLISEMKYFAEYLSVDAQR	19.492	19.492	DLLIS(0.919)EMKY(0.863)FAEY(0.718)LS(0.501)VDAQR	DLLIS(7.9)EMKY(5.61)FAEY(2.48)LS(-2.48)VDAQR	5	3	-1.4263	3328.2	4641.6	4169.5	3849.1	2479.3	4573.7
A1A5S1	Pre-mRNA-processing factor 6	Prpf6	106.76	941	A1A5S1	266	PRP6_RAT Pre-mRNA-processing factor 6 OS=Rattus norvegicus OX=10116 GN=Prpf6 PE=1 SV=1	A1A5S1	266	266	T	MDMRLSQVSDSVSGQTVVDPKGYLTDLNSMI	65.231	65.231	LSQVSDS(0.001)VS(0.055)GQT(0.945)VVDPK	LS(-48.74)QVS(-43.33)DS(-31.53)VS(-12.37)GQT(12.37)VVDPK	12	3	-0.55863	6084.3	6857.1	8840.1	6324.9	4900.8	6771.6
A1A5S1	Pre-mRNA-processing factor 6	Prpf6	106.76	941	A1A5S1	671	PRP6_RAT Pre-mRNA-processing factor 6 OS=Rattus norvegicus OX=10116 GN=Prpf6 PE=1 SV=1	A1A5S1	671	671	S	NEYERARRLLAKARSSAPTARVFMKSVKLEW	63.48	63.48	S(0.496)S(0.496)APT(0.007)AR	S(0)S(0)APT(-18.4)AR	2	2	0.24345
A1A5S1	Pre-mRNA-processing factor 6	Prpf6	106.76	941	A1A5S1	670	PRP6_RAT Pre-mRNA-processing factor 6 OS=Rattus norvegicus OX=10116 GN=Prpf6 PE=1 SV=1	A1A5S1	670	670	S	NNEYERARRLLAKARSSAPTARVFMKSVKLE	63.48	63.48	S(0.496)S(0.496)APT(0.007)AR	S(0)S(0)APT(-18.4)AR	1	2	0.24345
A1EC95	HEAT repeat-containing protein 6	Heatr6	136.5	1252	A1EC95	714	HEAT6_RAT HEAT repeat-containing protein 6 OS=Rattus norvegicus OX=10116 GN=Heatr6 PE=1 SV=1	A1EC95	714	714	S	KALPAGPSLEEASLSSPKGTAEPCWLIRLCI	58.49	58.49	ALPAGPS(0.002)LEEAS(0.206)LS(0.134)S(0.658)PK	ALPAGPS(-26.33)LEEAS(-5.04)LS(-6.92)S(5.04)PK	15	3	0.22364	8693.7	10678.5	10169.1	8344.8	5718.6	9278.7
A1EC95	HEAT repeat-containing protein 6	Heatr6	136.5	1252	A1EC95	684	HEAT6_RAT HEAT repeat-containing protein 6 OS=Rattus norvegicus OX=10116 GN=Heatr6 PE=1 SV=1	A1EC95	684	684	S	PEVQLLLQQPCSSGRSSSSATPHLSTPDGWK	37.999	37.999	S(0.364)S(0.364)S(0.086)S(0.086)AT(0.095)PHLS(0.003)T(0.003)PDGWK	S(0)S(0)S(-6.25)S(-6.25)AT(-5.84)PHLS(-21.31)T(-20.92)PDGWK	1	3	-0.34136
A1EC95	HEAT repeat-containing protein 6	Heatr6	136.5	1252	A1EC95	685	HEAT6_RAT HEAT repeat-containing protein 6 OS=Rattus norvegicus OX=10116 GN=Heatr6 PE=1 SV=1	A1EC95	685	685	S	EVQLLLQQPCSSGRSSSSATPHLSTPDGWKA	37.999	37.999	S(0.364)S(0.364)S(0.086)S(0.086)AT(0.095)PHLS(0.003)T(0.003)PDGWK	S(0)S(0)S(-6.25)S(-6.25)AT(-5.84)PHLS(-21.31)T(-20.92)PDGWK	2	3	-0.34136
A1EC95	HEAT repeat-containing protein 6	Heatr6	136.5	1252	A1EC95	713	HEAT6_RAT HEAT repeat-containing protein 6 OS=Rattus norvegicus OX=10116 GN=Heatr6 PE=1 SV=1	A1EC95	713	713	S	WKALPAGPSLEEASLSSPKGTAEPCWLIRLC	34.839	34.839	ALPAGPS(0.035)LEEAS(0.125)LS(0.431)S(0.382)PKGT(0.028)AEPCWLIR	ALPAGPS(-10.93)LEEAS(-5.37)LS(0.53)S(-0.53)PKGT(-11.87)AEPCWLIR	14	4	0.24128
A1L1I3	Numb-like protein	Numbl	65.512	614	A1L1I3	411	NUMBL_RAT Numb-like protein OS=Rattus norvegicus OX=10116 GN=Numbl PE=1 SV=1	A1L1I3	411	411	S	VPAATAFQPGHKRTPSEAERWLEEVSQVAKA	76.221	76.221	T(0.075)PS(0.925)EAER	T(-10.92)PS(10.92)EAER	3	2	-0.56283	8907	10275	11473.2	13883.4	5825.4	12124.5
A1L1J6	Zinc finger protein 652	Znf652	69.557	608	A1L1J6	203	ZN652_RAT Zinc finger protein 652 OS=Rattus norvegicus OX=10116 GN=Znf652 PE=1 SV=1	A1L1J6	203	203	S	QRRTRRAASVAAATTSPTPRTTRGRRKSAEL	51.445	46.528	AASVAAAT(0.034)T(0.246)S(0.557)PT(0.163)PR	AAS(-37.77)VAAAT(-12.11)T(-3.55)S(3.55)PT(-5.34)PR	10	3	0.95925	9834.3	10634.1	9984	9019.5	11422.8	11596.5
A1L1J6	Zinc finger protein 652	Znf652	69.557	608	A1L1J6	201	ZN652_RAT Zinc finger protein 652 OS=Rattus norvegicus OX=10116 GN=Znf652 PE=1 SV=1	A1L1J6	201	201	T	VTQRRTRRAASVAAATTSPTPRTTRGRRKSA	51.445	51.445	AASVAAAT(0.313)T(0.313)S(0.313)PT(0.061)PR	AAS(-36.11)VAAAT(0)T(0)S(0)PT(-7.13)PR	8	2	0.0090545
A1L1J6	Zinc finger protein 652	Znf652	69.557	608	A1L1J6	202	ZN652_RAT Zinc finger protein 652 OS=Rattus norvegicus OX=10116 GN=Znf652 PE=1 SV=1	A1L1J6	202	202	T	TQRRTRRAASVAAATTSPTPRTTRGRRKSAE	51.445	51.445	AASVAAAT(0.313)T(0.313)S(0.313)PT(0.061)PR	AAS(-36.11)VAAAT(0)T(0)S(0)PT(-7.13)PR	9	2	0.0090545
A1L1K8	Intracellular hyaluronan-binding protein 4	Habp4	45.826	411	A1L1K8	108	HABP4_RAT Intracellular hyaluronan-binding protein 4 OS=Rattus norvegicus OX=10116 GN=Habp4 PE=1 SV=1	A1L1K8	108	108	S	KERKSLAVSSAQQPDSPGGPQPPGQKRTPRR	41.912	41.912	S(0.001)LAVS(0.012)S(0.011)AQQPDS(0.977)PGGPQPPGQK	S(-30.45)LAVS(-19.28)S(-19.54)AQQPDS(19.28)PGGPQPPGQK	12	3	0.63208
A2RRU1	Glycogen [starch] synthase, muscle	Gys1	84.071	738	A2RRU1	645	GYS1_RAT Glycogen [starch] synthase, muscle OS=Rattus norvegicus OX=10116 GN=Gys1 PE=1 SV=1	A2RRU1	645	645	S	ATQGYRYPRPASVPPSPSLSRHSSPHQSEDE	41.448	41.401	PAS(0.01)VPPS(0.899)PS(0.047)LS(0.043)R	PAS(-19.35)VPPS(12.78)PS(-12.78)LS(-13.2)R	7	2	0.35101	4471.5	3872.4	4583.4	3524.7	4281	5072.1
A2RRU1	Glycogen [starch] synthase, muscle	Gys1	84.071	738	A2RRU1	709	GYS1_RAT Glycogen [starch] synthase, muscle OS=Rattus norvegicus OX=10116 GN=Gys1 PE=1 SV=1	A2RRU1	709	709	S	PRRASCSSSTGGSKRSNSVDTGPSSSLSTPT	24.486	24.486	S(0.448)NS(0.448)VDT(0.015)GPS(0.015)S(0.015)S(0.015)LS(0.015)T(0.015)PT(0.005)EPLS(0.002)PT(0.002)S(0.002)S(0.002)LGEER	S(0)NS(0)VDT(-14.69)GPS(-14.69)S(-14.69)S(-14.69)LS(-14.69)T(-14.69)PT(-19.33)EPLS(-22.67)PT(-24.3)S(-24.3)S(-24.3)LGEER	1	3	0.062756
A2RRU1	Glycogen [starch] synthase, muscle	Gys1	84.071	738	A2RRU1	653	GYS1_RAT Glycogen [starch] synthase, muscle OS=Rattus norvegicus OX=10116 GN=Gys1 PE=1 SV=1	A2RRU1	653	653	S	RPASVPPSPSLSRHSSPHQSEDEEEPRDGPL	59.345	59.345	HS(0.167)S(0.797)PHQS(0.035)EDEEEPR	HS(-6.78)S(6.78)PHQS(-13.52)EDEEEPR	3	3	-0.40938	3849.9	5269.2	4605.9	3045	3892.8	6196.2
A2RRU1	Glycogen [starch] synthase, muscle	Gys1	84.071	738	A2RRU1	711	GYS1_RAT Glycogen [starch] synthase, muscle OS=Rattus norvegicus OX=10116 GN=Gys1 PE=1 SV=1	A2RRU1	711	711	S	RASCSSSTGGSKRSNSVDTGPSSSLSTPTEP	24.486	24.486	S(0.448)NS(0.448)VDT(0.015)GPS(0.015)S(0.015)S(0.015)LS(0.015)T(0.015)PT(0.005)EPLS(0.002)PT(0.002)S(0.002)S(0.002)LGEER	S(0)NS(0)VDT(-14.69)GPS(-14.69)S(-14.69)S(-14.69)LS(-14.69)T(-14.69)PT(-19.33)EPLS(-22.67)PT(-24.3)S(-24.3)S(-24.3)LGEER	3	3	0.062756
A2RRU4	Sterol regulatory element-binding protein cleavage-activating protein	Scap	139.5	1276	A2RRU4	850	SCAP_RAT Sterol regulatory element-binding protein cleavage-activating protein OS=Rattus norvegicus OX=10116 GN=Scap PE=2 SV=1	A2RRU4	850	850	S	RLSDGGKASPEEPGDSPPLRRRPRGPPPPSL	90.561	90.561	ASPEEPGDS(1)PPLRR	AS(-62.53)PEEPGDS(62.53)PPLRR	9	3	0.98595	19776	20511.6	28221.6	21919.5	18034.5	29556
A2RUV9	Adipocyte enhancer-binding protein 1	Aebp1	128.06	1128	A2RUV9	575	AEBP1_RAT Adipocyte enhancer-binding protein 1 OS=Rattus norvegicus OX=10116 GN=Aebp1 PE=2 SV=1	A2RUV9	575	575	T	KDMRQLMKVVNEECPTITRTYSLGKSSRGLK	14.015	14.015	QLMKVVNEECPT(0.801)IT(0.801)RT(0.801)Y(0.795)S(0.801)LGK	QLMKVVNEECPT(0.14)IT(0.14)RT(0.14)Y(-0.14)S(0.14)LGK	12	3	3.017	5379.2	5074.5	5864	5307.2	5018	6183.4
A2RUV9	Adipocyte enhancer-binding protein 1	Aebp1	128.06	1128	A2RUV9	577	AEBP1_RAT Adipocyte enhancer-binding protein 1 OS=Rattus norvegicus OX=10116 GN=Aebp1 PE=2 SV=1	A2RUV9	577	577	T	MRQLMKVVNEECPTITRTYSLGKSSRGLKIY	14.015	14.015	QLMKVVNEECPT(0.801)IT(0.801)RT(0.801)Y(0.795)S(0.801)LGK	QLMKVVNEECPT(0.14)IT(0.14)RT(0.14)Y(-0.14)S(0.14)LGK	14	3	3.017	5379.2	5074.5	5864	5307.2	5018	6183.4
A2RUV9	Adipocyte enhancer-binding protein 1	Aebp1	128.06	1128	A2RUV9	579	AEBP1_RAT Adipocyte enhancer-binding protein 1 OS=Rattus norvegicus OX=10116 GN=Aebp1 PE=2 SV=1	A2RUV9	579	579	T	QLMKVVNEECPTITRTYSLGKSSRGLKIYAM	14.015	14.015	QLMKVVNEECPT(0.801)IT(0.801)RT(0.801)Y(0.795)S(0.801)LGK	QLMKVVNEECPT(0.14)IT(0.14)RT(0.14)Y(-0.14)S(0.14)LGK	16	3	3.017	5379.2	5074.5	5864	5307.2	5018	6183.4
A2VD12	Pre-B-cell leukemia transcription factor-interacting protein 1	Pbxip1	80.275	722	A2VD12	132	PBIP1_RAT Pre-B-cell leukemia transcription factor-interacting protein 1 OS=Rattus norvegicus OX=10116 GN=Pbxip1 PE=1 SV=1	A2VD12	132	132	S	DTQDLERNIHPQNLPSSPRAVWKEHGCSSSD	94.717	43.03	NIHPQNLPS(0.5)S(0.5)PR	NIHPQNLPS(0)S(0)PR	9	3	0.063593	20597.4	22400.1	26321.1	15684.3	15076.5	27051
A2VD12	Pre-B-cell leukemia transcription factor-interacting protein 1	Pbxip1	80.275	722	A2VD12	133	PBIP1_RAT Pre-B-cell leukemia transcription factor-interacting protein 1 OS=Rattus norvegicus OX=10116 GN=Pbxip1 PE=1 SV=1	A2VD12	133	133	S	TQDLERNIHPQNLPSSPRAVWKEHGCSSSDD	94.717	43.03	NIHPQNLPS(0.5)S(0.5)PR	NIHPQNLPS(0)S(0)PR	10	3	0.063593	20597.4	22400.1	26321.1	15684.3	15076.5	27051
A4L691	PIN2/TERF1-interacting telomerase inhibitor 1	Pinx1	36.71	331	A4L691	233	PINX1_RAT PIN2/TERF1-interacting telomerase inhibitor 1 OS=Rattus norvegicus OX=10116 GN=Pinx1 PE=1 SV=1	A4L691	233	233	S	GKKKTKEAAGTDIENSPQHKAKRHKKKKRVE	74.772	74.772	EAAGTDIENS(1)PQHK	EAAGT(-43.8)DIENS(43.8)PQHK	10	3	0.13086	13959	14927.1	17224.2	17208.9	10509.9	17241.9
A4L9P7	Sister chromatid cohesion protein PDS5 homolog A	Pds5a	150.28	1333	A4L9P7	1174	PDS5A_RAT Sister chromatid cohesion protein PDS5 homolog A OS=Rattus norvegicus OX=10116 GN=Pds5a PE=1 SV=1	A4L9P7	1174	1174	S	AGTETGSNINASSELSPSAGNRSREQSSEAS	133.98	133.98	SAGTETGSNINAS(0.002)S(0.011)ELS(0.972)PS(0.016)AGNR	S(-98.83)AGT(-88.5)ET(-76.25)GS(-62.92)NINAS(-27.88)S(-19.65)ELS(17.93)PS(-17.93)AGNR	17	3	-0.67229	1343.16	2142.15	2861.82	1589.94	1265.13	2164.17
A4L9P7	Sister chromatid cohesion protein PDS5 homolog A	Pds5a	150.28	1333	A4L9P7	1301	PDS5A_RAT Sister chromatid cohesion protein PDS5 homolog A OS=Rattus norvegicus OX=10116 GN=Pds5a PE=1 SV=1	A4L9P7	1301	1301	S	DLSKPVSKGRKRAAGSQESLEAGNAKAPKLQ	43.37	43.37	AAGS(0.934)QES(0.066)LEAGNAK	AAGS(11.49)QES(-11.49)LEAGNAK	4	3	-1.7352	2195.58	1889.4	3577.8	2413.32	2245.32	3477.3
A6JFQ6	Clavesin-1	Clvs1	40.666	354	A6JFQ6	327	CLVS1_RAT Clavesin-1 OS=Rattus norvegicus OX=10116 GN=Clvs1 PE=1 SV=1	A6JFQ6	327	327	S	CSNLERECSPKPMKRSQSVVEAGTLKHEEKG	36.345	36.345	S(0.571)QS(0.428)VVEAGT(0.001)LK	S(1.25)QS(-1.25)VVEAGT(-28.04)LK	1	3	0.30435	13795.5	14468.4	16419.3	12863.4	15069.9	17389.8
A6JFQ6	Clavesin-1	Clvs1	40.666	354	A6JFQ6	329	CLVS1_RAT Clavesin-1 OS=Rattus norvegicus OX=10116 GN=Clvs1 PE=1 SV=1	A6JFQ6	329	329	S	NLERECSPKPMKRSQSVVEAGTLKHEEKGEN	80.469	80.469	S(0.003)QS(0.996)VVEAGT(0.001)LK	S(-25.15)QS(25.15)VVEAGT(-29.18)LK	3	2	1.856
A6JUQ6	Clavesin-2	Clvs2	37.916	327	A6JUQ6	302	CLVS2_RAT Clavesin-2 OS=Rattus norvegicus OX=10116 GN=Clvs2 PE=1 SV=1	A6JUQ6	302	302	S	EVDKELSPKSMKRSQSVVDPTALKRMDKSEE	57.328	57.328	S(0.161)QS(0.838)VVDPT(0.002)ALK	S(-7.17)QS(7.17)VVDPT(-26.44)ALK	3	3	0.34782	12141.9	13759.2	16187.1	10780.8	11545.5	16319.1
A6YP92	Homeobox protein ARX	Arx	58.646	566	A6YP92	22	ARX_RAT Homeobox protein ARX OS=Rattus norvegicus OX=10116 GN=Arx PE=2 SV=1	A6YP92	22	22	T	EEGCSERPECKSKSPTLLSSYCIDSILGRRS	14.31	14.31	S(0.687)PT(0.687)LLS(0.678)S(0.739)Y(0.731)CIDS(0.739)ILGRRS(0.739)PCK	S(0.15)PT(0.15)LLS(-0.15)S(0.15)Y(-0.15)CIDS(0.15)ILGRRS(0.15)PCK	3	4	1.0348	8212.6	8466	9054.2	8373.8	14037	9768.7
A7VJC2	Heterogeneous nuclear ribonucleoproteins A2/B1	Hnrnpa2b1	37.477	353	A7VJC2	212	ROA2_RAT Heterogeneous nuclear ribonucleoproteins A2/B1 OS=Rattus norvegicus OX=10116 GN=Hnrnpa2b1 PE=1 SV=1	A7VJC2	212	212	S	QSSRSGRGGNFGFGDSRGGGGNFGPGPGSNF	44.024	44.024	GGNFGFGDS(1)R	GGNFGFGDS(44.02)R	9	2	0.51971
A7VJC2	Heterogeneous nuclear ribonucleoproteins A2/B1	Hnrnpa2b1	37.477	353	A7VJC2	344	ROA2_RAT Heterogeneous nuclear ribonucleoproteins A2/B1 OS=Rattus norvegicus OX=10116 GN=Hnrnpa2b1 PE=1 SV=1	A7VJC2	344	344	S	GPYGGGNYGPGGSGGSGGYGGRSRY______	57.097	57.097	NMGGPYGGGNYGPGGS(0.045)GGS(0.954)GGY(0.001)GGR	NMGGPY(-49.81)GGGNY(-33.76)GPGGS(-13.29)GGS(13.29)GGY(-28.75)GGR	19	3	-0.75962	9738.6	12603.3	6294.9	13815.9	6504.6	10824.9
A7VJC2	Heterogeneous nuclear ribonucleoproteins A2/B1	Hnrnpa2b1	37.477	353	A7VJC2	259	ROA2_RAT Heterogeneous nuclear ribonucleoproteins A2/B1 OS=Rattus norvegicus OX=10116 GN=Hnrnpa2b1 PE=1 SV=1	A7VJC2	259	259	S	YNGYGGGPGGGNFGGSPGYGGGRGGYGGGGP	81.077	81.077	GFGDGYNGY(0.001)GGGPGGGNFGGS(0.999)PGYGGGR	GFGDGY(-53.65)NGY(-31.02)GGGPGGGNFGGS(31.02)PGY(-36.15)GGGR	21	3	0.23225	2644.23	2445.99	2699.04	2120.61	1377.54	4346.4
A8IHN8	Uncharacterized protein C11orf96 homolog	Ag2	26.096	242	A8IHN8	240	CK096_RAT Uncharacterized protein C11orf96 homolog OS=Rattus norvegicus OX=10116 GN=Ag2 PE=1 SV=1	A8IHN8	240	240	S	GSCKLRNSLDSSDSDSAL_____________	53.683	53.683	NSLDSS(0.007)DS(0.496)DS(0.496)AL	NS(-48.53)LDS(-33.26)S(-18.46)DS(0)DS(0)AL	10	2	-0.3638
A8IHN8	Uncharacterized protein C11orf96 homolog	Ag2	26.096	242	A8IHN8	238	CK096_RAT Uncharacterized protein C11orf96 homolog OS=Rattus norvegicus OX=10116 GN=Ag2 PE=1 SV=1	A8IHN8	238	238	S	PLGSCKLRNSLDSSDSDSAL___________	53.683	53.683	NSLDSS(0.007)DS(0.496)DS(0.496)AL	NS(-48.53)LDS(-33.26)S(-18.46)DS(0)DS(0)AL	8	2	-0.3638
A8IHN8	Uncharacterized protein C11orf96 homolog	Ag2	26.096	242	A8IHN8	192	CK096_RAT Uncharacterized protein C11orf96 homolog OS=Rattus norvegicus OX=10116 GN=Ag2 PE=1 SV=1	A8IHN8	192	192	S	PVTFDEIQEVEEEGVSPMEEEKAKKSFLQSL	66.083	66.083	TQPVTFDEIQEVEEEGVS(1)PMEEEK	T(-52.02)QPVT(-40.87)FDEIQEVEEEGVS(40.87)PMEEEK	18	4	0.077293	13366.8	14082.9	16127.1	10205.4	10886.7	16733.7
A8WCF8	Tumor protein p63-regulated gene 1-like protein	Tprg1l	29.844	266	A8WCF8	10	TPRGL_RAT Tumor protein p63-regulated gene 1-like protein OS=Rattus norvegicus OX=10116 GN=Tprg1l PE=1 SV=1	A8WCF8	10	10	S	______MLQLRDTVDSAGTSPTAVLAAGEDA	46.76	46.76	DT(0.114)VDS(0.828)AGT(0.045)S(0.012)PT(0.002)AVLAAGEDAGAGR	DT(-8.62)VDS(8.62)AGT(-12.69)S(-18.32)PT(-26.72)AVLAAGEDAGAGR	5	3	-0.11142	18288	16054.2	22832.1	20280.3	16916.7	22922.4
A8WCF8	Tumor protein p63-regulated gene 1-like protein	Tprg1l	29.844	266	A8WCF8	14	TPRGL_RAT Tumor protein p63-regulated gene 1-like protein OS=Rattus norvegicus OX=10116 GN=Tprg1l PE=1 SV=1	A8WCF8	14	14	S	__MLQLRDTVDSAGTSPTAVLAAGEDAGAGR	68.445	68.445	DTVDS(0.005)AGT(0.148)S(0.624)PT(0.223)AVLAAGEDAGAGR	DT(-37.53)VDS(-21.29)AGT(-6.25)S(4.47)PT(-4.47)AVLAAGEDAGAGR	9	3	-0.32843	10521.9	11088.9	11573.4	7916.1	7715.4	12359.7
B0BNA5	Coactosin-like protein	Cotl1	15.932	142	B0BNA5	141	COTL1_RAT Coactosin-like protein OS=Rattus norvegicus OX=10116 GN=Cotl1 PE=1 SV=1	B0BNA5	141	141	S	RSELKKAGGANYDAQSE______________	83.045	83.045	AGGANYDAQS(1)E	AGGANY(-59.62)DAQS(59.62)E	10	2	0.090364	9432.3	9543	11136.3	9642	8008.2	14154
B0BNF1	Septin-8	Septin8	51.251	442	B0BNF1	20	SEPT8_RAT Septin-8 OS=Rattus norvegicus OX=10116 GN=Septin8 PE=1 SV=1	B0BNF1	20	20	S	DLERISNAEPEPRSLSLGGHVGFDSLPDQLV	58.952	58.952	S(0.446)LS(0.553)LGGHVGFDS(0.001)LPDQLVSK	S(-0.94)LS(0.94)LGGHVGFDS(-26.46)LPDQLVS(-50.76)K	3	3	-0.99315	11827.2	11397.9	13911	9240.3	10949.1	13673.7
B0K011	Protein odd-skipped-related 1	Osr1	29.584	266	B0K011	142	OSR1_RAT Protein odd-skipped-related 1 OS=Rattus norvegicus OX=10116 GN=Osr1 PE=2 SV=1	B0K011	142	142	S	TQEDPTKLGRGEGPGSPAGGLGALLDVTKLS	37.856	37.856	GEGPGS(1)PAGGLGALLDVTK	GEGPGS(34.67)PAGGLGALLDVT(-34.67)K	6	3	-0.30127	3674.1	2788.14	2873.4	3383.1	2879.07	2646.33
B0LPN4	Ryanodine receptor 2	Ryr2	562.95	4953	B0LPN4	2683	RYR2_RAT Ryanodine receptor 2 OS=Rattus norvegicus OX=10116 GN=Ryr2 PE=1 SV=2	B0LPN4	2683	2683	S	PDYMESNYVSMMEKQSSMDSEGNFNPQPVDT	19.144	19.144	QS(0.279)S(0.279)MDS(0.252)EGNFNPQPVDT(0.08)S(0.08)NIT(0.029)IPEK	QS(0)S(0)MDS(-0.44)EGNFNPQPVDT(-5.41)S(-5.41)NIT(-9.81)IPEK	2	4	-0.08577
B0LPN4	Ryanodine receptor 2	Ryr2	562.95	4953	B0LPN4	2684	RYR2_RAT Ryanodine receptor 2 OS=Rattus norvegicus OX=10116 GN=Ryr2 PE=1 SV=2	B0LPN4	2684	2684	S	DYMESNYVSMMEKQSSMDSEGNFNPQPVDTS	70.15	68.589	QS(0.249)S(0.722)MDS(0.028)EGNFNPQPVDTSNITIPEK	QS(-4.62)S(4.62)MDS(-14.06)EGNFNPQPVDT(-51.92)S(-51.65)NIT(-61.44)IPEK	3	3	0.84719	14316.3	11827.8	16112.1	10239.3	9547.8	13550.1
B0LT89	Serine/threonine-protein kinase 24	Stk24	47.989	431	B0LT89	172	STK24_RAT Serine/threonine-protein kinase 24 OS=Rattus norvegicus OX=10116 GN=Stk24 PE=2 SV=1	B0LT89	172	172	T	EVKLADFGVAGQLTDTQIKRNTFVGTPFWMA	87.676	87.676	LADFGVAGQLT(0.027)DT(0.973)QIK	LADFGVAGQLT(-15.5)DT(15.5)QIK	13	3	-0.15364	9629.7	9348.9	11959.5	10555.2	7592.7	12093.3
B1H224	PWWP domain-containing DNA repair factor 3A	Pwwp3a	77.973	698	B1H224	170	PWP3A_RAT PWWP domain-containing DNA repair factor 3A OS=Rattus norvegicus OX=10116 GN=Pwwp3a PE=1 SV=1	B1H224	170	170	S	RRWECSPKSLSPLSASEEDLRCKVDPKTGLS	36.284	26.365	S(0.006)LS(0.009)PLS(0.257)AS(0.728)EEDLR	S(-21.16)LS(-19.05)PLS(-4.52)AS(4.52)EEDLR	8	3	0.085499	3264.9	2561.85	3624.3	3259.5	2027.07	2272.08
B1H224	PWWP domain-containing DNA repair factor 3A	Pwwp3a	77.973	698	B1H224	636	PWP3A_RAT PWWP domain-containing DNA repair factor 3A OS=Rattus norvegicus OX=10116 GN=Pwwp3a PE=1 SV=1	B1H224	636	636	S	QGVCRDMDGEMPARGSGDRIRFILDVLLPEA	22.641	22.641	DMDGEMPARGS(1)GDR	DMDGEMPARGS(22.64)GDR	11	2	-1.7102
B1H224	PWWP domain-containing DNA repair factor 3A	Pwwp3a	77.973	698	B1H224	168	PWP3A_RAT PWWP domain-containing DNA repair factor 3A OS=Rattus norvegicus OX=10116 GN=Pwwp3a PE=1 SV=1	B1H224	168	168	S	SKRRWECSPKSLSPLSASEEDLRCKVDPKTG	36.284	36.284	S(0.001)LS(0.003)PLS(0.498)AS(0.498)EEDLR	S(-28.91)LS(-22.88)PLS(0)AS(0)EEDLR	6	2	0.066048
B1PRL5	Caveolae-associated protein 4	Cavin4	41.093	362	B1PRL5	334	CAVN4_RAT Caveolae-associated protein 4 OS=Rattus norvegicus OX=10116 GN=Cavin4 PE=1 SV=1	B1PRL5	334	334	T	VTKVGYIPQEGGDPPTPEPLKVTFKPQVRVE	33.307	33.307	VGY(0.018)IPQEGGDPPT(0.982)PEPLK	VGY(-17.36)IPQEGGDPPT(17.36)PEPLK	13	3	0.54376	4530	4134.6	4135.5	5125.5	2835.51	5198.7
B1WBU8	Pleckstrin homology domain-containing family D member 1	Plekhd1	59.054	505	B1WBU8	10	PLHD1_RAT Pleckstrin homology domain-containing family D member 1 OS=Rattus norvegicus OX=10116 GN=Plekhd1 PE=2 SV=1	B1WBU8	10	10	S	______MFTSKSNSVSPSPSLEQADADALDI	89.396	89.396	S(0.031)NS(0.025)VS(0.727)PS(0.214)PS(0.002)LEQADADALDISTK	S(-13.64)NS(-14.63)VS(5.3)PS(-5.3)PS(-24.76)LEQADADALDIS(-82.75)T(-86.13)K	5	3	-1.0624	36267	34668	42579	27485.4	31446	41499
B1WBU8	Pleckstrin homology domain-containing family D member 1	Plekhd1	59.054	505	B1WBU8	12	PLHD1_RAT Pleckstrin homology domain-containing family D member 1 OS=Rattus norvegicus OX=10116 GN=Plekhd1 PE=2 SV=1	B1WBU8	12	12	S	____MFTSKSNSVSPSPSLEQADADALDIST	64.289	64.289	S(0.023)NS(0.019)VS(0.414)PS(0.517)PS(0.027)LEQADADALDISTK	S(-13.58)NS(-14.4)VS(-0.97)PS(0.97)PS(-12.75)LEQADADALDIS(-52.09)T(-57.28)K	7	4	0.36102	7757.4	5055.3	7344.9	4876.2	5190.9	6133.5
B1WBW4	Armadillo repeat-containing protein 10	Armc10	33.421	306	B1WBW4	43	ARM10_RAT Armadillo repeat-containing protein 10 OS=Rattus norvegicus OX=10116 GN=Armc10 PE=1 SV=1	B1WBW4	43	43	S	TRGPRRGGRRLRPSRSAEDLTEGSYDAILSA	89.622	89.622	S(0.998)AEDLT(0.002)EGSYDAILSAEQLEK	S(26.88)AEDLT(-26.88)EGS(-55.61)Y(-62.59)DAILS(-71.61)AEQLEK	1	3	0.2987	18170.1	16341.9	19528.2	16252.5	15249.9	19482.6
B2DD29	Serine/threonine-protein kinase BRSK1	Brsk1	85.182	778	B2DD29	519	BRSK1_RAT Serine/threonine-protein kinase BRSK1 OS=Rattus norvegicus OX=10116 GN=Brsk1 PE=1 SV=1	B2DD29	519	519	S	GPPGSPRSSGGTPLHSPLHTPRASPTGTPGT	29.013	25.995	S(0.014)S(0.014)GGT(0.032)PLHS(0.783)PLHT(0.158)PR	S(-17.52)S(-17.52)GGT(-13.86)PLHS(6.96)PLHT(-6.96)PR	9	3	-0.52606	6627	6245.7	6352.5	6000.3	4929.9	5929.2
B2DD29	Serine/threonine-protein kinase BRSK1	Brsk1	85.182	778	B2DD29	527	BRSK1_RAT Serine/threonine-protein kinase BRSK1 OS=Rattus norvegicus OX=10116 GN=Brsk1 PE=1 SV=1	B2DD29	527	527	S	SGGTPLHSPLHTPRASPTGTPGTTPPPSPGG	27.905	27.511	AS(0.87)PT(0.369)GT(0.359)PGT(0.19)T(0.183)PPPS(0.029)PGGGVGGAAWR	AS(9.51)PT(0.17)GT(-0.17)PGT(-4.34)T(-4.54)PPPS(-13.66)PGGGVGGAAWR	2	3	0.25151	5616.2	6495.7	7267.9	4852.6	5560	7949.3
B2DD29	Serine/threonine-protein kinase BRSK1	Brsk1	85.182	778	B2DD29	529	BRSK1_RAT Serine/threonine-protein kinase BRSK1 OS=Rattus norvegicus OX=10116 GN=Brsk1 PE=1 SV=1	B2DD29	529	529	T	GTPLHSPLHTPRASPTGTPGTTPPPSPGGGV	27.511	27.511	AS(0.87)PT(0.369)GT(0.359)PGT(0.19)T(0.183)PPPS(0.029)PGGGVGGAAWR	AS(9.51)PT(0.17)GT(-0.17)PGT(-4.34)T(-4.54)PPPS(-13.66)PGGGVGGAAWR	4	3	0.25151
B2DD29	Serine/threonine-protein kinase BRSK1	Brsk1	85.182	778	B2DD29	586	BRSK1_RAT Serine/threonine-protein kinase BRSK1 OS=Rattus norvegicus OX=10116 GN=Brsk1 PE=1 SV=1	B2DD29	586	586	S	MQVPTAEEMSSLTPESSPELAKRSWFGNFIS	59.359	59.359	MQVPTAEEMS(0.008)S(0.009)LT(0.009)PES(0.547)S(0.426)PELAK	MQVPT(-38.92)AEEMS(-18.1)S(-17.74)LT(-17.74)PES(1.09)S(-1.09)PELAK	16	3	-0.2058	8065.8	8169	9958.2	6609	4653	7815.6
B2DD29	Serine/threonine-protein kinase BRSK1	Brsk1	85.182	778	B2DD29	508	BRSK1_RAT Serine/threonine-protein kinase BRSK1 OS=Rattus norvegicus OX=10116 GN=Brsk1 PE=1 SV=1	B2DD29	508	508	S	PPPSARSTPLPGPPGSPRSSGGTPLHSPLHT	105.65	105.65	STPLPGPPGS(1)PR	S(-69.24)T(-62.81)PLPGPPGS(62.81)PR	10	2	0.05453	18219.3	19273.5	19770.3	16025.7	15762.6	22065.9
B2GUV7	Eukaryotic translation initiation factor 5B	Eif5b	137.68	1216	B2GUV7	215	IF2P_RAT Eukaryotic translation initiation factor 5B OS=Rattus norvegicus OX=10116 GN=Eif5b PE=1 SV=1	B2GUV7	215	215	S	GQKKNQKNKSVPTIDSGNEDDDSSFKIKTVA	115.57	76.391	SVPT(0.001)IDS(0.999)GNEDDDSSFK	S(-41.89)VPT(-31.82)IDS(31.82)GNEDDDS(-36.71)S(-43.09)FK	7	3	-0.80559	104301	120843	124167	112608	90072	125625
B2GUV7	Eukaryotic translation initiation factor 5B	Eif5b	137.68	1216	B2GUV7	165	IF2P_RAT Eukaryotic translation initiation factor 5B OS=Rattus norvegicus OX=10116 GN=Eif5b PE=1 SV=1	B2GUV7	165	165	S	KKGKKAQKSTKKRDGSEEDEDNSKRSKERSR	74.789	71.558	DGS(1)EEDEDNSK	DGS(65.52)EEDEDNS(-65.52)K	3	3	-3.7716	17114.1	16770	19793.1	13083	15884.4	24251.4
B2GUV7	Eukaryotic translation initiation factor 5B	Eif5b	137.68	1216	B2GUV7	114	IF2P_RAT Eukaryotic translation initiation factor 5B OS=Rattus norvegicus OX=10116 GN=Eif5b PE=1 SV=1	B2GUV7	114	114	S	KKGQKGKKTSFDENDSEELEDKDSKSKKPAR	58.09	58.09	T(0.005)S(0.005)FDENDS(0.99)EELEDKDSK	T(-23.18)S(-23.18)FDENDS(23.18)EELEDKDS(-41.78)K	8	4	0.008012	19283.1	21572.1	18005.4	15042	14590.5	24278.4
B2GUV7	Eukaryotic translation initiation factor 5B	Eif5b	137.68	1216	B2GUV7	1164	IF2P_RAT Eukaryotic translation initiation factor 5B OS=Rattus norvegicus OX=10116 GN=Eif5b PE=1 SV=1	B2GUV7	1164	1164	S	KGQEVCVKIEPIPGESPKMFGRHFEATDILV	72.006	72.006	IEPIPGES(1)PK	IEPIPGES(72.01)PK	8	2	-0.24331	10197.3	11956.8	10400.7	9801.3	8878.8	11185.8
B2GUY1	Serine/threonine-protein kinase PLK4	Plk4	103.77	924	B2GUY1	709	PLK4_RAT Serine/threonine-protein kinase PLK4 OS=Rattus norvegicus OX=10116 GN=Plk4 PE=2 SV=1	B2GUY1	709	709	S	HKTEDVIHIIEKTGLSYTLKNENDFTSLKEE	30.658	30.658	T(0.943)GLS(0.943)Y(0.935)T(0.179)LK	T(11.56)GLS(11.56)Y(11.05)T(-11.05)LK	4	2	2.7661
B2GUY1	Serine/threonine-protein kinase PLK4	Plk4	103.77	924	B2GUY1	706	PLK4_RAT Serine/threonine-protein kinase PLK4 OS=Rattus norvegicus OX=10116 GN=Plk4 PE=2 SV=1	B2GUY1	706	706	T	AKIHKTEDVIHIIEKTGLSYTLKNENDFTSL	30.658	30.658	T(0.943)GLS(0.943)Y(0.935)T(0.179)LK	T(11.56)GLS(11.56)Y(11.05)T(-11.05)LK	1	2	2.7661
B2GUY1	Serine/threonine-protein kinase PLK4	Plk4	103.77	924	B2GUY1	710	PLK4_RAT Serine/threonine-protein kinase PLK4 OS=Rattus norvegicus OX=10116 GN=Plk4 PE=2 SV=1	B2GUY1	710	710	Y	KTEDVIHIIEKTGLSYTLKNENDFTSLKEEV	30.658	30.658	T(0.943)GLS(0.943)Y(0.935)T(0.179)LK	T(11.56)GLS(11.56)Y(11.05)T(-11.05)LK	5	2	2.7661
B2GUZ1	Ubiquitin carboxyl-terminal hydrolase 4	Usp4	108.37	961	B2GUZ1	930	UBP4_RAT Ubiquitin carboxyl-terminal hydrolase 4 OS=Rattus norvegicus OX=10116 GN=Usp4 PE=1 SV=1	B2GUZ1	930	930	S	VLFYQRRDDECPSTSSPVSFPGSDGGAKLSS	21.37	21.37	RDDECPS(0.209)T(0.209)S(0.209)S(0.209)PVS(0.155)FPGS(0.008)DGGAK	RDDECPS(0)T(0)S(0)S(0)PVS(-1.29)FPGS(-13.92)DGGAK	10	3	-0.098424
B2GUZ1	Ubiquitin carboxyl-terminal hydrolase 4	Usp4	108.37	961	B2GUZ1	928	UBP4_RAT Ubiquitin carboxyl-terminal hydrolase 4 OS=Rattus norvegicus OX=10116 GN=Usp4 PE=1 SV=1	B2GUZ1	928	928	T	AYVLFYQRRDDECPSTSSPVSFPGSDGGAKL	21.37	21.37	RDDECPS(0.209)T(0.209)S(0.209)S(0.209)PVS(0.155)FPGS(0.008)DGGAK	RDDECPS(0)T(0)S(0)S(0)PVS(-1.29)FPGS(-13.92)DGGAK	8	3	-0.098424
B2GUZ1	Ubiquitin carboxyl-terminal hydrolase 4	Usp4	108.37	961	B2GUZ1	927	UBP4_RAT Ubiquitin carboxyl-terminal hydrolase 4 OS=Rattus norvegicus OX=10116 GN=Usp4 PE=1 SV=1	B2GUZ1	927	927	S	AAYVLFYQRRDDECPSTSSPVSFPGSDGGAK	21.37	21.37	RDDECPS(0.209)T(0.209)S(0.209)S(0.209)PVS(0.155)FPGS(0.008)DGGAK	RDDECPS(0)T(0)S(0)S(0)PVS(-1.29)FPGS(-13.92)DGGAK	7	3	-0.098424
B2GUZ1	Ubiquitin carboxyl-terminal hydrolase 4	Usp4	108.37	961	B2GUZ1	929	UBP4_RAT Ubiquitin carboxyl-terminal hydrolase 4 OS=Rattus norvegicus OX=10116 GN=Usp4 PE=1 SV=1	B2GUZ1	929	929	S	YVLFYQRRDDECPSTSSPVSFPGSDGGAKLS	21.37	21.37	RDDECPS(0.209)T(0.209)S(0.209)S(0.209)PVS(0.155)FPGS(0.008)DGGAK	RDDECPS(0)T(0)S(0)S(0)PVS(-1.29)FPGS(-13.92)DGGAK	9	3	-0.098424
B2GUZ1	Ubiquitin carboxyl-terminal hydrolase 4	Usp4	108.37	961	B2GUZ1	945	UBP4_RAT Ubiquitin carboxyl-terminal hydrolase 4 OS=Rattus norvegicus OX=10116 GN=Usp4 PE=1 SV=1	B2GUZ1	945	945	S	SPVSFPGSDGGAKLSSSQQDLGEEEAYTMDT	27.739	27.739	LS(0.183)S(0.625)S(0.183)QQDLGEEEAY(0.003)T(0.003)MDT(0.003)N	LS(-5.33)S(5.33)S(-5.33)QQDLGEEEAY(-23.63)T(-23.55)MDT(-23.39)N	3	3	-0.43901	2097.42	1661.94	2404.98	1983.42	1388.13	1739.28
B2GUZ2	Spindle and kinetochore-associated protein 3	Ska3	46.352	419	B2GUZ2	311	SKA3_RAT Spindle and kinetochore-associated protein 3 OS=Rattus norvegicus OX=10116 GN=Ska3 PE=2 SV=1	B2GUZ2	311	311	T	KFCTPGLKIPSSMDSTDLVSIDYPLSKPNSS	18.538	18.538	IPS(0.497)S(0.497)MDS(0.497)T(0.497)DLVS(0.501)IDY(0.482)PLS(0.027)K	IPS(0)S(0)MDS(0)T(0)DLVS(0.24)IDY(-0.24)PLS(-14.27)K	8	3	0.74081
B2GV05	RNA-binding protein 5	Rbm5	92.351	815	B2GV05	59	RBM5_RAT RNA-binding protein 5 OS=Rattus norvegicus OX=10116 GN=Rbm5 PE=1 SV=1	B2GV05	59	59	S	DDRRGDRYDDYRDYDSPERERERRNSDRSED	50.95	50.95	DY(0.014)DS(0.986)PERER	DY(-18.54)DS(18.54)PERER	4	3	0.091897	4776	5225.1	5955.9	4395.9	4627.8	7068
B2GV05	RNA-binding protein 5	Rbm5	92.351	815	B2GV05	624	RBM5_RAT RNA-binding protein 5 OS=Rattus norvegicus OX=10116 GN=Rbm5 PE=1 SV=1	B2GV05	624	624	S	ENPLKRGLVAAYSGDSDNEEELVERLESEEE	62.475	62.475	GLVAAY(0.022)S(0.148)GDS(0.831)DNEEELVER	GLVAAY(-15.81)S(-7.5)GDS(7.5)DNEEELVER	10	3	-0.16813	4416.9	5090.4	4506.3	2971.71	2811.6	3426.9
B2GV22	Phosphatidylserine synthase 2	Ptdss2	54.722	471	B2GV22	16	PTSS2_RAT Phosphatidylserine synthase 2 OS=Rattus norvegicus OX=10116 GN=Ptdss2 PE=1 SV=1	B2GV22	16	16	S	MRRGERRVAGGSGSESPLLEGRRSTESEVYD	172.58	86.367	VAGGSGS(0.002)ES(0.998)PLLEGR	VAGGS(-47.13)GS(-26.06)ES(26.06)PLLEGR	9	3	0.1482	17384.7	16146	19164	14382	14339.7	21078.6
B2GV22	Phosphatidylserine synthase 2	Ptdss2	54.722	471	B2GV22	14	PTSS2_RAT Phosphatidylserine synthase 2 OS=Rattus norvegicus OX=10116 GN=Ptdss2 PE=1 SV=1	B2GV22	14	14	S	__MRRGERRVAGGSGSESPLLEGRRSTESEV	157.09	157.09	VAGGS(0.287)GS(0.712)ES(0.001)PLLEGR	VAGGS(-3.95)GS(3.95)ES(-26.9)PLLEGR	7	2	-0.052423	12302.4	12118.8	15372.9	15243.3	11245.8	18818.4
B2GV22	Phosphatidylserine synthase 2	Ptdss2	54.722	471	B2GV22	12	PTSS2_RAT Phosphatidylserine synthase 2 OS=Rattus norvegicus OX=10116 GN=Ptdss2 PE=1 SV=1	B2GV22	12	12	S	____MRRGERRVAGGSGSESPLLEGRRSTES	80.361	80.361	VAGGS(0.958)GS(0.042)ESPLLEGR	VAGGS(13.55)GS(-13.55)ES(-44.49)PLLEGR	5	3	-0.046682	8271.6	7673.7	10659.6	7194.9	8000.4	10774.8
B2GV24	E3 UFM1-protein ligase 1	Ufl1	89.584	793	B2GV24	458	UFL1_RAT E3 UFM1-protein ligase 1 OS=Rattus norvegicus OX=10116 GN=Ufl1 PE=1 SV=1	B2GV24	458	458	S	YKIKKVKKKGRKDEDSDDESQSSHAGKKKPD	57.496	57.496	KDEDS(0.98)DDES(0.009)QS(0.009)S(0.002)HAGK	KDEDS(20.26)DDES(-20.26)QS(-20.4)S(-27.76)HAGK	5	4	-0.10653	16722.3	15069.9	18951.9	15263.7	16698.9	25735.8
B2GV91	LYR motif-containing protein 2	Lyrm2	10.41	88	B2GV91	12	LYRM2_RAT LYR motif-containing protein 2 OS=Rattus norvegicus OX=10116 GN=Lyrm2 PE=3 SV=1	B2GV91	12	12	T	____MAASRLPPATLTLKQFMRRQQVLLLYR	24.853	24.853	MAAS(1)RLPPAT(1)LT(1)LK	MAAS(24.85)RLPPAT(24.85)LT(24.85)LK	12	2	-0.45137
B2GV91	LYR motif-containing protein 2	Lyrm2	10.41	88	B2GV91	10	LYRM2_RAT LYR motif-containing protein 2 OS=Rattus norvegicus OX=10116 GN=Lyrm2 PE=3 SV=1	B2GV91	10	10	T	______MAASRLPPATLTLKQFMRRQQVLLL	24.853	24.853	MAAS(1)RLPPAT(1)LT(1)LK	MAAS(24.85)RLPPAT(24.85)LT(24.85)LK	10	2	-0.45137
B2GV91	LYR motif-containing protein 2	Lyrm2	10.41	88	B2GV91	4	LYRM2_RAT LYR motif-containing protein 2 OS=Rattus norvegicus OX=10116 GN=Lyrm2 PE=3 SV=1	B2GV91	4	4	S	____________MAASRLPPATLTLKQFMRR	24.853	24.853	MAAS(1)RLPPAT(1)LT(1)LK	MAAS(24.85)RLPPAT(24.85)LT(24.85)LK	4	2	-0.45137
B2RYG7	Docking protein 3	Dok3	48.189	444	B2RYG7	277	DOK3_RAT Docking protein 3 OS=Rattus norvegicus OX=10116 GN=Dok3 PE=1 SV=1	B2RYG7	277	277	S	AMSPPCPLPRALSLPSLEPPGELREVAPEYE	39.73	39.73	ALS(0.418)LPS(0.582)LEPPGELR	ALS(-1.43)LPS(1.43)LEPPGELR	6	2	0.035025	3786.9	4411.8	5693.7	3356.4	2658.57	4701.3
B2RYG7	Docking protein 3	Dok3	48.189	444	B2RYG7	274	DOK3_RAT Docking protein 3 OS=Rattus norvegicus OX=10116 GN=Dok3 PE=1 SV=1	B2RYG7	274	274	S	PELAMSPPCPLPRALSLPSLEPPGELREVAP	91.657	91.657	ALS(0.988)LPS(0.012)LEPPGELR	ALS(19.34)LPS(-19.34)LEPPGELR	3	3	0.16062	17865.6	17999.7	17748.3	17398.2	14592.9	16114.5
B2RYN7	Spastin	Spast	63.021	581	B2RYN7	99	SPAST_RAT Spastin OS=Rattus norvegicus OX=10116 GN=Spast PE=1 SV=1	B2RYN7	99	99	S	LMAAKRSSGTAPAPASPSTPAPGPGGEAESV	28.404	28.404	S(0.008)S(0.008)GT(0.008)APAPAS(0.324)PS(0.324)T(0.324)PAPGPGGEAES(0.002)VR	S(-15.91)S(-15.91)GT(-15.91)APAPAS(0)PS(0)T(0)PAPGPGGEAES(-22.31)VR	10	3	0.38111
B2RYN7	Spastin	Spast	63.021	581	B2RYN7	101	SPAST_RAT Spastin OS=Rattus norvegicus OX=10116 GN=Spast PE=1 SV=1	B2RYN7	101	101	S	AAKRSSGTAPAPASPSTPAPGPGGEAESVRV	28.404	28.404	S(0.008)S(0.008)GT(0.008)APAPAS(0.324)PS(0.324)T(0.324)PAPGPGGEAES(0.002)VR	S(-15.91)S(-15.91)GT(-15.91)APAPAS(0)PS(0)T(0)PAPGPGGEAES(-22.31)VR	12	3	0.38111
B2RYN7	Spastin	Spast	63.021	581	B2RYN7	102	SPAST_RAT Spastin OS=Rattus norvegicus OX=10116 GN=Spast PE=1 SV=1	B2RYN7	102	102	T	AKRSSGTAPAPASPSTPAPGPGGEAESVRVF	28.404	28.404	S(0.008)S(0.008)GT(0.008)APAPAS(0.324)PS(0.324)T(0.324)PAPGPGGEAES(0.002)VR	S(-15.91)S(-15.91)GT(-15.91)APAPAS(0)PS(0)T(0)PAPGPGGEAES(-22.31)VR	13	3	0.38111
B3DMA0	Tumor protein p53-inducible protein 11	Tp53i11	20.939	189	B3DMA0	14	P5I11_RAT Tumor protein p53-inducible protein 11 OS=Rattus norvegicus OX=10116 GN=Tp53i11 PE=1 SV=1	B3DMA0	14	14	S	__MAAKQPPPLMKKHSQTDLVSRLKTRKILG	102.52	102.52	KHS(0.999)QT(0.001)DLVSR	KHS(32.8)QT(-32.8)DLVS(-62.45)R	3	3	0.30387	38784	44559	56124	43446	55131	59622
B4F7B7	Dual specificity protein phosphatase 15	Dusp15	26.309	236	B4F7B7	54	DUS15_RAT Dual specificity protein phosphatase 15 OS=Rattus norvegicus OX=10116 GN=Dusp15 PE=2 SV=1	B4F7B7	54	54	S	ESPQPLLQDITYLRISVSDTPEVPIKKHFKE	40.025	40.025	IS(0.614)VS(0.347)DT(0.038)PEVPIK	IS(2.47)VS(-2.47)DT(-12.06)PEVPIK	2	3	-0.059455	5655.9	6942.9	6787.8	5427.9	5316.9	7032
B4F7C5	Leucine-rich repeat transmembrane neuronal protein 4	Lrrtm4	67.17	590	B4F7C5	123	LRRT4_RAT Leucine-rich repeat transmembrane neuronal protein 4 OS=Rattus norvegicus OX=10116 GN=Lrrtm4 PE=1 SV=1	B4F7C5	123	123	Y	IRRLKELILSSNKITYLHNKTFHPVPNLRNL	17.219	17.219	ELILS(1)S(1)NKIT(1)Y(1)LHNK	ELILS(17.22)S(17.22)NKIT(17.22)Y(17.22)LHNK	11	3	-1.5454
B4F7E7	MAGUK p55 subfamily member 5	Mpp5	77.152	675	B4F7E7	25	MPP5_RAT MAGUK p55 subfamily member 5 OS=Rattus norvegicus OX=10116 GN=Mpp5 PE=1 SV=1	B4F7E7	25	25	S	VTEESDSGIKNLGLASPEEHPKHREMAVDCP	27.335	27.335	NLGLAS(1)PEEHPK	NLGLAS(27.34)PEEHPK	6	3	0.061476	3309.6	4120.8	5547	3561.9	2802.63	5011.5
B4F7E8	Protein Niban 2	Niban2	84.73	747	B4F7E8	480	NIBA2_RAT Protein Niban 2 OS=Rattus norvegicus OX=10116 GN=Niban2 PE=1 SV=1	B4F7E8	480	480	Y	LCKSIQRILERVLKKYDYDSSSVRKRFFREA	16.94	16.94	Y(0.852)DY(0.272)DS(0.292)S(0.292)S(0.292)VRK	Y(9.34)DY(-0.37)DS(0)S(0)S(0)VRK	1	2	0.81597
B4F7E8	Protein Niban 2	Niban2	84.73	747	B4F7E8	645	NIBA2_RAT Protein Niban 2 OS=Rattus norvegicus OX=10116 GN=Niban2 PE=1 SV=1	B4F7E8	645	645	S	DEESGLPFEAGSEPPSPASPDNVTELRGLLA	45.407	45.407	QVVSVVQDEES(0.253)GLPFEAGS(0.253)EPPS(0.45)PAS(0.04)PDNVT(0.004)ELR	QVVS(-32.45)VVQDEES(-2.5)GLPFEAGS(-2.5)EPPS(2.5)PAS(-10.5)PDNVT(-20.12)ELR	23	4	-2.1733
B5D5N9	Cationic amino acid transporter 2	Slc7a2	71.693	657	B5D5N9	645	CTR2_RAT Cationic amino acid transporter 2 OS=Rattus norvegicus OX=10116 GN=Slc7a2 PE=1 SV=1	B5D5N9	645	645	S	EKSAMQANDHHQRNLSLPFILHEKTSEC___	39.509	39.509	NLS(1)LPFILHEK	NLS(39.51)LPFILHEK	3	3	0.015893	2847.72	2773.59	4616.4	2418.42	4806.6	4878.6
B5DEH0	LIM domain-containing protein 1	Limd1	71.392	663	B5DEH0	303	LIMD1_RAT LIM domain-containing protein 1 OS=Rattus norvegicus OX=10116 GN=Limd1 PE=1 SV=1	B5DEH0	303	303	S	MVPSSTSQGACLRRDSSLGYEAPGRVFKPLV	31.42	31.42	RDS(0.761)S(0.238)LGY(0.002)EAPGR	RDS(5.06)S(-5.06)LGY(-26.53)EAPGR	3	3	0.77858	5155.5	5145.6	7151.7	5370.6	3904.8	8224.5
B5DEH0	LIM domain-containing protein 1	Limd1	71.392	663	B5DEH0	408	LIMD1_RAT LIM domain-containing protein 1 OS=Rattus norvegicus OX=10116 GN=Limd1 PE=1 SV=1	B5DEH0	408	408	S	PSWSTDSSLGPVLPESPTPSRVRLPCQTLTP	75.416	75.416	ESPPSWS(0.001)T(0.001)DS(0.002)S(0.002)LGPVLPES(0.734)PT(0.191)PS(0.069)R	ES(-54.25)PPS(-47.19)WS(-30.86)T(-30.86)DS(-25.36)S(-25.84)LGPVLPES(5.84)PT(-5.84)PS(-10.25)R	19	3	-0.009835	8482.2	8575.2	9091.8	7339.5	9085.8	7968
B5DF21	Protein Smaug homolog 1	Samd4a	67.15	610	B5DF21	472	SMAG1_RAT Protein Smaug homolog 1 OS=Rattus norvegicus OX=10116 GN=Samd4a PE=1 SV=1	B5DF21	472	472	S	SGYRQQRNRGFGQSNSLPTASSVGSGMGRRN	33.835	33.835	GFGQS(0.217)NS(0.759)LPT(0.013)AS(0.004)S(0.004)VGS(0.002)GMGR	GFGQS(-5.43)NS(5.43)LPT(-17.73)AS(-22.69)S(-22.38)VGS(-26.26)GMGR	7	3	-0.23342	3554.7	4023.9	2396.73	2039.97	1646.61	1562.49
B5DF21	Protein Smaug homolog 1	Samd4a	67.15	610	B5DF21	543	SMAG1_RAT Protein Smaug homolog 1 OS=Rattus norvegicus OX=10116 GN=Samd4a PE=1 SV=1	B5DF21	543	543	S	QGRQNLWFANPGGSNSVPSRTHSSVQKTRSL	52.09	52.09	QNLWFANPGGS(0.094)NS(0.886)VPS(0.02)R	QNLWFANPGGS(-9.74)NS(9.74)VPS(-16.41)R	13	3	0.61391	5578.5	4158	5888.7	4062.6	4848.6	5258.1
B5DF21	Protein Smaug homolog 1	Samd4a	67.15	610	B5DF21	319	SMAG1_RAT Protein Smaug homolog 1 OS=Rattus norvegicus OX=10116 GN=Samd4a PE=1 SV=1	B5DF21	319	319	S	QELHQMILTPIKAYSSPSTTPEVRRREPLLM	130.1	130.1	AYS(0.02)S(0.948)PS(0.02)T(0.005)T(0.007)PEVR	AY(-90.25)S(-16.72)S(16.72)PS(-16.72)T(-23.07)T(-21.19)PEVR	4	2	0.055255	7912.8	10847.4	11757.6	10520.4	6670.2	14132.1
B5DF41	Syntaphilin	Snph	54.493	504	B5DF41	200	SNPH_RAT Syntaphilin OS=Rattus norvegicus OX=10116 GN=Snph PE=1 SV=1	B5DF41	200	200	S	EVAQNGVAKEEGTGESAGGSPARSLTRSSTY	37.613	37.613	EEGT(0.003)GES(0.768)AGGS(0.229)PAR	EEGT(-23.87)GES(5.25)AGGS(-5.25)PAR	7	3	-1.5729	2043	1948.86	3098.7	4007.4	6330.6	2607.3
B5DF41	Syntaphilin	Snph	54.493	504	B5DF41	19	SNPH_RAT Syntaphilin OS=Rattus norvegicus OX=10116 GN=Snph PE=1 SV=1	B5DF41	19	19	T	SLQGSRRASAGSRRRTSPPVSVRDAYGTASL	45.879	45.879	RT(0.5)S(0.5)PPVSVR	RT(0)S(0)PPVS(-41.58)VR	2	3	2.5551	6510.3	6604.8	7708.5	7312.5	6405.3	7297.2
B5DF41	Syntaphilin	Snph	54.493	504	B5DF41	49	SNPH_RAT Syntaphilin OS=Rattus norvegicus OX=10116 GN=Snph PE=1 SV=1	B5DF41	49	49	S	LSSSSNSGSCKGSDSSPTPRRSMKYTLCSDN	54.982	54.982	GS(0.002)DS(0.496)S(0.496)PT(0.006)PR	GS(-24.42)DS(0)S(0)PT(-19.47)PR	5	2	-0.074285
B5DF41	Syntaphilin	Snph	54.493	504	B5DF41	204	SNPH_RAT Syntaphilin OS=Rattus norvegicus OX=10116 GN=Snph PE=1 SV=1	B5DF41	204	204	S	NGVAKEEGTGESAGGSPARSLTRSSTYTKLS	35.414	35.414	EEGT(0.008)GES(0.021)AGGS(0.97)PAR	EEGT(-20.72)GES(-16.59)AGGS(16.59)PAR	11	2	-1.3849	2612.22	1960.17	2089.86	1867.23	1374.9	2952.51
B5DF41	Syntaphilin	Snph	54.493	504	B5DF41	48	SNPH_RAT Syntaphilin OS=Rattus norvegicus OX=10116 GN=Snph PE=1 SV=1	B5DF41	48	48	S	SLSSSSNSGSCKGSDSSPTPRRSMKYTLCSD	54.982	54.982	GS(0.002)DS(0.496)S(0.496)PT(0.006)PR	GS(-24.42)DS(0)S(0)PT(-19.47)PR	4	2	-0.074285
B5DF41	Syntaphilin	Snph	54.493	504	B5DF41	219	SNPH_RAT Syntaphilin OS=Rattus norvegicus OX=10116 GN=Snph PE=1 SV=1	B5DF41	219	219	S	SPARSLTRSSTYTKLSDPAVCGDRQAGDPSN	35.678	35.678	S(0.006)S(0.006)T(0.014)Y(0.01)T(0.101)KLS(0.864)DPAVCGDR	S(-21.81)S(-21.81)T(-18)Y(-19.32)T(-9.33)KLS(9.33)DPAVCGDR	8	3	-0.28044	9547.2	11356.2	11644.5	5420.1	5740.5	8887.8
B5DF41	Syntaphilin	Snph	54.493	504	B5DF41	20	SNPH_RAT Syntaphilin OS=Rattus norvegicus OX=10116 GN=Snph PE=1 SV=1	B5DF41	20	20	S	LQGSRRASAGSRRRTSPPVSVRDAYGTASLS	45.879	45.879	RT(0.5)S(0.5)PPVSVR	RT(0)S(0)PPVS(-41.58)VR	3	3	2.5551	6510.3	6604.8	7708.5	7312.5	6405.3	7297.2
B5DF89	Cullin-3	Cul3	88.931	768	B5DF89	737	CUL3_RAT Cullin-3 OS=Rattus norvegicus OX=10116 GN=Cul3 PE=1 SV=2	B5DF89	737	737	S	LVAEVTQQLKARFLPSPVVIKKRIEGLIERE	52.579	35.71	FLPS(1)PVVIK	FLPS(35.71)PVVIK	4	3	-0.14998	18037.2	18395.4	21858	14568.3	19178.1	20314.8
B5DFC8	Eukaryotic translation initiation factor 3 subunit C	Eif3c	105.43	911	B5DFC8	39	EIF3C_RAT Eukaryotic translation initiation factor 3 subunit C OS=Rattus norvegicus OX=10116 GN=Eif3c PE=1 SV=1	B5DFC8	39	39	S	TKPVSGNYGKQPLLLSEDEEDTKRVVRSAKD	165.8	165.8	QPLLLS(1)EDEEDTKR	QPLLLS(90.34)EDEEDT(-90.34)KR	6	3	0.19137	454050	517260	591300	461850	370410	605070
B5DFC8	Eukaryotic translation initiation factor 3 subunit C	Eif3c	105.43	911	B5DFC8	45	EIF3C_RAT Eukaryotic translation initiation factor 3 subunit C OS=Rattus norvegicus OX=10116 GN=Eif3c PE=1 SV=1	B5DFC8	45	45	T	NYGKQPLLLSEDEEDTKRVVRSAKDKRFEEL	23.799	14.254	QPLLLS(0.5)EDEEDT(0.5)KR	QPLLLS(0)EDEEDT(0)KR	12	4	1.2693	9361.2	8885.7	8197.8	5259	6290.4	4750.2
B5DFC8	Eukaryotic translation initiation factor 3 subunit C	Eif3c	105.43	911	B5DFC8	522	EIF3C_RAT Eukaryotic translation initiation factor 3 subunit C OS=Rattus norvegicus OX=10116 GN=Eif3c PE=1 SV=1	B5DFC8	522	522	T	HTYYKFDYKAHQRQLTPPEGSSKSEQDQAEN	80.245	66.989	QLT(1)PPEGSSK	QLT(40.36)PPEGS(-40.36)S(-46.56)K	3	3	-0.54043	51483	48846	45606	36492	46017	49572
B5DFC8	Eukaryotic translation initiation factor 3 subunit C	Eif3c	105.43	911	B5DFC8	785	EIF3C_RAT Eukaryotic translation initiation factor 3 subunit C OS=Rattus norvegicus OX=10116 GN=Eif3c PE=1 SV=1	B5DFC8	785	785	S	ADKVRTMLVRKIQEESLRTYLFTYSSVYDSI	64.268	64.268	IQEES(1)LR	IQEES(64.27)LR	5	2	-0.038098	9444.3	9276.3	13055.4	8139.9	3868.2	13671.9
B5DFC9	Nidogen-2	Nid2	152.97	1396	B5DFC9	379	NID2_RAT Nidogen-2 OS=Rattus norvegicus OX=10116 GN=Nid2 PE=2 SV=1	B5DFC9	379	379	S	PHPAPGNWPSYRETESASLDPQTKQGPPVGE	116.71	116.71	ET(0.004)ES(0.93)AS(0.066)LDPQTK	ET(-23.93)ES(11.46)AS(-11.46)LDPQT(-35.98)K	4	2	1.6997	24500.7	26232	39423	23326.2	25279.8	35520
B6VQA5	Spermatogenesis-associated protein 31	Spata31	119.55	1048	B6VQA5	72	SPT31_RAT Spermatogenesis-associated protein 31 OS=Rattus norvegicus OX=10116 GN=Spata31 PE=1 SV=1	B6VQA5	72	72	Y	NFTRKPQIQMTWQSQYMKKFRNHCRNDAKAW	17.701	17.701	PQIQMT(0.524)WQS(0.524)QY(0.953)MK	PQIQMT(0)WQS(0)QY(12.81)MK	11	3	0.84608
B6VQA5	Spermatogenesis-associated protein 31	Spata31	119.55	1048	B6VQA5	67	SPT31_RAT Spermatogenesis-associated protein 31 OS=Rattus norvegicus OX=10116 GN=Spata31 PE=1 SV=1	B6VQA5	67	67	T	SPSDINFTRKPQIQMTWQSQYMKKFRNHCRN	17.701	17.701	PQIQMT(0.524)WQS(0.524)QY(0.953)MK	PQIQMT(0)WQS(0)QY(12.81)MK	6	3	0.84608
D2XV59	GTP-binding protein 1	Gtpbp1	72.488	669	D2XV59	24	GTPB1_RAT GTP-binding protein 1 OS=Rattus norvegicus OX=10116 GN=Gtpbp1 PE=1 SV=1	D2XV59	24	24	S	PVDSPVPASMFAPEPSSPGAARAAAAAARLH	93.949	93.949	SPVDSPVPASMFAPEPS(0.588)S(0.412)PGAAR	S(-84.49)PVDS(-78.5)PVPAS(-50.13)MFAPEPS(1.54)S(-1.54)PGAAR	17	3	-0.28159	3393.9	4035.3	3324	3007.5	2395.35	3394.2
D2XV59	GTP-binding protein 1	Gtpbp1	72.488	669	D2XV59	6	GTPB1_RAT GTP-binding protein 1 OS=Rattus norvegicus OX=10116 GN=Gtpbp1 PE=1 SV=1	D2XV59	6	6	S	__________MAAERSRSPVDSPVPASMFAP	19.324	19.324	S(0.312)RS(0.312)PVDS(0.312)PVPAS(0.056)MFAPEPS(0.004)S(0.004)PGAAR	S(0)RS(0)PVDS(0)PVPAS(-7.47)MFAPEPS(-18.52)S(-18.52)PGAAR	1	3	-2.8744
D2XV59	GTP-binding protein 1	Gtpbp1	72.488	669	D2XV59	8	GTPB1_RAT GTP-binding protein 1 OS=Rattus norvegicus OX=10116 GN=Gtpbp1 PE=1 SV=1	D2XV59	8	8	S	________MAAERSRSPVDSPVPASMFAPEP	19.324	19.324	S(0.312)RS(0.312)PVDS(0.312)PVPAS(0.056)MFAPEPS(0.004)S(0.004)PGAAR	S(0)RS(0)PVDS(0)PVPAS(-7.47)MFAPEPS(-18.52)S(-18.52)PGAAR	3	3	-2.8744
D3Z8E6	Calmodulin-regulated spectrin-associated protein 1	Camsap1	178.52	1604	D3Z8E6	815	CAMP1_RAT Calmodulin-regulated spectrin-associated protein 1 OS=Rattus norvegicus OX=10116 GN=Camsap1 PE=1 SV=2	D3Z8E6	815	815	T	EDKDDASGRSSPCLSTTSQLSSMSMASGSVK	11.915	11.915	S(0.394)S(0.394)PCLS(0.394)T(0.394)T(0.394)S(0.394)QLS(0.328)S(0.328)MS(0.328)MAS(0.328)GS(0.328)VK	S(0)S(0)PCLS(0)T(0)T(0)S(0)QLS(-5.33)S(-5.33)MS(-5.33)MAS(-5.33)GS(-5.33)VK	7	2	-1.9589
D3Z8E6	Calmodulin-regulated spectrin-associated protein 1	Camsap1	178.52	1604	D3Z8E6	816	CAMP1_RAT Calmodulin-regulated spectrin-associated protein 1 OS=Rattus norvegicus OX=10116 GN=Camsap1 PE=1 SV=2	D3Z8E6	816	816	T	DKDDASGRSSPCLSTTSQLSSMSMASGSVKM	11.915	11.915	S(0.394)S(0.394)PCLS(0.394)T(0.394)T(0.394)S(0.394)QLS(0.328)S(0.328)MS(0.328)MAS(0.328)GS(0.328)VK	S(0)S(0)PCLS(0)T(0)T(0)S(0)QLS(-5.33)S(-5.33)MS(-5.33)MAS(-5.33)GS(-5.33)VK	8	2	-1.9589
D3Z9Z9	SWI/SNF-related matrix-associated actin-dependent regulator of chromatin subfamily A containing DEAD/H box 1	Smarcad1	116.79	1024	D3Z9Z9	28	SMRCD_RAT SWI/SNF-related matrix-associated actin-dependent regulator of chromatin subfamily A containing DEAD/H box 1 OS=Rattus norvegicus OX=10116 GN=Smarcad1 PE=1 SV=1	D3Z9Z9	28	28	S	KRSKIEEAPEAAPQPSQPGPSSPISLSAEEE	53.408	53.408	IEEAPEAAPQPS(0.303)QPGPS(0.303)S(0.303)PIS(0.072)LS(0.019)AEEENAEGEVSR	IEEAPEAAPQPS(0)QPGPS(0)S(0)PIS(-6.22)LS(-12.14)AEEENAEGEVS(-40.16)R	12	4	2.3473
D3Z9Z9	SWI/SNF-related matrix-associated actin-dependent regulator of chromatin subfamily A containing DEAD/H box 1	Smarcad1	116.79	1024	D3Z9Z9	33	SMRCD_RAT SWI/SNF-related matrix-associated actin-dependent regulator of chromatin subfamily A containing DEAD/H box 1 OS=Rattus norvegicus OX=10116 GN=Smarcad1 PE=1 SV=1	D3Z9Z9	33	33	S	EEAPEAAPQPSQPGPSSPISLSAEEENAEGE	53.408	53.408	IEEAPEAAPQPS(0.303)QPGPS(0.303)S(0.303)PIS(0.072)LS(0.019)AEEENAEGEVSR	IEEAPEAAPQPS(0)QPGPS(0)S(0)PIS(-6.22)LS(-12.14)AEEENAEGEVS(-40.16)R	17	4	2.3473
D3Z9Z9	SWI/SNF-related matrix-associated actin-dependent regulator of chromatin subfamily A containing DEAD/H box 1	Smarcad1	116.79	1024	D3Z9Z9	34	SMRCD_RAT SWI/SNF-related matrix-associated actin-dependent regulator of chromatin subfamily A containing DEAD/H box 1 OS=Rattus norvegicus OX=10116 GN=Smarcad1 PE=1 SV=1	D3Z9Z9	34	34	S	EAPEAAPQPSQPGPSSPISLSAEEENAEGEV	53.408	53.408	IEEAPEAAPQPS(0.303)QPGPS(0.303)S(0.303)PIS(0.072)LS(0.019)AEEENAEGEVSR	IEEAPEAAPQPS(0)QPGPS(0)S(0)PIS(-6.22)LS(-12.14)AEEENAEGEVS(-40.16)R	18	4	2.3473
D3Z9Z9	SWI/SNF-related matrix-associated actin-dependent regulator of chromatin subfamily A containing DEAD/H box 1	Smarcad1	116.79	1024	D3Z9Z9	37	SMRCD_RAT SWI/SNF-related matrix-associated actin-dependent regulator of chromatin subfamily A containing DEAD/H box 1 OS=Rattus norvegicus OX=10116 GN=Smarcad1 PE=1 SV=1	D3Z9Z9	37	37	S	EAAPQPSQPGPSSPISLSAEEENAEGEVSRA	26.753	26.753	S(0.002)KIEEAPEAAPQPS(0.222)QPGPS(0.222)S(0.222)PIS(0.242)LS(0.081)AEEENAEGEVS(0.008)R	S(-19.92)KIEEAPEAAPQPS(-0.38)QPGPS(-0.38)S(-0.38)PIS(0.38)LS(-4.76)AEEENAEGEVS(-14.61)R	23	4	0.12074
D3Z9Z9	SWI/SNF-related matrix-associated actin-dependent regulator of chromatin subfamily A containing DEAD/H box 1	Smarcad1	116.79	1024	D3Z9Z9	39	SMRCD_RAT SWI/SNF-related matrix-associated actin-dependent regulator of chromatin subfamily A containing DEAD/H box 1 OS=Rattus norvegicus OX=10116 GN=Smarcad1 PE=1 SV=1	D3Z9Z9	39	39	S	APQPSQPGPSSPISLSAEEENAEGEVSRANT	22.675	22.675	S(0.003)KIEEAPEAAPQPS(0.192)QPGPS(0.192)S(0.192)PIS(0.192)LS(0.208)AEEENAEGEVS(0.02)R	S(-17.75)KIEEAPEAAPQPS(-0.34)QPGPS(-0.34)S(-0.34)PIS(-0.34)LS(0.34)AEEENAEGEVS(-10.18)R	25	5	0.10554
D3ZAA9	MAGUK p55 subfamily member 2	Mpp2	61.564	552	D3ZAA9	127	MPP2_RAT MAGUK p55 subfamily member 2 OS=Rattus norvegicus OX=10116 GN=Mpp2 PE=1 SV=2	D3ZAA9	127	127	T	SKTYETPPPSPGLDPTFSNQPVPPDAVRMVG	17.647	17.647	T(0.339)Y(0.33)ET(0.333)PPPS(0.333)PGLDPT(0.333)FS(0.333)NQPVPPDAVR	T(0.15)Y(-0.15)ET(0)PPPS(0)PGLDPT(0)FS(0)NQPVPPDAVR	14	4	0.19569
D3ZAA9	MAGUK p55 subfamily member 2	Mpp2	61.564	552	D3ZAA9	114	MPP2_RAT MAGUK p55 subfamily member 2 OS=Rattus norvegicus OX=10116 GN=Mpp2 PE=1 SV=2	D3ZAA9	114	114	T	HFQSLLETHDSVASKTYETPPPSPGLDPTFS	17.647	17.647	T(0.339)Y(0.33)ET(0.333)PPPS(0.333)PGLDPT(0.333)FS(0.333)NQPVPPDAVR	T(0.15)Y(-0.15)ET(0)PPPS(0)PGLDPT(0)FS(0)NQPVPPDAVR	1	4	0.19569
D3ZAA9	MAGUK p55 subfamily member 2	Mpp2	61.564	552	D3ZAA9	129	MPP2_RAT MAGUK p55 subfamily member 2 OS=Rattus norvegicus OX=10116 GN=Mpp2 PE=1 SV=2	D3ZAA9	129	129	S	TYETPPPSPGLDPTFSNQPVPPDAVRMVGIR	17.647	17.647	T(0.339)Y(0.33)ET(0.333)PPPS(0.333)PGLDPT(0.333)FS(0.333)NQPVPPDAVR	T(0.15)Y(-0.15)ET(0)PPPS(0)PGLDPT(0)FS(0)NQPVPPDAVR	16	4	0.19569
D3ZAA9	MAGUK p55 subfamily member 2	Mpp2	61.564	552	D3ZAA9	117	MPP2_RAT MAGUK p55 subfamily member 2 OS=Rattus norvegicus OX=10116 GN=Mpp2 PE=1 SV=2	D3ZAA9	117	117	T	SLLETHDSVASKTYETPPPSPGLDPTFSNQP	64.767	39.966	T(0.08)Y(0.007)ET(0.801)PPPS(0.08)PGLDPT(0.023)FS(0.009)NQPVPPDAVR	T(-10.01)Y(-20.31)ET(10.01)PPPS(-10.01)PGLDPT(-15.45)FS(-19.48)NQPVPPDAVR	4	4	0.034439	10092.3	9700.2	12413.4	7516.5	9387.3	8646.3
D3ZAA9	MAGUK p55 subfamily member 2	Mpp2	61.564	552	D3ZAA9	121	MPP2_RAT MAGUK p55 subfamily member 2 OS=Rattus norvegicus OX=10116 GN=Mpp2 PE=1 SV=2	D3ZAA9	121	121	S	THDSVASKTYETPPPSPGLDPTFSNQPVPPD	18.101	17.647	T(0.339)Y(0.33)ET(0.333)PPPS(0.333)PGLDPT(0.333)FS(0.333)NQPVPPDAVR	T(0.15)Y(-0.15)ET(0)PPPS(0)PGLDPT(0)FS(0)NQPVPPDAVR	8	4	0.19569
D3ZAR1	Low density lipoprotein receptor adapter protein 1	Ldlrap1	33.785	306	D3ZAR1	197	ARH_RAT Low density lipoprotein receptor adapter protein 1 OS=Rattus norvegicus OX=10116 GN=Ldlrap1 PE=1 SV=2	D3ZAR1	197	197	S	KANQEGGDVPGTRRDSTPSLKTSVATGNLLD	65.5	65.5	RDS(0.997)T(0.003)PSLK	RDS(25.58)T(-25.58)PS(-45.17)LK	3	3	0.085196	11669.4	14104.8	13542	18145.5	11448.3	16036.2
D3ZBE5	Serine/threonine-protein kinase Nek7	Nek7	34.529	302	D3ZBE5	195	NEK7_RAT Serine/threonine-protein kinase Nek7 OS=Rattus norvegicus OX=10116 GN=Nek7 PE=2 SV=1	D3ZBE5	195	195	S	LGLGRFFSSKTTAAHSLVGTPYYMSPERIHE	67.668	67.668	T(0.02)T(0.02)AAHS(0.959)LVGT(0.001)PYYMSPER	T(-16.81)T(-16.81)AAHS(16.81)LVGT(-29.61)PY(-38.78)Y(-42.82)MS(-52.25)PER	6	3	0.43861	6888.9	4815	5374.2	4740.6	3550.8	3659.1
D3ZBN0	Histone H1.5	H1-5	22.649	222	D3ZBN0	9	H15_RAT Histone H1.5 OS=Rattus norvegicus OX=10116 GN=H1-5 PE=1 SV=1	D3ZBN0	9	9	T	_______MSETAPAETTAPAPVEKSPAKKKT	47.568	47.568	S(0.001)ET(0.001)APAET(0.391)T(0.391)APAPVEKS(0.217)PAK	S(-28.78)ET(-28.78)APAET(0)T(0)APAPVEKS(-2.56)PAK	8	4	-0.38669
D3ZBN0	Histone H1.5	H1-5	22.649	222	D3ZBN0	10	H15_RAT Histone H1.5 OS=Rattus norvegicus OX=10116 GN=H1-5 PE=1 SV=1	D3ZBN0	10	10	T	______MSETAPAETTAPAPVEKSPAKKKTK	47.568	47.568	S(0.001)ET(0.001)APAET(0.391)T(0.391)APAPVEKS(0.217)PAK	S(-28.78)ET(-28.78)APAET(0)T(0)APAPVEKS(-2.56)PAK	9	4	-0.38669
D3ZBN0	Histone H1.5	H1-5	22.649	222	D3ZBN0	18	H15_RAT Histone H1.5 OS=Rattus norvegicus OX=10116 GN=H1-5 PE=1 SV=1	D3ZBN0	18	18	S	ETAPAETTAPAPVEKSPAKKKTKKAGAAKRK	77.641	77.641	SETAPAET(0.059)T(0.059)APAPVEKS(0.882)PAK	S(-51.14)ET(-42.96)APAET(-11.74)T(-11.74)APAPVEKS(11.74)PAK	17	3	-0.030517	51114	45009	39816	72519	38568	46827
D3ZBP4	[F-actin]-monooxygenase MICAL1	Mical1	116.67	1047	D3ZBP4	495	MICA1_RAT [F-actin]-monooxygenase MICAL1 OS=Rattus norvegicus OX=10116 GN=Mical1 PE=1 SV=1	D3ZBP4	495	495	S	QDLYDIMDKEHARKKSDETDARKTTTGSAGT	45.915	45.915	KKS(0.999)DET(0.001)DAR	KKS(32.94)DET(-32.94)DAR	3	3	0.23854	33357	33729	43545	33144	34530	43680
D3ZBP4	[F-actin]-monooxygenase MICAL1	Mical1	116.67	1047	D3ZBP4	498	MICA1_RAT [F-actin]-monooxygenase MICAL1 OS=Rattus norvegicus OX=10116 GN=Mical1 PE=1 SV=1	D3ZBP4	498	498	T	YDIMDKEHARKKSDETDARKTTTGSAGTEEL	31.639	31.639	KKS(0.165)DET(0.835)DAR	KKS(-7.04)DET(7.04)DAR	6	4	-0.49411	9728.4	9832.8	13044	9102	9108	12088.2
D3ZBP4	[F-actin]-monooxygenase MICAL1	Mical1	116.67	1047	D3ZBP4	475	MICA1_RAT [F-actin]-monooxygenase MICAL1 OS=Rattus norvegicus OX=10116 GN=Mical1 PE=1 SV=1	D3ZBP4	475	475	T	LDPATRYPNLNLRAVTPNQVQDLYDIMDKEH	49.188	49.188	AVT(0.999)PNQVQDLY(0.001)DIMDK	AVT(32.69)PNQVQDLY(-32.69)DIMDK	3	3	1.3279
D3ZD05	KN motif and ankyrin repeat domain-containing protein 2	Kank2	90.883	847	D3ZD05	358	KANK2_RAT KN motif and ankyrin repeat domain-containing protein 2 OS=Rattus norvegicus OX=10116 GN=Kank2 PE=1 SV=2	D3ZD05	358	358	S	VAASTAAGAPAQRAQSLEPYGAGLKALATSA	31.319	31.319	AQS(0.935)LEPY(0.065)GAGLK	AQS(11.58)LEPY(-11.58)GAGLK	3	3	0.24069	3484.2	2785.02	4866.9	3492	3568.2	4241.4
D3ZD05	KN motif and ankyrin repeat domain-containing protein 2	Kank2	90.883	847	D3ZD05	424	KANK2_RAT KN motif and ankyrin repeat domain-containing protein 2 OS=Rattus norvegicus OX=10116 GN=Kank2 PE=1 SV=2	D3ZD05	424	424	S	ERNCTGAARMADPPPSPAEPSPSSPYPAAEP	61.196	61.196	MADPPPS(0.978)PAEPS(0.006)PS(0.006)S(0.006)PY(0.005)PAAEPENPAPAAQDTTDR	MADPPPS(22.02)PAEPS(-22.02)PS(-22.45)S(-22.45)PY(-22.83)PAAEPENPAPAAQDT(-59.86)T(-59.82)DR	7	4	-0.16812	4291.5	5266.8	5043.9	4654.8	1734.51	6663.3
D3ZD05	KN motif and ankyrin repeat domain-containing protein 2	Kank2	90.883	847	D3ZD05	429	KANK2_RAT KN motif and ankyrin repeat domain-containing protein 2 OS=Rattus norvegicus OX=10116 GN=Kank2 PE=1 SV=2	D3ZD05	429	429	S	GAARMADPPPSPAEPSPSSPYPAAEPENPAP	35.718	35.718	MADPPPS(0.02)PAEPS(0.248)PS(0.248)S(0.248)PY(0.235)PAAEPENPAPAAQDTTDR	MADPPPS(-11.04)PAEPS(0)PS(0)S(0)PY(-0.25)PAAEPENPAPAAQDT(-27.38)T(-27.38)DR	12	4	0.1639
D3ZD05	KN motif and ankyrin repeat domain-containing protein 2	Kank2	90.883	847	D3ZD05	431	KANK2_RAT KN motif and ankyrin repeat domain-containing protein 2 OS=Rattus norvegicus OX=10116 GN=Kank2 PE=1 SV=2	D3ZD05	431	431	S	ARMADPPPSPAEPSPSSPYPAAEPENPAPAA	35.718	35.718	MADPPPS(0.02)PAEPS(0.248)PS(0.248)S(0.248)PY(0.235)PAAEPENPAPAAQDTTDR	MADPPPS(-11.04)PAEPS(0)PS(0)S(0)PY(-0.25)PAAEPENPAPAAQDT(-27.38)T(-27.38)DR	14	4	0.1639
D3ZD05	KN motif and ankyrin repeat domain-containing protein 2	Kank2	90.883	847	D3ZD05	432	KANK2_RAT KN motif and ankyrin repeat domain-containing protein 2 OS=Rattus norvegicus OX=10116 GN=Kank2 PE=1 SV=2	D3ZD05	432	432	S	RMADPPPSPAEPSPSSPYPAAEPENPAPAAQ	35.718	35.718	MADPPPS(0.02)PAEPS(0.248)PS(0.248)S(0.248)PY(0.235)PAAEPENPAPAAQDTTDR	MADPPPS(-11.04)PAEPS(0)PS(0)S(0)PY(-0.25)PAAEPENPAPAAQDT(-27.38)T(-27.38)DR	15	4	0.1639
D3ZEN0	MICAL-like protein 2	Micall2	108.38	1014	D3ZEN0	144	MILK2_RAT MICAL-like protein 2 OS=Rattus norvegicus OX=10116 GN=Micall2 PE=1 SV=2	D3ZEN0	144	144	S	LSGKKKVPSQPAKLSSPVPTQRLPLSPARTN	77.662	77.662	LS(0.025)S(0.974)PVPT(0.001)QR	LS(-15.88)S(15.88)PVPT(-31.66)QR	3	2	-3.1018
D3ZF42	Sentrin-specific protease 7	Senp7	116.87	1037	D3ZF42	12	SENP7_RAT Sentrin-specific protease 7 OS=Rattus norvegicus OX=10116 GN=Senp7 PE=1 SV=1	D3ZF42	12	12	S	____MDRARPGRRRASSEIVTEGKRKKSSPA	60.937	60.937	RAS(0.5)S(0.5)EIVT(0.001)EGK	RAS(0)S(0)EIVT(-28.44)EGK	3	3	1.0457
D3ZF42	Sentrin-specific protease 7	Senp7	116.87	1037	D3ZF42	13	SENP7_RAT Sentrin-specific protease 7 OS=Rattus norvegicus OX=10116 GN=Senp7 PE=1 SV=1	D3ZF42	13	13	S	___MDRARPGRRRASSEIVTEGKRKKSSPAD	60.937	60.937	RAS(0.5)S(0.5)EIVT(0.001)EGK	RAS(0)S(0)EIVT(-28.44)EGK	4	3	1.0457
D3ZF42	Sentrin-specific protease 7	Senp7	116.87	1037	D3ZF42	47	SENP7_RAT Sentrin-specific protease 7 OS=Rattus norvegicus OX=10116 GN=Senp7 PE=1 SV=1	D3ZF42	47	47	S	ITKLLTVKSEDVLAQSPLPKLRGSECWWTRS	38.021	38.021	S(0.001)EDVLAQS(0.999)PLPK	S(-30.3)EDVLAQS(30.3)PLPK	8	3	0.42068	3698.1	2318.91	4370.4	3229.5	2272.8	3757.8
D3ZFB6	Proline-rich transmembrane protein 2	Prrt2	35.82	344	D3ZFB6	242	PRRT2_RAT Proline-rich transmembrane protein 2 OS=Rattus norvegicus OX=10116 GN=Prrt2 PE=1 SV=1	D3ZFB6	242	242	S	VEEDRIGRAHGGHPGSPRGSLSRHPSSQLAG	42.629	42.629	AHGGHPGS(1)PR	AHGGHPGS(42.63)PR	8	3	0.36997	4563	3622.2	6096.3	4324.5	6401.4	6858.6
D3ZFD0	Unconventional myosin-XVIIIa	Myo18a	232.66	2044	D3ZFD0	140	MY18A_RAT Unconventional myosin-XVIIIa OS=Rattus norvegicus OX=10116 GN=Myo18a PE=1 SV=2	D3ZFD0	140	140	S	GSLAKQNSQMIVKRFSFSQRSRDESASETST	53.124	53.124	RFS(0.995)FS(0.005)QR	RFS(23.35)FS(-23.35)QR	3	3	0.057578
D3ZFD0	Unconventional myosin-XVIIIa	Myo18a	232.66	2044	D3ZFD0	1995	MY18A_RAT Unconventional myosin-XVIIIa OS=Rattus norvegicus OX=10116 GN=Myo18a PE=1 SV=2	D3ZFD0	1995	1995	S	NKGPSKAPSDDGSLKSSSPTSHWKSLAPDLS	57.019	57.019	S(0.328)S(0.328)S(0.273)PT(0.067)S(0.004)HWK	S(0)S(0)S(-0.79)PT(-6.9)S(-18.66)HWK	1	3	-0.31787
D3ZFD0	Unconventional myosin-XVIIIa	Myo18a	232.66	2044	D3ZFD0	2033	MY18A_RAT Unconventional myosin-XVIIIa OS=Rattus norvegicus OX=10116 GN=Myo18a PE=1 SV=2	D3ZFD0	2033	2033	S	DSISRPRFSHNYLSDSDTEAKLTETNA____	48.053	48.053	FS(0.001)HNY(0.016)LS(0.389)DS(0.486)DT(0.109)EAK	FS(-29.66)HNY(-14.91)LS(-0.96)DS(0.96)DT(-6.5)EAK	9	3	-0.30047
D3ZFD0	Unconventional myosin-XVIIIa	Myo18a	232.66	2044	D3ZFD0	1997	MY18A_RAT Unconventional myosin-XVIIIa OS=Rattus norvegicus OX=10116 GN=Myo18a PE=1 SV=2	D3ZFD0	1997	1997	S	GPSKAPSDDGSLKSSSPTSHWKSLAPDLSDD	51.268	51.268	S(0.133)S(0.133)S(0.661)PT(0.062)S(0.011)HWK	S(-6.96)S(-6.96)S(6.96)PT(-10.28)S(-17.72)HWK	3	2	0.092265	5592.6	7267.8	6202.2	4676.4	4230	6265.8
D3ZFD0	Unconventional myosin-XVIIIa	Myo18a	232.66	2044	D3ZFD0	2010	MY18A_RAT Unconventional myosin-XVIIIa OS=Rattus norvegicus OX=10116 GN=Myo18a PE=1 SV=2	D3ZFD0	2010	2010	S	SSSPTSHWKSLAPDLSDDEHDPVDSISRPRF	66.467	50.426	S(0.002)LAPDLS(0.997)DDEHDPVDS(0.001)ISRPR	S(-26.51)LAPDLS(26.51)DDEHDPVDS(-32.13)IS(-37.02)RPR	7	3	0.29511	43398	39297	49755	36948	28227	48528
D3ZFD0	Unconventional myosin-XVIIIa	Myo18a	232.66	2044	D3ZFD0	1996	MY18A_RAT Unconventional myosin-XVIIIa OS=Rattus norvegicus OX=10116 GN=Myo18a PE=1 SV=2	D3ZFD0	1996	1996	S	KGPSKAPSDDGSLKSSSPTSHWKSLAPDLSD	57.019	57.019	S(0.328)S(0.328)S(0.273)PT(0.067)S(0.004)HWK	S(0)S(0)S(-0.79)PT(-6.9)S(-18.66)HWK	2	3	-0.31787
D3ZFD0	Unconventional myosin-XVIIIa	Myo18a	232.66	2044	D3ZFD0	2031	MY18A_RAT Unconventional myosin-XVIIIa OS=Rattus norvegicus OX=10116 GN=Myo18a PE=1 SV=2	D3ZFD0	2031	2031	S	PVDSISRPRFSHNYLSDSDTEAKLTETNA__	88.19	88.19	FSHNYLS(1)DSDTEAK	FS(-49.41)HNY(-44.06)LS(37.22)DS(-37.22)DT(-48.01)EAK	7	3	-0.54702	63126	70449	73095	52215	36714	75279
D3ZFD0	Unconventional myosin-XVIIIa	Myo18a	232.66	2044	D3ZFD0	1992	MY18A_RAT Unconventional myosin-XVIIIa OS=Rattus norvegicus OX=10116 GN=Myo18a PE=1 SV=2	D3ZFD0	1992	1992	S	LSKNKGPSKAPSDDGSLKSSSPTSHWKSLAP	79.201	79.201	APS(0.012)DDGS(0.988)LK	APS(-19.14)DDGS(19.14)LK	7	2	0.10348	15444.3	19495.8	15296.7	14638.5	9828.6	14599.2
D3ZFD0	Unconventional myosin-XVIIIa	Myo18a	232.66	2044	D3ZFD0	1988	MY18A_RAT Unconventional myosin-XVIIIa OS=Rattus norvegicus OX=10116 GN=Myo18a PE=1 SV=2	D3ZFD0	1988	1988	S	VKSWLSKNKGPSKAPSDDGSLKSSSPTSHWK	99.568	55.401	APS(1)DDGSLK	APS(36.27)DDGS(-36.27)LK	3	3	-0.13853	27039.9	35757	38844	28399.5	16659	37689
D3ZFJ3	SH3 domain-binding protein 1	Sh3bp1	74.851	689	D3ZFJ3	539	3BP1_RAT SH3 domain-binding protein 1 OS=Rattus norvegicus OX=10116 GN=Sh3bp1 PE=1 SV=1	D3ZFJ3	539	539	S	MTVKERTESELPKPASPKVSRSPTDTTALAE	78.069	78.069	TESELPKPAS(1)PK	T(-54.24)ES(-42.18)ELPKPAS(42.18)PK	10	3	0.25835	18677.1	20039.7	19825.2	15565.2	12430.2	23949.6
D3ZG52	DNA replication ATP-dependent helicase/nuclease DNA2	Dna2	119.59	1059	D3ZG52	174	DNA2_RAT DNA replication ATP-dependent helicase/nuclease DNA2 OS=Rattus norvegicus OX=10116 GN=Dna2 PE=3 SV=1	D3ZG52	174	174	S	IGTILHEVFQKAISESFAPEKLQELALQTLR	36.847	36.847	AIS(0.027)ES(0.973)FAPEK	AIS(-15.55)ES(15.55)FAPEK	5	3	2.8155
D3ZGB1	Nuclear factor of activated T-cells 5	Nfat5	167.21	1548	D3ZGB1	1020	NFAT5_RAT Nuclear factor of activated T-cells 5 OS=Rattus norvegicus OX=10116 GN=Nfat5 PE=1 SV=1	D3ZGB1	1020	1020	T	ETGAQAKQIQSSVFQTMVQMQHSGDSQPQVN	11.385	11.385	QIQS(0.707)S(0.707)VFQT(0.708)MVQMQHS(0.708)GDS(0.387)QPQVNLFS(0.595)S(0.595)T(0.594)K	QIQS(0)S(0)VFQT(0)MVQMQHS(0)GDS(-3.82)QPQVNLFS(0)S(0)T(0)K	9	4	-4.4522	2440.5	2213.7	3134.2	2324.8	5988.4	2573.2
D3ZGB1	Nuclear factor of activated T-cells 5	Nfat5	167.21	1548	D3ZGB1	142	NFAT5_RAT Nuclear factor of activated T-cells 5 OS=Rattus norvegicus OX=10116 GN=Nfat5 PE=1 SV=1	D3ZGB1	142	142	T	SAVGVSNRGVSEKQLTGNTVQQHPSTPKRHT	19.058	19.058	GVS(0.274)EKQLT(0.567)GNT(0.567)VQQHPS(0.296)T(0.296)PKR	GVS(-6.68)EKQLT(6.43)GNT(6.43)VQQHPS(-6.43)T(-6.43)PKR	8	2	1.6027
D3ZGB1	Nuclear factor of activated T-cells 5	Nfat5	167.21	1548	D3ZGB1	1040	NFAT5_RAT Nuclear factor of activated T-cells 5 OS=Rattus norvegicus OX=10116 GN=Nfat5 PE=1 SV=1	D3ZGB1	1040	1040	T	QHSGDSQPQVNLFSSTKNIMSVQSNGTQQQG	11.385	11.385	QIQS(0.707)S(0.707)VFQT(0.708)MVQMQHS(0.708)GDS(0.387)QPQVNLFS(0.595)S(0.595)T(0.594)K	QIQS(0)S(0)VFQT(0)MVQMQHS(0)GDS(-3.82)QPQVNLFS(0)S(0)T(0)K	29	4	-4.4522	2440.5	2213.7	3134.2	2324.8	5988.4	2573.2
D3ZGB1	Nuclear factor of activated T-cells 5	Nfat5	167.21	1548	D3ZGB1	634	NFAT5_RAT Nuclear factor of activated T-cells 5 OS=Rattus norvegicus OX=10116 GN=Nfat5 PE=1 SV=1	D3ZGB1	634	634	S	KTEDVTPMEVTSEKRSSPIFQTTKTVGSTQQ	32.624	32.624	RS(0.499)S(0.499)PIFQT(0.001)T(0.001)K	RS(0)S(0)PIFQT(-25.96)T(-26.38)K	2	3	-0.2332
D3ZGB1	Nuclear factor of activated T-cells 5	Nfat5	167.21	1548	D3ZGB1	635	NFAT5_RAT Nuclear factor of activated T-cells 5 OS=Rattus norvegicus OX=10116 GN=Nfat5 PE=1 SV=1	D3ZGB1	635	635	S	TEDVTPMEVTSEKRSSPIFQTTKTVGSTQQT	32.624	32.624	RS(0.499)S(0.499)PIFQT(0.001)T(0.001)K	RS(0)S(0)PIFQT(-25.96)T(-26.38)K	3	3	-0.2332
D3ZGB1	Nuclear factor of activated T-cells 5	Nfat5	167.21	1548	D3ZGB1	145	NFAT5_RAT Nuclear factor of activated T-cells 5 OS=Rattus norvegicus OX=10116 GN=Nfat5 PE=1 SV=1	D3ZGB1	145	145	T	GVSNRGVSEKQLTGNTVQQHPSTPKRHTVLY	19.058	19.058	GVS(0.274)EKQLT(0.567)GNT(0.567)VQQHPS(0.296)T(0.296)PKR	GVS(-6.68)EKQLT(6.43)GNT(6.43)VQQHPS(-6.43)T(-6.43)PKR	11	2	1.6027
D3ZGX1	Neurite extension and migration factor	Nexmif	166.66	1517	D3ZGX1	567	NEXMI_RAT Neurite extension and migration factor OS=Rattus norvegicus OX=10116 GN=Nexmif PE=1 SV=1	D3ZGX1	567	567	T	EKNMLVKLGKVDASETTVNLSESQLSKYAKL	19.604	19.604	LGKVDAS(0.878)ET(0.878)T(0.183)VNLS(0.182)ES(0.439)QLS(0.439)K	LGKVDAS(11.01)ET(11.01)T(-10.55)VNLS(-5.57)ES(0)QLS(0)K	9	2	-2.8346
D3ZHA0	Filamin-C	Flnc	290.98	2726	D3ZHA0	2234	FLNC_RAT Filamin-C OS=Rattus norvegicus OX=10116 GN=Flnc PE=1 SV=1	D3ZHA0	2234	2234	S	FPAVFGDFLGRERLGSFGSITRQQEGEASSQ	84.882	84.882	LGS(0.579)FGS(0.417)IT(0.004)R	LGS(1.43)FGS(-1.43)IT(-21.73)R	3	2	0.80114	24584.7	19312.8	23356.2	25841.7	12539.7	24342
D3ZHA0	Filamin-C	Flnc	290.98	2726	D3ZHA0	2625	FLNC_RAT Filamin-C OS=Rattus norvegicus OX=10116 GN=Flnc PE=1 SV=1	D3ZHA0	2625	2625	S	VLVETVTKSSSSRGASYSSIPKFSSDASKVV	67.993	67.993	GAS(0.979)YS(0.01)S(0.01)IPK	GAS(19.71)Y(-41.39)S(-19.71)S(-19.71)IPK	3	2	-0.15602	6330	5960.7	7688.7	10481.4	5100.3	9399
D3ZHV2	Microtubule-actin cross-linking factor 1	Macf1	619.59	5430	D3ZHV2	1860	MACF1_RAT Microtubule-actin cross-linking factor 1 OS=Rattus norvegicus OX=10116 GN=Macf1 PE=1 SV=1	D3ZHV2	1860	1860	S	GSSPEALNSLLKRQGSFSEDVISHKGDLRFV	81.594	81.594	QGS(0.514)FS(0.485)EDVIS(0.001)HK	QGS(0.25)FS(-0.25)EDVIS(-27.63)HK	3	3	1.184	16569	18804.3	15885.3	13036.5	10333.5	17470.8
D3ZHV2	Microtubule-actin cross-linking factor 1	Macf1	619.59	5430	D3ZHV2	2454	MACF1_RAT Microtubule-actin cross-linking factor 1 OS=Rattus norvegicus OX=10116 GN=Macf1 PE=1 SV=1	D3ZHV2	2454	2454	S	QAESNKAFLAELEQNSPKIQKVKEALAGLLE	60.434	60.434	AFLAELEQNS(1)PK	AFLAELEQNS(60.43)PK	10	3	-0.18155	5193.9	5939.1	5914.5	5510.1	3982.2	6030
D3ZHV2	Microtubule-actin cross-linking factor 1	Macf1	619.59	5430	D3ZHV2	2429	MACF1_RAT Microtubule-actin cross-linking factor 1 OS=Rattus norvegicus OX=10116 GN=Macf1 PE=1 SV=1	D3ZHV2	2429	2429	S	LESKEEVLKGMDASLSPTKTETVKAQAESNK	53.188	53.188	GMDAS(0.154)LS(0.833)PT(0.01)KT(0.003)ET(0.001)VK	GMDAS(-7.32)LS(7.32)PT(-19.35)KT(-25.11)ET(-29.86)VK	7	4	1.1065	18067.2	19684.8	23951.1	17597.7	12691.2	22920.6
D3ZHV2	Microtubule-actin cross-linking factor 1	Macf1	619.59	5430	D3ZHV2	280	MACF1_RAT Microtubule-actin cross-linking factor 1 OS=Rattus norvegicus OX=10116 GN=Macf1 PE=1 SV=1	D3ZHV2	280	280	S	LGVTRLLDAEDVDVPSPDEKSVITYVSSIYD	96.666	35.35	LLDAEDVDVPS(1)PDEK	LLDAEDVDVPS(35.35)PDEK	11	4	-0.16103	17854.5	18423.6	17451.3	13754.4	13158	15815.1
D3ZHV2	Microtubule-actin cross-linking factor 1	Macf1	619.59	5430	D3ZHV2	3634	MACF1_RAT Microtubule-actin cross-linking factor 1 OS=Rattus norvegicus OX=10116 GN=Macf1 PE=1 SV=1	D3ZHV2	3634	3634	S	WLREVEEELAASGGQSPTGEQIPQFQQRQKE	78.976	78.976	EVEEELAAS(0.003)GGQS(0.796)PT(0.201)GEQIPQFQQR	EVEEELAAS(-24.25)GGQS(5.99)PT(-5.99)GEQIPQFQQR	13	3	1.4053	7841.7	7801.5	9451.8	7526.7	7850.7	9293.1
D3ZIE4	FYN-binding protein 1	Fyb1	91.411	830	D3ZIE4	233	FYB1_RAT FYN-binding protein 1 OS=Rattus norvegicus OX=10116 GN=Fyb1 PE=1 SV=2	D3ZIE4	233	233	S	QEEESIPKNTPVQKGSPVQLGAKSRGSPFKP	68.557	68.557	GS(1)PVQLGAK	GS(68.56)PVQLGAK	2	2	0.43227	17628.3	16560	20290.8	17094.6	12873.6	23829.3
D3ZJ47	Major intrinsically disordered Notch2-binding receptor 1	Minar1	102.82	917	D3ZJ47	819	MNAR1_RAT Major intrinsically disordered Notch2-binding receptor 1 OS=Rattus norvegicus OX=10116 GN=Minar1 PE=2 SV=3	D3ZJ47	819	819	T	KAHMKSNPLYTDMRLTELAEVKRGQPSWNIE	16.88	16.88	S(0.753)NPLY(0.741)T(0.753)DMRLT(0.753)ELAEVK	S(0.19)NPLY(-0.19)T(0.19)DMRLT(0.19)ELAEVK	11	3	4.2713	1681.9	1534.7	2217.4	867.59	1429.9	1708.5
D3ZJ47	Major intrinsically disordered Notch2-binding receptor 1	Minar1	102.82	917	D3ZJ47	814	MNAR1_RAT Major intrinsically disordered Notch2-binding receptor 1 OS=Rattus norvegicus OX=10116 GN=Minar1 PE=2 SV=3	D3ZJ47	814	814	T	YPSSLKAHMKSNPLYTDMRLTELAEVKRGQP	16.88	16.88	S(0.753)NPLY(0.741)T(0.753)DMRLT(0.753)ELAEVK	S(0.19)NPLY(-0.19)T(0.19)DMRLT(0.19)ELAEVK	6	3	4.2713	1681.9	1534.7	2217.4	867.59	1429.9	1708.5
D3ZJ47	Major intrinsically disordered Notch2-binding receptor 1	Minar1	102.82	917	D3ZJ47	370	MNAR1_RAT Major intrinsically disordered Notch2-binding receptor 1 OS=Rattus norvegicus OX=10116 GN=Minar1 PE=2 SV=3	D3ZJ47	370	370	S	PGRPSKQTPWPAKSWSLNTEEVPDFERSFFN	50.806	50.806	S(0.187)WS(0.811)LNT(0.001)EEVPDFER	S(-6.37)WS(6.37)LNT(-27.44)EEVPDFER	3	2	0.089099	8139.3	6349.5	10180.8	6670.8	5775.6	8559.6
D3ZML2	Serine/threonine-protein kinase BRSK2	Brsk2	81.454	735	D3ZML2	394	BRSK2_RAT Serine/threonine-protein kinase BRSK2 OS=Rattus norvegicus OX=10116 GN=Brsk2 PE=1 SV=1	D3ZML2	394	394	S	PERKSMEVLSVTDGGSPVPARRAIEMAQHGQ	52.03	52.03	SMEVLS(0.015)VT(0.15)DGGS(0.835)PVPAR	S(-35.73)MEVLS(-17.34)VT(-7.46)DGGS(7.46)PVPAR	12	3	-0.049002	33654	37314	34656	21318.9	15143.4	35694
D3ZML2	Serine/threonine-protein kinase BRSK1	Brsk1	81.454	735	B2DD29;D3ZML2	563;490	BRSK1_RAT Serine/threonine-protein kinase BRSK1 OS=Rattus norvegicus OX=10116 GN=Brsk1 PE=1 SV=1;BRSK2_RAT Serine/threonine-protein kinase BRSK2 OS=Rattus norvegicus OX=10116 GN=Brsk2 PE=1 SV=1	B2DD29;D3ZML2	563;490	490	S	AWRSRLNSIRNSFLGSPRFHRRKMQVPTAEE;PWRTRLNSIKNSFLGSPRFHRRKLQVPTPEE	99.283	99.283	NSFLGS(1)PR	NS(-57.74)FLGS(57.74)PR	6	2	-0.22866	17071.5	22938	9706.2	16854	11217.3	13204.8
D3ZML2	Serine/threonine-protein kinase BRSK2	Brsk2	81.454	735	D3ZML2	423	BRSK2_RAT Serine/threonine-protein kinase BRSK2 OS=Rattus norvegicus OX=10116 GN=Brsk2 PE=1 SV=1	D3ZML2	423	423	T	GQRSRSISGASSGLSTSPLSSPRVTPHPSPR	42.843	42.843	S(0.001)IS(0.015)GAS(0.071)S(0.071)GLS(0.071)T(0.372)S(0.372)PLS(0.02)S(0.005)PR	S(-26.49)IS(-13.94)GAS(-7.17)S(-7.17)GLS(-7.17)T(0)S(0)PLS(-12.64)S(-18.59)PR	11	2	-0.55162
D3ZML2	Serine/threonine-protein kinase BRSK2	Brsk2	81.454	735	D3ZML2	440	BRSK2_RAT Serine/threonine-protein kinase BRSK2 OS=Rattus norvegicus OX=10116 GN=Brsk2 PE=1 SV=1	D3ZML2	440	440	S	PLSSPRVTPHPSPRGSPLPTPKGTPVHTPKE	72.243	72.243	GS(0.967)PLPT(0.033)PK	GS(14.65)PLPT(-14.65)PK	2	2	0.15548	13663.2	14184.9	19543.5	10395	10947.3	18251.7
D3ZML2	Serine/threonine-protein kinase BRSK2	Brsk2	81.454	735	D3ZML2	424	BRSK2_RAT Serine/threonine-protein kinase BRSK2 OS=Rattus norvegicus OX=10116 GN=Brsk2 PE=1 SV=1	D3ZML2	424	424	S	QRSRSISGASSGLSTSPLSSPRVTPHPSPRG	76.817	76.817	SISGASSGLS(0.027)T(0.208)S(0.741)PLS(0.018)S(0.005)PR	S(-57.06)IS(-57.28)GAS(-43.41)S(-36.95)GLS(-14.34)T(-5.51)S(5.51)PLS(-16.26)S(-21.48)PR	12	3	0.077129	6396.6	5773.8	6129.6	6105.9	5427.9	5766.6
D3ZML2	Serine/threonine-protein kinase BRSK2	Brsk2	81.454	735	D3ZML2	383	BRSK2_RAT Serine/threonine-protein kinase BRSK2 OS=Rattus norvegicus OX=10116 GN=Brsk2 PE=1 SV=1	D3ZML2	383	383	S	SPMLNRHGKRRPERKSMEVLSVTDGGSPVPA	36.053	36.053	S(0.977)MEVLS(0.016)VT(0.006)DGGS(0.001)PVPAR	S(17.9)MEVLS(-17.9)VT(-22.22)DGGS(-29.93)PVPAR	1	3	-0.23439	5428.8	8001.9	9851.7	4740	6251.1	6136.5
D3ZML2	Serine/threonine-protein kinase BRSK2	Brsk2	81.454	735	D3ZML2	464	BRSK2_RAT Serine/threonine-protein kinase BRSK2 OS=Rattus norvegicus OX=10116 GN=Brsk2 PE=1 SV=1	D3ZML2	464	464	T	PVHTPKESPAGTPNPTPPSSPSVGGVPWRTR	38.267	38.267	ES(0.011)PAGT(0.04)PNPT(0.826)PPS(0.051)S(0.057)PS(0.014)VGGVPWR	ES(-18.73)PAGT(-13.12)PNPT(11.64)PPS(-12.06)S(-11.64)PS(-17.61)VGGVPWR	10	3	0.47571	2303.79	2134.68	2474.13	2270.43	2122.59	3026.7
D3ZND0	UV-stimulated scaffold protein A	Uvssa	82.034	720	D3ZND0	406	UVSSA_RAT UV-stimulated scaffold protein A OS=Rattus norvegicus OX=10116 GN=Uvssa PE=1 SV=2	D3ZND0	406	406	S	EPGRGQRSRTEALEDSEEEDQDFVEVPEKEG	41.491	41.491	T(0.023)EALEDS(0.977)EEEDQDFVEVPEK	T(-16.27)EALEDS(16.27)EEEDQDFVEVPEK	7	3	1.1952	5425.5	4895.1	5651.7	3022.5	3154.5	6476.1
D3ZQG6	Tripartite motif-containing protein 2	Trim2	81.426	744	D3ZQG6	375	TRIM2_RAT Tripartite motif-containing protein 2 OS=Rattus norvegicus OX=10116 GN=Trim2 PE=1 SV=2	D3ZQG6	375	375	S	TGNAYLTAELSTPDGSVADGEILDNKNGTYE	76.161	76.161	TGNAYLTAELS(0.292)T(0.354)PDGS(0.354)VADGEILDNK	T(-52.92)GNAY(-43.42)LT(-32.27)AELS(-0.83)T(0)PDGS(0)VADGEILDNK	16	3	-0.28963
D3ZQG6	Tripartite motif-containing protein 2	Trim2	81.426	744	D3ZQG6	371	TRIM2_RAT Tripartite motif-containing protein 2 OS=Rattus norvegicus OX=10116 GN=Trim2 PE=1 SV=2	D3ZQG6	371	371	T	ELCKTGNAYLTAELSTPDGSVADGEILDNKN	76.161	76.161	TGNAYLTAELS(0.292)T(0.354)PDGS(0.354)VADGEILDNK	T(-52.92)GNAY(-43.42)LT(-32.27)AELS(-0.83)T(0)PDGS(0)VADGEILDNK	12	3	-0.28963
D3ZQG6	Tripartite motif-containing protein 2	Trim2	81.426	744	D3ZQG6	370	TRIM2_RAT Tripartite motif-containing protein 2 OS=Rattus norvegicus OX=10116 GN=Trim2 PE=1 SV=2	D3ZQG6	370	370	S	GELCKTGNAYLTAELSTPDGSVADGEILDNK	48.489	48.489	TGNAYLT(0.002)AELS(0.333)T(0.333)PDGS(0.333)VADGEILDNK	T(-34.3)GNAY(-33.64)LT(-22.17)AELS(0)T(0)PDGS(0)VADGEILDNK	11	4	-0.56345
D3ZQG6	Tripartite motif-containing protein 2	Trim2	81.426	744	D3ZQG6	424	TRIM2_RAT Tripartite motif-containing protein 2 OS=Rattus norvegicus OX=10116 GN=Trim2 PE=1 SV=2	D3ZQG6	424	424	S	DQHIRGSPFKLKVIRSADVSPTTEGVKRRVK	65.472	65.472	S(0.964)ADVS(0.035)PT(0.001)TEGVK	S(14.46)ADVS(-14.46)PT(-30.47)T(-37.27)EGVK	1	3	-0.30837	9873.6	10230.9	11328	6681.5	7004.2	13627.3
D3ZQG6	Tripartite motif-containing protein 2	Trim2	81.426	744	D3ZQG6	428	TRIM2_RAT Tripartite motif-containing protein 2 OS=Rattus norvegicus OX=10116 GN=Trim2 PE=1 SV=2	D3ZQG6	428	428	S	RGSPFKLKVIRSADVSPTTEGVKRRVKSPGS	142.97	142.97	S(0.182)ADVS(0.8)PT(0.017)T(0.001)EGVK	S(-6.44)ADVS(6.44)PT(-16.85)T(-27.64)EGVK	5	2	-0.25786	46882	49759	55474	41913	41024	59105
D3ZQG6	Tripartite motif-containing protein 2	Trim2	81.426	744	D3ZQG6	440	TRIM2_RAT Tripartite motif-containing protein 2 OS=Rattus norvegicus OX=10116 GN=Trim2 PE=1 SV=2	D3ZQG6	440	440	S	ADVSPTTEGVKRRVKSPGSGHVKQKAVKRPA	72.29	63.216	S(0.998)PGS(0.002)GHVK	S(26.02)PGS(-26.02)GHVK	1	2	0.15165	93744	88182	112833	76740	88788	127569
D3ZQG6	Tripartite motif-containing protein 2	Trim2	81.426	744	D3ZQG6	430	TRIM2_RAT Tripartite motif-containing protein 2 OS=Rattus norvegicus OX=10116 GN=Trim2 PE=1 SV=2	D3ZQG6	430	430	T	SPFKLKVIRSADVSPTTEGVKRRVKSPGSGH	47.537	25.888	VIRS(0.897)ADVS(0.443)PT(0.499)T(0.161)EGVK	VIRS(8.31)ADVS(-0.68)PT(0.68)T(-5.44)EGVK	10	3	-0.31904
D3ZQL6	MICAL-like protein 1	Micall1	92.643	855	D3ZQL6	30	MILK1_RAT MICAL-like protein 1 OS=Rattus norvegicus OX=10116 GN=Micall1 PE=1 SV=1	D3ZQL6	30	30	S	QCEGYRGVDIRDLSSSFRDGLAFCAILHRHR	77.058	77.058	DLS(0.375)S(0.039)S(0.587)FR	DLS(-1.95)S(-11.81)S(1.95)FR	5	2	-0.31217	9828.3	9826.2	16896.3	12778.8	12710.1	17417.1
D3ZQL6	MICAL-like protein 1	Micall1	92.643	855	D3ZQL6	409	MILK1_RAT MICAL-like protein 1 OS=Rattus norvegicus OX=10116 GN=Micall1 PE=1 SV=1	D3ZQL6	409	409	T	SQASRQVENGGLEEKTQKSPAAEPEPKPYNP	35.757	35.757	T(0.5)QKS(0.5)PAAEPEPK	T(0)QKS(0)PAAEPEPK	1	3	-0.84752
D3ZQL6	MICAL-like protein 1	Micall1	92.643	855	D3ZQL6	632	MILK1_RAT MICAL-like protein 1 OS=Rattus norvegicus OX=10116 GN=Micall1 PE=1 SV=1	D3ZQL6	632	632	S	LIKSSCKENPFNRKPSPSTSPTVRKATKGAK	33.008	33.008	KPS(0.544)PS(0.205)T(0.08)S(0.078)PT(0.093)VR	KPS(4.23)PS(-4.23)T(-8.31)S(-8.45)PT(-7.69)VR	3	3	-0.25604	7834.2	9017.4	9031.8	8211	8186.7	10888.8
D3ZQL6	MICAL-like protein 1	Micall1	92.643	855	D3ZQL6	612	MILK1_RAT MICAL-like protein 1 OS=Rattus norvegicus OX=10116 GN=Micall1 PE=1 SV=1	D3ZQL6	612	612	S	LLAGDQKSPAPPMGSSSPQMLIKSSCKENPF	55.33	55.33	SPAPPMGS(0.07)S(0.465)S(0.465)PQMLIK	S(-33.32)PAPPMGS(-8.24)S(0)S(0)PQMLIK	9	3	-0.040757
D3ZQL6	MICAL-like protein 1	Micall1	92.643	855	D3ZQL6	412	MILK1_RAT MICAL-like protein 1 OS=Rattus norvegicus OX=10116 GN=Micall1 PE=1 SV=1	D3ZQL6	412	412	S	SRQVENGGLEEKTQKSPAAEPEPKPYNPFEE	35.757	35.757	T(0.5)QKS(0.5)PAAEPEPK	T(0)QKS(0)PAAEPEPK	4	3	-0.84752
D3ZQL6	MICAL-like protein 1	Micall1	92.643	855	D3ZQL6	613	MILK1_RAT MICAL-like protein 1 OS=Rattus norvegicus OX=10116 GN=Micall1 PE=1 SV=1	D3ZQL6	613	613	S	LAGDQKSPAPPMGSSSPQMLIKSSCKENPFN	55.33	55.33	SPAPPMGS(0.07)S(0.465)S(0.465)PQMLIK	S(-33.32)PAPPMGS(-8.24)S(0)S(0)PQMLIK	10	3	-0.040757
D3ZR35	Small integral membrane protein 13	Smim13	9.9953	88	D3ZR35	50	SIM13_RAT Small integral membrane protein 13 OS=Rattus norvegicus OX=10116 GN=Smim13 PE=3 SV=1	D3ZR35	50	50	S	LSKFKFLRELVGDTGSQEGDNEQPSGSEAEE	19.88	19.88	ELVGDT(0.237)GS(0.237)QEGDNEQPS(0.237)GS(0.237)EAEEDPS(0.028)AS(0.022)PHK	ELVGDT(0)GS(0)QEGDNEQPS(0)GS(0)EAEEDPS(-9.25)AS(-10.25)PHK	8	4	-0.18586
D3ZR35	Small integral membrane protein 13	Smim13	9.9953	88	D3ZR35	61	SIM13_RAT Small integral membrane protein 13 OS=Rattus norvegicus OX=10116 GN=Smim13 PE=3 SV=1	D3ZR35	61	61	S	GDTGSQEGDNEQPSGSEAEEDPSASPHKMRS	60.093	60.093	ELVGDTGS(0.003)QEGDNEQPS(0.492)GS(0.492)EAEEDPS(0.01)AS(0.002)PHK	ELVGDT(-32.19)GS(-21.74)QEGDNEQPS(0)GS(0)EAEEDPS(-16.84)AS(-24.45)PHK	19	4	-0.1559
D3ZR35	Small integral membrane protein 13	Smim13	9.9953	88	D3ZR35	70	SIM13_RAT Small integral membrane protein 13 OS=Rattus norvegicus OX=10116 GN=Smim13 PE=3 SV=1	D3ZR35	70	70	S	NEQPSGSEAEEDPSASPHKMRSARQRRPPVD	17.45	17.45	ELVGDT(0.057)GS(0.057)QEGDNEQPS(0.099)GS(0.099)EAEEDPS(0.344)AS(0.344)PHK	ELVGDT(-7.82)GS(-7.82)QEGDNEQPS(-5.39)GS(-5.39)EAEEDPS(0)AS(0)PHK	28	4	0.46657
D3ZR35	Small integral membrane protein 13	Smim13	9.9953	88	D3ZR35	59	SIM13_RAT Small integral membrane protein 13 OS=Rattus norvegicus OX=10116 GN=Smim13 PE=3 SV=1	D3ZR35	59	59	S	LVGDTGSQEGDNEQPSGSEAEEDPSASPHKM	60.093	60.093	ELVGDTGS(0.003)QEGDNEQPS(0.492)GS(0.492)EAEEDPS(0.01)AS(0.002)PHK	ELVGDT(-32.19)GS(-21.74)QEGDNEQPS(0)GS(0)EAEEDPS(-16.84)AS(-24.45)PHK	17	4	-0.1559
D3ZR35	Small integral membrane protein 13	Smim13	9.9953	88	D3ZR35	48	SIM13_RAT Small integral membrane protein 13 OS=Rattus norvegicus OX=10116 GN=Smim13 PE=3 SV=1	D3ZR35	48	48	T	LFLSKFKFLRELVGDTGSQEGDNEQPSGSEA	19.88	18.614	ELVGDT(0.255)GS(0.235)QEGDNEQPS(0.226)GS(0.226)EAEEDPS(0.028)AS(0.03)PHK	ELVGDT(0.34)GS(-0.34)QEGDNEQPS(-0.51)GS(-0.51)EAEEDPS(-9.62)AS(-9.31)PHK	6	6	0.42893
D3ZR35	Small integral membrane protein 13	Smim13	9.9953	88	D3ZR35	68	SIM13_RAT Small integral membrane protein 13 OS=Rattus norvegicus OX=10116 GN=Smim13 PE=3 SV=1	D3ZR35	68	68	S	GDNEQPSGSEAEEDPSASPHKMRSARQRRPP	17.45	17.45	ELVGDT(0.057)GS(0.057)QEGDNEQPS(0.099)GS(0.099)EAEEDPS(0.344)AS(0.344)PHK	ELVGDT(-7.82)GS(-7.82)QEGDNEQPS(-5.39)GS(-5.39)EAEEDPS(0)AS(0)PHK	26	4	0.46657
D3ZTQ1	Splicing factor, suppressor of white-apricot homolog	Sfswap	104.15	945	D3ZTQ1	831	SFSWA_RAT Splicing factor, suppressor of white-apricot homolog OS=Rattus norvegicus OX=10116 GN=Sfswap PE=1 SV=1	D3ZTQ1	831	831	S	RREDRSVPTAYRMSGSPGVSRKRTRSRSPHE	50.194	50.194	MS(0.256)GS(0.737)PGVS(0.007)R	MS(-4.6)GS(4.6)PGVS(-20.43)R	4	2	0.27077
D3ZTQ1	Splicing factor, suppressor of white-apricot homolog	Sfswap	104.15	945	D3ZTQ1	2	SFSWA_RAT Splicing factor, suppressor of white-apricot homolog OS=Rattus norvegicus OX=10116 GN=Sfswap PE=1 SV=1	D3ZTQ1	2	2	Y	______________MYGAGGGRAKAERKGGV	22.622	22.622	Y(1)GAGGGR	Y(22.62)GAGGGR	1	2	-1.3914
D3ZU96	Ubiquitin carboxyl-terminal hydrolase 42	Usp42	146.36	1325	D3ZU96	736	UBP42_RAT Ubiquitin carboxyl-terminal hydrolase 42 OS=Rattus norvegicus OX=10116 GN=Usp42 PE=1 SV=1	D3ZU96	736	736	S	KGPAVEESWTTTGGSSPRASVSQPEPITDET	44.089	44.089	GPAVEES(0.005)WT(0.083)T(0.083)T(0.083)GGS(0.373)S(0.373)PR	GPAVEES(-18.5)WT(-6.53)T(-6.53)T(-6.53)GGS(0)S(0)PR	15	3	0.11561
D3ZU96	Ubiquitin carboxyl-terminal hydrolase 42	Usp42	146.36	1325	D3ZU96	735	UBP42_RAT Ubiquitin carboxyl-terminal hydrolase 42 OS=Rattus norvegicus OX=10116 GN=Usp42 PE=1 SV=1	D3ZU96	735	735	S	AKGPAVEESWTTTGGSSPRASVSQPEPITDE	44.089	44.089	GPAVEES(0.005)WT(0.083)T(0.083)T(0.083)GGS(0.373)S(0.373)PR	GPAVEES(-18.5)WT(-6.53)T(-6.53)T(-6.53)GGS(0)S(0)PR	14	3	0.11561
D3ZVF4	Trafficking protein particle complex subunit 2	Trappc2	16.453	140	D3ZVF4	119	TPPC2_RAT Trafficking protein particle complex subunit 2 OS=Rattus norvegicus OX=10116 GN=Trappc2 PE=3 SV=1	D3ZVF4	119	119	S	DLYIKFAMNPFYEPNSPIRSTAFERKVQFLG	41.088	41.088	FAMNPFY(0.028)EPNS(0.972)PIR	FAMNPFY(-15.37)EPNS(15.37)PIR	11	3	0.16144	1926.36	3265.2	3424.2	2370.33	2152.77	3281.1
D3ZWJ9	Protein FAM234B	Fam234b	67.039	624	D3ZWJ9	231	F234B_RAT Protein FAM234B OS=Rattus norvegicus OX=10116 GN=Fam234b PE=1 SV=1	D3ZWJ9	231	231	T	LIPGSVAKTICLVTGTRKMLSAFNATSGKIL	24.155	24.155	T(1)ICLVT(1)GT(1)RK	T(24.15)ICLVT(24.15)GT(24.15)RK	8	2	0.81042
D3ZWJ9	Protein FAM234B	Fam234b	67.039	624	D3ZWJ9	224	F234B_RAT Protein FAM234B OS=Rattus norvegicus OX=10116 GN=Fam234b PE=1 SV=1	D3ZWJ9	224	224	T	QDVTCLDLIPGSVAKTICLVTGTRKMLSAFN	24.155	24.155	T(1)ICLVT(1)GT(1)RK	T(24.15)ICLVT(24.15)GT(24.15)RK	1	2	0.81042
D3ZWJ9	Protein FAM234B	Fam234b	67.039	624	D3ZWJ9	229	F234B_RAT Protein FAM234B OS=Rattus norvegicus OX=10116 GN=Fam234b PE=1 SV=1	D3ZWJ9	229	229	T	LDLIPGSVAKTICLVTGTRKMLSAFNATSGK	24.155	24.155	T(1)ICLVT(1)GT(1)RK	T(24.15)ICLVT(24.15)GT(24.15)RK	6	2	0.81042
D3ZXD8	Transmembrane protein 245	Tmem245	97.281	876	D3ZXD8	12	TM245_RAT Transmembrane protein 245 OS=Rattus norvegicus OX=10116 GN=Tmem245 PE=1 SV=1	D3ZXD8	12	12	S	____MADRGGPAEEPSPRGSPRSEPRVPRTA	102.52	65.716	GGPAEEPS(1)PRGS(1)PR	GGPAEEPS(65.72)PRGS(65.72)PR	8	3	0.047789	26785.6	27921.6	35322.2	30382.2	40585	38340.2
D3ZXD8	Transmembrane protein 245	Tmem245	97.281	876	D3ZXD8	16	TM245_RAT Transmembrane protein 245 OS=Rattus norvegicus OX=10116 GN=Tmem245 PE=1 SV=1	D3ZXD8	16	16	S	MADRGGPAEEPSPRGSPRSEPRVPRTAGPSE	65.716	65.716	GGPAEEPS(1)PRGS(1)PR	GGPAEEPS(65.72)PRGS(65.72)PR	12	3	0.047789	7279.7	7578	8466.2	6943.9	9913.1	10491
D3ZXD8	Transmembrane protein 245	Tmem245	97.281	876	D3ZXD8	323	TM245_RAT Transmembrane protein 245 OS=Rattus norvegicus OX=10116 GN=Tmem245 PE=1 SV=1	D3ZXD8	323	323	S	EPPPAPSASSSSSSRSSPSSPSPTLGRQRPE	173.76	42.789	S(0.931)S(0.049)PS(0.362)S(0.321)PS(0.299)PT(0.038)LGR	S(12.22)S(-13.1)PS(0.58)S(-0.58)PS(-0.58)PT(-9.58)LGR	1	2	2.6518	7563.9	8344.5	8838.3	6629.7	9534	9923.4
D3ZXD8	Transmembrane protein 245	Tmem245	97.281	876	D3ZXD8	329	TM245_RAT Transmembrane protein 245 OS=Rattus norvegicus OX=10116 GN=Tmem245 PE=1 SV=1	D3ZXD8	329	329	S	SASSSSSSRSSPSSPSPTLGRQRPEMGTFLR	117.2	117.2	SSPS(0.009)S(0.281)PS(0.589)PT(0.12)LGR	S(-39.6)S(-33.03)PS(-18.3)S(-3.21)PS(3.21)PT(-6.89)LGR	7	2	0.32917	7764.3	6652.5	7695.3	6972	8721.9	9886.2
D3ZXD8	Transmembrane protein 245	Tmem245	97.281	876	D3ZXD8	326	TM245_RAT Transmembrane protein 245 OS=Rattus norvegicus OX=10116 GN=Tmem245 PE=1 SV=1	D3ZXD8	326	326	S	PAPSASSSSSSRSSPSSPSPTLGRQRPEMGT	42.789	42.789	S(0.931)S(0.049)PS(0.362)S(0.321)PS(0.299)PT(0.038)LGR	S(12.22)S(-13.1)PS(0.58)S(-0.58)PS(-0.58)PT(-9.58)LGR	4	2	2.6518
D3ZXD8	Transmembrane protein 245	Tmem245	97.281	876	D3ZXD8	327	TM245_RAT Transmembrane protein 245 OS=Rattus norvegicus OX=10116 GN=Tmem245 PE=1 SV=1	D3ZXD8	327	327	S	APSASSSSSSRSSPSSPSPTLGRQRPEMGTF	121.68	121.68	SSPS(0.018)S(0.797)PS(0.183)PT(0.002)LGR	S(-51.48)S(-35.57)PS(-16.48)S(6.39)PS(-6.39)PT(-26.2)LGR	5	2	0.32385	9501.9	8652.6	10359.6	9366	9621.9	12684
D3ZXK7	E3 ubiquitin-protein ligase RNF123	Rnf123	149.08	1318	D3ZXK7	679	RN123_RAT E3 ubiquitin-protein ligase RNF123 OS=Rattus norvegicus OX=10116 GN=Rnf123 PE=1 SV=1	D3ZXK7	679	679	S	AIGGALPLPRPGWLSSPTLGRANRFLSTAAV	82.954	82.954	PGWLS(0.067)S(0.926)PT(0.007)LGR	PGWLS(-11.43)S(11.43)PT(-21.12)LGR	6	2	0.41999	11653.8	13055.1	13430.7	9266.7	10771.2	11862
D3ZXK7	E3 ubiquitin-protein ligase RNF123	Rnf123	149.08	1318	D3ZXK7	15	RN123_RAT E3 ubiquitin-protein ligase RNF123 OS=Rattus norvegicus OX=10116 GN=Rnf123 PE=1 SV=1	D3ZXK7	15	15	Y	_MTSKGAAMSFSRKSYRLTSDAEKSRVTGIV	18.312	18.312	KS(1)Y(1)RLT(1)S(1)DAEK	KS(18.31)Y(18.31)RLT(18.31)S(18.31)DAEK	3	2	-2.7997
D3ZXW3	Fibrinogen silencer-binding protein	Fsbp	34.22	298	D3ZXW3	11	FSBP_RAT Fibrinogen silencer-binding protein OS=Rattus norvegicus OX=10116 GN=Fsbp PE=1 SV=1	D3ZXW3	11	11	T	_____MVGKARSSNFTLSEKLDLLNLVKPYV	22.435	22.435	MVGKARS(1)S(1)NFT(1)LS(1)EK	MVGKARS(22.44)S(22.44)NFT(22.44)LS(22.44)EK	11	3	-1.2565	1778.9	1838.5	2183.7	1895.9	1188.8	1936.2
D3ZXW3	Fibrinogen silencer-binding protein	Fsbp	34.22	298	D3ZXW3	13	FSBP_RAT Fibrinogen silencer-binding protein OS=Rattus norvegicus OX=10116 GN=Fsbp PE=1 SV=1	D3ZXW3	13	13	S	___MVGKARSSNFTLSEKLDLLNLVKPYVKI	22.435	22.435	MVGKARS(1)S(1)NFT(1)LS(1)EK	MVGKARS(22.44)S(22.44)NFT(22.44)LS(22.44)EK	13	3	-1.2565	1778.9	1838.5	2183.7	1895.9	1188.8	1936.2
D3ZXW3	Fibrinogen silencer-binding protein	Fsbp	34.22	298	D3ZXW3	7	FSBP_RAT Fibrinogen silencer-binding protein OS=Rattus norvegicus OX=10116 GN=Fsbp PE=1 SV=1	D3ZXW3	7	7	S	_________MVGKARSSNFTLSEKLDLLNLV	22.435	22.435	MVGKARS(1)S(1)NFT(1)LS(1)EK	MVGKARS(22.44)S(22.44)NFT(22.44)LS(22.44)EK	7	3	-1.2565	1778.9	1838.5	2183.7	1895.9	1188.8	1936.2
D3ZXW3	Fibrinogen silencer-binding protein	Fsbp	34.22	298	D3ZXW3	8	FSBP_RAT Fibrinogen silencer-binding protein OS=Rattus norvegicus OX=10116 GN=Fsbp PE=1 SV=1	D3ZXW3	8	8	S	________MVGKARSSNFTLSEKLDLLNLVK	22.435	22.435	MVGKARS(1)S(1)NFT(1)LS(1)EK	MVGKARS(22.44)S(22.44)NFT(22.44)LS(22.44)EK	8	3	-1.2565	1778.9	1838.5	2183.7	1895.9	1188.8	1936.2
D3ZYR1	F-BAR domain only protein 2	Fcho2	88.711	809	D3ZYR1	402	FCHO2_RAT F-BAR domain only protein 2 OS=Rattus norvegicus OX=10116 GN=Fcho2 PE=1 SV=1	D3ZYR1	402	402	S	SPAVSRHSPVQMNRNSSNEELTKSKPSSLPT	89.805	89.805	NS(0.661)S(0.339)NEELTK	NS(2.89)S(-2.89)NEELT(-82.9)K	2	3	-0.90476	6217.5	6568.2	7112.7	6971.7	5344.5	8783.4
D3ZYR1	F-BAR domain only protein 2	Fcho2	88.711	809	D3ZYR1	403	FCHO2_RAT F-BAR domain only protein 2 OS=Rattus norvegicus OX=10116 GN=Fcho2 PE=1 SV=1	D3ZYR1	403	403	S	PAVSRHSPVQMNRNSSNEELTKSKPSSLPTE	119.74	119.74	NS(0.002)S(0.969)NEELT(0.029)K	NS(-25.9)S(15.31)NEELT(-15.31)K	3	2	0.15167	10782.9	16397.1	15825.6	19318.5	9286.2	19499.4
D3ZYR1	F-BAR domain only protein 2	Fcho2	88.711	809	D3ZYR1	532	FCHO2_RAT F-BAR domain only protein 2 OS=Rattus norvegicus OX=10116 GN=Fcho2 PE=1 SV=1	D3ZYR1	532	532	S	LSAANTPTVGVSRGPSPVSLGNQDTLPVAIA	43.438	43.438	GPS(0.956)PVS(0.022)LGNQDT(0.009)LPVAIALT(0.01)ES(0.002)VNAYFK	GPS(16.29)PVS(-16.29)LGNQDT(-20.21)LPVAIALT(-19.87)ES(-26.64)VNAY(-37.72)FK	3	4	1.3619	7095.9	6995.1	5089.5	5318.1	5565.9	2850.51
D3ZZC3	Kelch-like protein 22	Klhl22	71.773	634	D3ZZC3	74	KLH22_RAT Kelch-like protein 22 OS=Rattus norvegicus OX=10116 GN=Klhl22 PE=1 SV=1	D3ZZC3	74	74	Y	RHIEAHRILLAASCDYFRGMFAGGLKEMEQE	15.254	15.254	ILLAAS(1)CDY(1)FRGMFAGGLK	ILLAAS(15.25)CDY(15.25)FRGMFAGGLK	9	3	1.2841	1826.4	1977.4	1727.7	979.97	1244.5	2117.9
D4A1F2	[F-actin]-monooxygenase MICAL2	Mical2	110.09	961	D4A1F2	515	MICA2_RAT [F-actin]-monooxygenase MICAL2 OS=Rattus norvegicus OX=10116 GN=Mical2 PE=3 SV=1	D4A1F2	515	515	S	RWGSVRRSASLSRRESDIRPNKLLTWCQQQT	48.741	48.741	RES(1)DIRPNK	RES(48.74)DIRPNK	3	4	-0.06477	32967	34800	34743	45615	27800.1	42474
D4A208	SLIT-ROBO Rho GTPase-activating protein 2	Srgap2	120.88	1071	D4A208	796	SRGP2_RAT SLIT-ROBO Rho GTPase-activating protein 2 OS=Rattus norvegicus OX=10116 GN=Srgap2 PE=1 SV=1	D4A208	796	796	S	YIVVQDTEDGVVERSSPKSEIEVMSEPPEEK	83.063	36.253	S(0.459)S(0.459)PKS(0.077)EIEVMS(0.004)EPPEEK	S(0)S(0)PKS(-7.75)EIEVMS(-20.31)EPPEEK	2	4	0.52279
D4A208	SLIT-ROBO Rho GTPase-activating protein 2	Srgap2	120.88	1071	D4A208	795	SRGP2_RAT SLIT-ROBO Rho GTPase-activating protein 2 OS=Rattus norvegicus OX=10116 GN=Srgap2 PE=1 SV=1	D4A208	795	795	S	QYIVVQDTEDGVVERSSPKSEIEVMSEPPEE	83.063	36.253	S(0.459)S(0.459)PKS(0.077)EIEVMS(0.004)EPPEEK	S(0)S(0)PKS(-7.75)EIEVMS(-20.31)EPPEEK	1	4	0.52279
D4A208	SLIT-ROBO Rho GTPase-activating protein 2	Srgap2	120.88	1071	D4A208	529	SRGP2_RAT SLIT-ROBO Rho GTPase-activating protein 2 OS=Rattus norvegicus OX=10116 GN=Srgap2 PE=1 SV=1	D4A208	529	529	S	FISRHGLRHEGVFRVSGSQVEVNDIKNAFER	66.568	66.568	VS(0.982)GS(0.018)QVEVNDIK	VS(17.3)GS(-17.3)QVEVNDIK	2	3	0.72703	5382.6	5274.3	6564	4857.9	3913.8	6760.5
D4A5U3	Protein-glutamine gamma-glutamyltransferase E	Tgm3	77.229	693	D4A5U3	2	TGM3_RAT Protein-glutamine gamma-glutamyltransferase E OS=Rattus norvegicus OX=10116 GN=Tgm3 PE=3 SV=1	D4A5U3	2	2	S	______________MSALEVQNINWQMPMNR	28.891	28.891	MS(1)ALEVQNINWQMPMNRR	MS(28.89)ALEVQNINWQMPMNRR	2	3	-3.9276	3085.5	3747	4572.3	2820.03	1706.58	5920.5
D4A631	Brefeldin A-inhibited guanine nucleotide-exchange protein 1	Arfgef1	207.89	1846	D4A631	1588	BIG1_RAT Brefeldin A-inhibited guanine nucleotide-exchange protein 1 OS=Rattus norvegicus OX=10116 GN=Arfgef1 PE=1 SV=1	D4A631	1588	1588	S	AQPRSSDNRQQAPLVSVSPASEEVSKGRPTA	49.089	49.089	QQAPLVS(0.539)VS(0.442)PAS(0.018)EEVSK	QQAPLVS(0.86)VS(-0.86)PAS(-14.74)EEVS(-32.37)K	7	3	-0.38313	5443.8	6232.8	6645.9	4917.9	4045.5	5834.1
D4A631	Brefeldin A-inhibited guanine nucleotide-exchange protein 1	Arfgef1	207.89	1846	D4A631	48	BIG1_RAT Brefeldin A-inhibited guanine nucleotide-exchange protein 1 OS=Rattus norvegicus OX=10116 GN=Arfgef1 PE=1 SV=1	D4A631	48	48	T	LRKACEVALEEIKVETEKQSPPHGEAKAGSG	32.926	32.926	VET(0.5)EKQS(0.5)PPHGEAK	VET(0)EKQS(0)PPHGEAK	3	3	-1.8873
D4A631	Brefeldin A-inhibited guanine nucleotide-exchange protein 1	Arfgef1	207.89	1846	D4A631	1566	BIG1_RAT Brefeldin A-inhibited guanine nucleotide-exchange protein 1 OS=Rattus norvegicus OX=10116 GN=Arfgef1 PE=1 SV=1	D4A631	1566	1566	S	PSAMSEKQLDAISQKSVDIHDSAQPRSSDNR	36.292	31.215	S(0.982)VDIHDS(0.018)AQPR	S(17.41)VDIHDS(-17.41)AQPR	1	3	-0.036183	2176.59	1872.18	3317.1	1613.88	2858.25	5113.2
D4A631	Brefeldin A-inhibited guanine nucleotide-exchange protein 1	Arfgef1	207.89	1846	D4A631	1076	BIG1_RAT Brefeldin A-inhibited guanine nucleotide-exchange protein 1 OS=Rattus norvegicus OX=10116 GN=Arfgef1 PE=1 SV=1	D4A631	1076	1076	S	VKPRYISGTVRGREGSLTGTKDQAPDEFVGL	57.785	57.785	EGS(0.998)LT(0.002)GTK	EGS(28.02)LT(-28.02)GT(-34.47)K	3	2	-0.055534	12069	13935	14106.9	16608.6	12962.4	18074.1
D4A631	Brefeldin A-inhibited guanine nucleotide-exchange protein 1	Arfgef1	207.89	1846	D4A631	393	BIG1_RAT Brefeldin A-inhibited guanine nucleotide-exchange protein 1 OS=Rattus norvegicus OX=10116 GN=Arfgef1 PE=1 SV=1	D4A631	393	393	S	SAAYTPSLPDDRLSVSSNDTQESGNSSGPSP	40.756	40.756	LS(0.047)VS(0.222)S(0.204)NDT(0.204)QES(0.204)GNS(0.054)S(0.065)GPS(0.002)PGAK	LS(-6.75)VS(0.37)S(-0.37)NDT(-0.37)QES(-0.37)GNS(-6.14)S(-5.33)GPS(-21.17)PGAK	4	3	0.4581
D4A631	Brefeldin A-inhibited guanine nucleotide-exchange protein 1	Arfgef1	207.89	1846	D4A631	52	BIG1_RAT Brefeldin A-inhibited guanine nucleotide-exchange protein 1 OS=Rattus norvegicus OX=10116 GN=Arfgef1 PE=1 SV=1	D4A631	52	52	S	CEVALEEIKVETEKQSPPHGEAKAGSGTLPP	61.477	61.477	VET(0.003)EKQS(0.997)PPHGEAK	VET(-24.84)EKQS(24.84)PPHGEAK	7	4	0.13719	28059.6	27570.6	35685	24721.5	27174.6	33489
D4A666	Ubinuclein-2	Ubn2	143.64	1330	D4A666	236	UBN2_RAT Ubinuclein-2 OS=Rattus norvegicus OX=10116 GN=Ubn2 PE=1 SV=1	D4A666	236	236	S	GGFYINTGTLQFRQASDTEEDDFTDNQKHKP	60.764	60.764	QAS(0.938)DT(0.061)EEDDFTDNQK	QAS(11.86)DT(-11.86)EEDDFT(-33.43)DNQK	3	3	-0.60297	3474.9	4019.7	4163.7	3548.7	2947.71	4339.5
D4A6L0	Probable G-protein coupled receptor 158	Gpr158	134.46	1202	D4A6L0	379	GP158_RAT Probable G-protein coupled receptor 158 OS=Rattus norvegicus OX=10116 GN=Gpr158 PE=1 SV=1	D4A6L0	379	379	S	FSVNNFQRRGPDHHFSGSTKDVSEEAHVCLP	40.496	40.496	GPDHHFS(0.997)GS(0.002)T(0.001)K	GPDHHFS(27.87)GS(-27.87)T(-29.59)K	7	2	-2.7771	13701.6	14160.9	19186.5	13632	7974	18982.5
D4A6L0	Probable G-protein coupled receptor 158	Gpr158	134.46	1202	D4A6L0	1157	GP158_RAT Probable G-protein coupled receptor 158 OS=Rattus norvegicus OX=10116 GN=Gpr158 PE=1 SV=1	D4A6L0	1157	1157	S	SSVDIIPGSCISSNNSPQPLTSRAEVCPWEF	30.306	30.306	QT(0.002)S(0.002)S(0.002)S(0.002)VDIIPGS(0.151)CIS(0.141)S(0.141)NNS(0.521)PQPLT(0.019)S(0.021)R	QT(-24.59)S(-24.7)S(-24.82)S(-24.82)VDIIPGS(-5.39)CIS(-5.69)S(-5.69)NNS(5.39)PQPLT(-14.37)S(-13.97)R	19	3	2.2539	3610.5	4239	4263.3	2816.64	3636.3	4650.6
D4A702	Synaptopodin-2	Synpo2	136.02	1262	D4A702	304	SYNP2_RAT Synaptopodin-2 OS=Rattus norvegicus OX=10116 GN=Synpo2 PE=1 SV=2	D4A702	304	304	S	KAEECRLQAGRGCVASPVEGGRSEAPPSLVS	39.918	39.918	GCVAS(1)PVEGGR	GCVAS(39.92)PVEGGR	5	2	-0.15631	3706.8	4680	5548.5	4212	3751.5	4765.2
D4A702	Synaptopodin-2	Synpo2	136.02	1262	D4A702	902	SYNP2_RAT Synaptopodin-2 OS=Rattus norvegicus OX=10116 GN=Synpo2 PE=1 SV=2	D4A702	902	902	T	DSDTVQAHTVRAQSPTPSLPASWKYSSNVRA	126.16	126.16	AQS(0.035)PT(0.959)PS(0.006)LPASWK	AQS(-14.38)PT(14.38)PS(-22.29)LPAS(-96.54)WK	5	3	0.48796	23008.8	24621.9	24066	29321.7	17923.2	22401.9
D4A702	Synaptopodin-2	Synpo2	136.02	1262	D4A702	357	SYNP2_RAT Synaptopodin-2 OS=Rattus norvegicus OX=10116 GN=Synpo2 PE=1 SV=2	D4A702	357	357	S	PHKHRARHARLRRSESLSEKQVKEAKSKCKS	36.585	36.585	RS(0.054)ES(0.897)LS(0.049)EK	RS(-12.24)ES(12.24)LS(-12.6)EK	4	3	0.0067252	2729.85	3418.5	4496.7	3507.3	2568.63	3852.9
D4A702	Synaptopodin-2	Synpo2	136.02	1262	D4A702	900	SYNP2_RAT Synaptopodin-2 OS=Rattus norvegicus OX=10116 GN=Synpo2 PE=1 SV=2	D4A702	900	900	S	VVDSDTVQAHTVRAQSPTPSLPASWKYSSNV	47.548	47.548	AQS(0.726)PT(0.252)PS(0.022)LPASWK	AQS(4.6)PT(-4.6)PS(-15.21)LPAS(-40.51)WK	3	3	0.14393	5392.5	5237.1	5453.1	6630.3	3780.9	6080.7
D4A702	Synaptopodin-2	Synpo2	136.02	1262	D4A702	1014	SYNP2_RAT Synaptopodin-2 OS=Rattus norvegicus OX=10116 GN=Synpo2 PE=1 SV=2	D4A702	1014	1014	S	PAMKQALPPRQADIGSPTNAKASSVYSVPAY	57.802	57.434	QADIGS(0.922)PT(0.078)NAK	QADIGS(10.73)PT(-10.73)NAK	6	3	0.49135	18761.1	18796.5	24486.6	25832.7	13649.7	24128.4
D4A8G9	Zinc finger FYVE domain-containing protein 26	Zfyve26	284.21	2542	D4A8G9	1805	ZFY26_RAT Zinc finger FYVE domain-containing protein 26 OS=Rattus norvegicus OX=10116 GN=Zfyve26 PE=1 SV=1	D4A8G9	1805	1805	T	AFPQTQPPLEFVPPETPPARDQWVPDETESM	30.152	30.152	AFPQT(0.027)QPPLEFVPPET(0.973)PPAR	AFPQT(-15.54)QPPLEFVPPET(15.54)PPAR	16	3	1.0615	5132.7	4642.5	3648.3	3363.9	3362.1	2841.24
D4A8X0	Zinc finger and BTB domain-containing protein 4	Zbtb4	103.21	984	D4A8X0	545	ZBTB4_RAT Zinc finger and BTB domain-containing protein 4 OS=Rattus norvegicus OX=10116 GN=Zbtb4 PE=1 SV=1	D4A8X0	545	545	Y	EEAKGRNLRAGRTLTYTAKPVGGVSGSGGSP	16.94	16.94	AGRT(1)LT(1)Y(1)T(1)AK	AGRT(16.94)LT(16.94)Y(16.94)T(16.94)AK	7	2	-1.8812
D4A929	WD repeat-containing protein 81	Wdr81	212.26	1933	D4A929	1264	WDR81_RAT WD repeat-containing protein 81 OS=Rattus norvegicus OX=10116 GN=Wdr81 PE=3 SV=1	D4A929	1264	1264	S	YVGPTRQQFTVSCDDSPPLNAGNIYQKRPVL	88.264	88.264	QQFTVS(0.035)CDDS(0.965)PPLNAGNIYQK	QQFT(-36.22)VS(-14.46)CDDS(14.46)PPLNAGNIY(-52.52)QK	10	3	1.2452	9447.3	9529.5	11088.9	7461.9	10834.8	7178.1
D4AB66	Stonin-2	Ston2	99.49	895	D4AB66	299	STON2_RAT Stonin-2 OS=Rattus norvegicus OX=10116 GN=Ston2 PE=1 SV=1	D4AB66	299	299	S	SKVQKLDISSLNRPPSVTEAPPWRATNPFLN	54.259	54.259	LDIS(0.048)S(0.045)LNRPPS(0.862)VT(0.045)EAPPWR	LDIS(-12.5)S(-12.84)LNRPPS(12.5)VT(-12.84)EAPPWR	11	3	-0.18747	24191.1	17865.9	18178.8	15976.2	16940.4	16034.1
D4ABX8	Leucine-rich repeat and fibronectin type-III domain-containing protein 4	Lrfn4	67.258	636	D4ABX8	585	LRFN4_RAT Leucine-rich repeat and fibronectin type-III domain-containing protein 4 OS=Rattus norvegicus OX=10116 GN=Lrfn4 PE=1 SV=1	D4ABX8	585	585	S	SHPPRSPPPRPQRSCSLDLGDTGGCYGYARR	29.126	29.126	S(0.489)CS(0.489)LDLGDT(0.018)GGCY(0.002)GY(0.001)AR	S(0)CS(0)LDLGDT(-14.25)GGCY(-23.14)GY(-25.52)AR	3	3	0.2563
D4ABX8	Leucine-rich repeat and fibronectin type-III domain-containing protein 4	Lrfn4	67.258	636	D4ABX8	583	LRFN4_RAT Leucine-rich repeat and fibronectin type-III domain-containing protein 4 OS=Rattus norvegicus OX=10116 GN=Lrfn4 PE=1 SV=1	D4ABX8	583	583	S	PKSHPPRSPPPRPQRSCSLDLGDTGGCYGYA	29.126	29.126	S(0.489)CS(0.489)LDLGDT(0.018)GGCY(0.002)GY(0.001)AR	S(0)CS(0)LDLGDT(-14.25)GGCY(-23.14)GY(-25.52)AR	1	3	0.2563
D4AE59	Serine/threonine-protein kinase STK11	Stk11	49.468	438	D4AE59	31	STK11_RAT Serine/threonine-protein kinase STK11 OS=Rattus norvegicus OX=10116 GN=Stk11 PE=1 SV=1	D4AE59	31	31	S	ELMSVGMDTFIHRIDSTEVIYQPRRKRAKLI	88.021	88.021	IDS(0.877)T(0.123)EVIYQPR	IDS(8.53)T(-8.53)EVIY(-63.73)QPR	3	3	-0.15469	4269	3929.1	4386	4643.1	2982.57	2760.72
D4AE59	Serine/threonine-protein kinase STK11	Stk11	49.468	438	D4AE59	32	STK11_RAT Serine/threonine-protein kinase STK11 OS=Rattus norvegicus OX=10116 GN=Stk11 PE=1 SV=1	D4AE59	32	32	T	LMSVGMDTFIHRIDSTEVIYQPRRKRAKLIG	140.78	140.78	IDS(0.273)T(0.727)EVIYQPR	IDS(-4.25)T(4.25)EVIY(-67.53)QPR	4	2	0.20869	18531.9	16210.2	22542	15379.2	16515.6	28495.8
D4AEC2	Calmodulin-regulated spectrin-associated protein 2	Camsap2	165.61	1470	D4AEC2	581	CAMP2_RAT Calmodulin-regulated spectrin-associated protein 2 OS=Rattus norvegicus OX=10116 GN=Camsap2 PE=1 SV=1	D4AEC2	581	581	S	GQDLSLLNSNIKLSQSSPDNITDPKGALSPI	58.83	58.83	LS(0.013)QS(0.494)S(0.494)PDNITDPK	LS(-15.92)QS(0)S(0)PDNIT(-39.51)DPK	4	3	0.33985
D4AEC2	Calmodulin-regulated spectrin-associated protein 2	Camsap2	165.61	1470	D4AEC2	1001	CAMP2_RAT Calmodulin-regulated spectrin-associated protein 2 OS=Rattus norvegicus OX=10116 GN=Camsap2 PE=1 SV=1	D4AEC2	1001	1001	S	TPPRSVDSLPRLRRFSPSQVPIQTRSFVCFG	36.127	36.127	RFS(0.975)PS(0.025)QVPIQTR	RFS(15.95)PS(-15.95)QVPIQT(-35.2)R	3	3	-0.40661	5199.6	6387.3	6384.3	5178.3	4357.2	6926.1
D4AEC2	Calmodulin-regulated spectrin-associated protein 2	Camsap2	165.61	1470	D4AEC2	914	CAMP2_RAT Calmodulin-regulated spectrin-associated protein 2 OS=Rattus norvegicus OX=10116 GN=Camsap2 PE=1 SV=1	D4AEC2	914	914	S	QEMLMQMREQQSWVISPPQPSPQKQIRDFKP	36.193	25.957	EQQS(0.026)WVIS(0.895)PPQPS(0.079)PQK	EQQS(-15.36)WVIS(10.56)PPQPS(-10.56)PQK	8	3	0.0076791
D4AEC2	Calmodulin-regulated spectrin-associated protein 2	Camsap2	165.61	1470	D4AEC2	656	CAMP2_RAT Calmodulin-regulated spectrin-associated protein 2 OS=Rattus norvegicus OX=10116 GN=Camsap2 PE=1 SV=1	D4AEC2	656	656	S	LQDYDIRASNPREALSPCPSTISTKSQPGSS	38.613	38.613	EALS(0.913)PCPS(0.041)T(0.041)IS(0.003)T(0.001)K	EALS(13.44)PCPS(-13.44)T(-13.44)IS(-24.9)T(-29.79)K	4	3	1.0868
D4AEC2	Calmodulin-regulated spectrin-associated protein 2	Camsap2	165.61	1470	D4AEC2	401	CAMP2_RAT Calmodulin-regulated spectrin-associated protein 2 OS=Rattus norvegicus OX=10116 GN=Camsap2 PE=1 SV=1	D4AEC2	401	401	S	RPQTHSSVSGGIRRSSSMSYVDGFIGTWPKE	75.682	75.682	S(0.328)S(0.328)S(0.328)MS(0.016)YVDGFIGTWPK	S(0)S(0)S(0)MS(-13.02)Y(-42.06)VDGFIGT(-65.62)WPK	2	3	0.26132
D4AEC2	Calmodulin-regulated spectrin-associated protein 2	Camsap2	165.61	1470	D4AEC2	865	CAMP2_RAT Calmodulin-regulated spectrin-associated protein 2 OS=Rattus norvegicus OX=10116 GN=Camsap2 PE=1 SV=1	D4AEC2	865	865	T	VDPEKQWNLTSPSEETLNEGELLEYTKSIEK	46.415	46.415	QWNLT(0.074)S(0.284)PS(0.321)EET(0.321)LNEGELLEYTK	QWNLT(-6.4)S(-0.54)PS(0)EET(0)LNEGELLEY(-30.52)T(-35.27)K	11	3	-0.8735
D4AEC2	Calmodulin-regulated spectrin-associated protein 2	Camsap2	165.61	1470	D4AEC2	862	CAMP2_RAT Calmodulin-regulated spectrin-associated protein 2 OS=Rattus norvegicus OX=10116 GN=Camsap2 PE=1 SV=1	D4AEC2	862	862	S	STPVDPEKQWNLTSPSEETLNEGELLEYTKS	46.415	46.415	QWNLT(0.074)S(0.284)PS(0.321)EET(0.321)LNEGELLEYTK	QWNLT(-6.4)S(-0.54)PS(0)EET(0)LNEGELLEY(-30.52)T(-35.27)K	8	3	-0.8735
D4AEC2	Calmodulin-regulated spectrin-associated protein 2	Camsap2	165.61	1470	D4AEC2	845	CAMP2_RAT Calmodulin-regulated spectrin-associated protein 2 OS=Rattus norvegicus OX=10116 GN=Camsap2 PE=1 SV=1	D4AEC2	845	845	S	DIKESMENPQGKWLKSPSTPVDPEKQWNLTS	65.716	65.716	WLKS(0.648)PS(0.128)T(0.224)PVDPEK	WLKS(4.62)PS(-7.05)T(-4.62)PVDPEK	4	3	-1.2588	12984.6	13162.5	15742.8	11041.2	8916.3	17171.7
D4AEC2	Calmodulin-regulated spectrin-associated protein 2	Camsap2	165.61	1470	D4AEC2	1292	CAMP2_RAT Calmodulin-regulated spectrin-associated protein 2 OS=Rattus norvegicus OX=10116 GN=Camsap2 PE=1 SV=1	D4AEC2	1292	1292	S	TGDTESVHSGKRTPRSESVEGFLSPSRCGSR	45.891	45.891	S(0.43)ES(0.337)VEGFLS(0.225)PS(0.007)R	S(1.06)ES(-1.06)VEGFLS(-2.81)PS(-17.68)R	1	2	-0.058058
D4AEC2	Calmodulin-regulated spectrin-associated protein 2	Camsap2	165.61	1470	D4AEC2	1300	CAMP2_RAT Calmodulin-regulated spectrin-associated protein 2 OS=Rattus norvegicus OX=10116 GN=Camsap2 PE=1 SV=1	D4AEC2	1300	1300	S	SGKRTPRSESVEGFLSPSRCGSRNGEKDWEN	150.14	150.14	SESVEGFLS(0.999)PS(0.001)R	S(-102.71)ES(-98.78)VEGFLS(32.94)PS(-32.94)R	9	2	-0.43509	15348.3	14187	22771.2	10751.4	13981.5	19636.2
D4AEC2	Calmodulin-regulated spectrin-associated protein 2	Camsap2	165.61	1470	D4AEC2	400	CAMP2_RAT Calmodulin-regulated spectrin-associated protein 2 OS=Rattus norvegicus OX=10116 GN=Camsap2 PE=1 SV=1	D4AEC2	400	400	S	TRPQTHSSVSGGIRRSSSMSYVDGFIGTWPK	75.682	75.682	S(0.328)S(0.328)S(0.328)MS(0.016)YVDGFIGTWPK	S(0)S(0)S(0)MS(-13.02)Y(-42.06)VDGFIGT(-65.62)WPK	1	3	0.26132
D4AEC2	Calmodulin-regulated spectrin-associated protein 2	Camsap2	165.61	1470	D4AEC2	402	CAMP2_RAT Calmodulin-regulated spectrin-associated protein 2 OS=Rattus norvegicus OX=10116 GN=Camsap2 PE=1 SV=1	D4AEC2	402	402	S	PQTHSSVSGGIRRSSSMSYVDGFIGTWPKEK	75.682	75.682	S(0.328)S(0.328)S(0.328)MS(0.016)YVDGFIGTWPK	S(0)S(0)S(0)MS(-13.02)Y(-42.06)VDGFIGT(-65.62)WPK	3	3	0.26132
D4AEC2	Calmodulin-regulated spectrin-associated protein 2	Camsap2	165.61	1470	D4AEC2	404	CAMP2_RAT Calmodulin-regulated spectrin-associated protein 2 OS=Rattus norvegicus OX=10116 GN=Camsap2 PE=1 SV=1	D4AEC2	404	404	S	THSSVSGGIRRSSSMSYVDGFIGTWPKEKRT	26.148	26.148	S(0.201)S(0.201)S(0.201)MS(0.201)Y(0.189)VDGFIGT(0.005)WPK	S(0)S(0)S(0)MS(0)Y(-0.28)VDGFIGT(-15.68)WPK	5	3	1.2883
D4AEC2	Calmodulin-regulated spectrin-associated protein 2	Camsap2	165.61	1470	D4AEC2	450	CAMP2_RAT Calmodulin-regulated spectrin-associated protein 2 OS=Rattus norvegicus OX=10116 GN=Camsap2 PE=1 SV=1	D4AEC2	450	450	S	NAQSSTPNRGIIRSVSNEGLNNSRASKHIRK	60.157	60.157	S(0.002)VS(0.998)NEGLNNSR	S(-27.86)VS(27.86)NEGLNNS(-37.44)R	3	2	0.18895	9978.3	9209.4	12531.3	10469.1	10581.3	14654.1
D4AEC2	Calmodulin-regulated spectrin-associated protein 2	Camsap2	165.61	1470	D4AEC2	582	CAMP2_RAT Calmodulin-regulated spectrin-associated protein 2 OS=Rattus norvegicus OX=10116 GN=Camsap2 PE=1 SV=1	D4AEC2	582	582	S	QDLSLLNSNIKLSQSSPDNITDPKGALSPIT	58.83	58.83	LS(0.013)QS(0.494)S(0.494)PDNITDPK	LS(-15.92)QS(0)S(0)PDNIT(-39.51)DPK	5	3	0.33985
E9PSK7	C-Jun-amino-terminal kinase-interacting protein 3	Mapk8ip3	145.65	1322	E9PSK7	570	JIP3_RAT C-Jun-amino-terminal kinase-interacting protein 3 OS=Rattus norvegicus OX=10116 GN=Mapk8ip3 PE=1 SV=2	E9PSK7	570	570	S	KSTIWQFFSRLFSSSSSPPPAKRSYPSVNIH	67.997	67.997	LFS(0.002)S(0.012)S(0.08)S(0.602)S(0.305)PPPAK	LFS(-24.97)S(-17.1)S(-8.77)S(2.95)S(-2.95)PPPAK	6	3	-0.42816	35043	36153	45579	26242.2	37281	49185
E9PSK7	C-Jun-amino-terminal kinase-interacting protein 3	Mapk8ip3	145.65	1322	E9PSK7	1176	JIP3_RAT C-Jun-amino-terminal kinase-interacting protein 3 OS=Rattus norvegicus OX=10116 GN=Mapk8ip3 PE=1 SV=2	E9PSK7	1176	1176	T	VVLHRGQLLGLRANKTSPTSGEGTRPGGIIH	41.432	41.432	T(0.341)S(0.341)PT(0.104)S(0.104)GEGT(0.104)RPGGIIHVY(0.006)GDDSSDK	T(0)S(0)PT(-5.18)S(-5.18)GEGT(-5.18)RPGGIIHVY(-17.52)GDDS(-35.81)S(-38.7)DK	1	4	-0.49185
E9PSK7	C-Jun-amino-terminal kinase-interacting protein 3	Mapk8ip3	145.65	1322	E9PSK7	366	JIP3_RAT C-Jun-amino-terminal kinase-interacting protein 3 OS=Rattus norvegicus OX=10116 GN=Mapk8ip3 PE=1 SV=2	E9PSK7	366	366	S	ELDVCPETRLDRTGSSPTQGIVNKAFGINTD	111.52	111.52	T(0.001)GS(0.024)S(0.97)PT(0.005)QGIVNK	T(-28.34)GS(-16.05)S(16.05)PT(-23.19)QGIVNK	4	2	-0.013921	26542.2	30843	30681	17739.9	19869.3	34137
E9PSK7	C-Jun-amino-terminal kinase-interacting protein 3	Mapk8ip3	145.65	1322	E9PSK7	571	JIP3_RAT C-Jun-amino-terminal kinase-interacting protein 3 OS=Rattus norvegicus OX=10116 GN=Mapk8ip3 PE=1 SV=2	E9PSK7	571	571	S	STIWQFFSRLFSSSSSPPPAKRSYPSVNIHY	108.7	108.7	LFSSS(0.001)S(0.013)S(0.985)PPPAK	LFS(-47.35)S(-38.98)S(-29.04)S(-18.65)S(18.65)PPPAK	7	2	0.28683	18750.6	18787.2	22026.6	14814.9	21080.4	25251.3
E9PSK7	C-Jun-amino-terminal kinase-interacting protein 3	Mapk8ip3	145.65	1322	E9PSK7	1177	JIP3_RAT C-Jun-amino-terminal kinase-interacting protein 3 OS=Rattus norvegicus OX=10116 GN=Mapk8ip3 PE=1 SV=2	E9PSK7	1177	1177	S	VLHRGQLLGLRANKTSPTSGEGTRPGGIIHV	41.432	41.432	T(0.341)S(0.341)PT(0.104)S(0.104)GEGT(0.104)RPGGIIHVY(0.006)GDDSSDK	T(0)S(0)PT(-5.18)S(-5.18)GEGT(-5.18)RPGGIIHVY(-17.52)GDDS(-35.81)S(-38.7)DK	2	4	-0.49185
E9PSK7	C-Jun-amino-terminal kinase-interacting protein 3	Mapk8ip3	145.65	1322	E9PSK7	740	JIP3_RAT C-Jun-amino-terminal kinase-interacting protein 3 OS=Rattus norvegicus OX=10116 GN=Mapk8ip3 PE=1 SV=2	E9PSK7	740	740	S	TCDREGEGEPKSTHPSPEKKKAKEVPEADAT	68.657	58.699	STHPS(1)PEK	S(-38.49)T(-38.49)HPS(38.49)PEK	5	3	-0.33392	27376.2	26584.8	30999	19408.2	22399.2	32892
E9PSK7	C-Jun-amino-terminal kinase-interacting protein 3	Mapk8ip3	145.65	1322	E9PSK7	274	JIP3_RAT C-Jun-amino-terminal kinase-interacting protein 3 OS=Rattus norvegicus OX=10116 GN=Mapk8ip3 PE=1 SV=2	E9PSK7	274	274	S	GQSSAAATPSTTGTKSNTPTSSVPSAAVTPL	68.101	68.101	S(0.497)NT(0.412)PT(0.083)S(0.003)S(0.003)VPSAAVTPLNESLQPLGDYGSVTK	S(0.82)NT(-0.82)PT(-7.75)S(-21.64)S(-21.64)VPS(-33.79)AAVT(-33.79)PLNES(-33.79)LQPLGDY(-53.51)GS(-58.64)VT(-63.04)K	1	4	-0.14446
E9PT23	Putative sodium-coupled neutral amino acid transporter 10	Slc38a10	118.8	1099	E9PT23	441	S38AA_RAT Putative sodium-coupled neutral amino acid transporter 10 OS=Rattus norvegicus OX=10116 GN=Slc38a10 PE=1 SV=2	E9PT23	441	441	S	ARLSVQDPVVVMAEDSQEKLKPAEDKEVLEQ	84.977	84.977	LSVQDPVVVMAEDS(1)QEK	LS(-57.83)VQDPVVVMAEDS(57.83)QEK	14	3	-1.8895	21912.3	20245.5	24125.7	20922.3	16271.4	23524.2
E9PT23	Putative sodium-coupled neutral amino acid transporter 10	Slc38a10	118.8	1099	E9PT23	886	S38AA_RAT Putative sodium-coupled neutral amino acid transporter 10 OS=Rattus norvegicus OX=10116 GN=Slc38a10 PE=1 SV=2	E9PT23	886	886	S	AKEVARQRQDVFGEGSQERKETGKDAVAPGA	54.281	54.281	QDVFGEGS(1)QERK	QDVFGEGS(54.28)QERK	8	3	0.43863	29643	30627	37389	28770.9	30492	36051
E9PTG8	Serine/threonine-protein kinase 10	Stk10	111.88	967	E9PTG8	185	STK10_RAT Serine/threonine-protein kinase 10 OS=Rattus norvegicus OX=10116 GN=Stk10 PE=1 SV=1	E9PTG8	185	185	T	DIRLADFGVSAKNLKTLQKRDSFIGTPYWMA	33.263	33.263	NLKT(1)LQK	NLKT(33.26)LQK	4	4	-0.1742	1474.92	1031.64	1823.16	983.76	460.26	1764.63
E9PTG8	Serine/threonine-protein kinase 10	Stk10	111.88	967	E9PTG8	950	STK10_RAT Serine/threonine-protein kinase 10 OS=Rattus norvegicus OX=10116 GN=Stk10 PE=1 SV=1	E9PTG8	950	950	T	QEMFFRLSEEAETRPTTPNRASKFFPYSSGD	58.159	58.159	LS(0.001)EEAET(0.105)RPT(0.514)T(0.38)PNR	LS(-26.63)EEAET(-6.89)RPT(1.31)T(-1.31)PNR	10	3	0.61961	5252.7	5682.9	7140.3	5574	4541.7	8970
E9PTG8	Serine/threonine-protein kinase 10	Stk10	111.88	967	E9PTG8	514	STK10_RAT Serine/threonine-protein kinase 10 OS=Rattus norvegicus OX=10116 GN=Stk10 PE=1 SV=1	E9PTG8	514	514	S	GTSLSADLSLNKETGSLSLKGSKLHNKTLKR	106.2	62.823	ET(0.011)GS(0.987)LS(0.002)LK	ET(-19.54)GS(19.54)LS(-28.1)LK	4	3	-1.5889	18841.2	26428.2	26324.4	31047	19639.2	32916
E9PTG8	Serine/threonine-protein kinase 10	Stk10	111.88	967	E9PTG8	13	STK10_RAT Serine/threonine-protein kinase 10 OS=Rattus norvegicus OX=10116 GN=Stk10 PE=1 SV=1	E9PTG8	13	13	S	___MAFANFRRILRLSTFEKRKSREYEHVRR	36.693	36.693	ILRLS(0.5)T(0.5)FEK	ILRLS(0)T(0)FEK	5	3	-0.11621	3030.3	5198.7	5776.8	5158.8	3121.2	6934.5
E9PTG8	Serine/threonine-protein kinase 10	Stk10	111.88	967	E9PTG8	14	STK10_RAT Serine/threonine-protein kinase 10 OS=Rattus norvegicus OX=10116 GN=Stk10 PE=1 SV=1	E9PTG8	14	14	T	__MAFANFRRILRLSTFEKRKSREYEHVRRD	36.693	36.693	ILRLS(0.5)T(0.5)FEK	ILRLS(0)T(0)FEK	6	3	-0.11621	3030.3	5198.7	5776.8	5158.8	3121.2	6934.5
F1LM81	TOM1-like protein 1	Tom1l1	52.55	475	F1LM81	170	TM1L1_RAT TOM1-like protein 1 OS=Rattus norvegicus OX=10116 GN=Tom1l1 PE=1 SV=1	F1LM81	170	170	S	PLDGEPETKQEAGQISPSRPTSVPTAPALSS	44.616	44.317	QEAGQIS(0.718)PS(0.18)RPT(0.048)S(0.048)VPT(0.004)APALS(0.001)S(0.001)IIAPK	QEAGQIS(6.02)PS(-6.02)RPT(-11.76)S(-11.76)VPT(-22.22)APALS(-27.34)S(-27.34)IIAPK	7	5	-0.020692	3582	3572.7	3402	3496.2	2707.98	3425.1
F1LM81	TOM1-like protein 1	Tom1l1	52.55	475	F1LM81	172	TM1L1_RAT TOM1-like protein 1 OS=Rattus norvegicus OX=10116 GN=Tom1l1 PE=1 SV=1	F1LM81	172	172	S	DGEPETKQEAGQISPSRPTSVPTAPALSSII	44.616	44.616	QEAGQIS(0.381)PS(0.381)RPT(0.117)S(0.117)VPT(0.004)APALSSIIAPK	QEAGQIS(0)PS(0)RPT(-5.14)S(-5.14)VPT(-19.79)APALS(-32.69)S(-32.69)IIAPK	9	4	0.12103
F1LMZ8	26S proteasome non-ATPase regulatory subunit 11	Psmd11	47.463	422	F1LMZ8	17	PSD11_RAT 26S proteasome non-ATPase regulatory subunit 11 OS=Rattus norvegicus OX=10116 GN=Psmd11 PE=1 SV=2	F1LMZ8	17	17	S	AAAAVVEFQRAQSLLSTDREASIDILHSIVK	65.056	65.056	AQS(0.147)LLS(0.616)T(0.237)DR	AQS(-6.23)LLS(4.16)T(-4.16)DR	6	2	0.64615	15830.7	15510.3	19855.2	14665.2	13445.1	21318.3
F1LNJ2	U5 small nuclear ribonucleoprotein 200 kDa helicase	Snrnp200	244.87	2139	F1LNJ2	11	U520_RAT U5 small nuclear ribonucleoprotein 200 kDa helicase OS=Rattus norvegicus OX=10116 GN=Snrnp200 PE=1 SV=1	F1LNJ2	11	11	Y	_____MADVTARSLQYEYKANSNLVLQADRS	14.791	14.791	S(1)LQY(1)EY(1)KANS(1)NLVLQADR	S(14.79)LQY(14.79)EY(14.79)KANS(14.79)NLVLQADR	4	2	-4.4548
F1LNJ2	U5 small nuclear ribonucleoprotein 200 kDa helicase	Snrnp200	244.87	2139	F1LNJ2	13	U520_RAT U5 small nuclear ribonucleoprotein 200 kDa helicase OS=Rattus norvegicus OX=10116 GN=Snrnp200 PE=1 SV=1	F1LNJ2	13	13	Y	___MADVTARSLQYEYKANSNLVLQADRSLI	14.791	14.791	S(1)LQY(1)EY(1)KANS(1)NLVLQADR	S(14.79)LQY(14.79)EY(14.79)KANS(14.79)NLVLQADR	6	2	-4.4548
F1LNJ2	U5 small nuclear ribonucleoprotein 200 kDa helicase	Snrnp200	244.87	2139	F1LNJ2	2136	U520_RAT U5 small nuclear ribonucleoprotein 200 kDa helicase OS=Rattus norvegicus OX=10116 GN=Snrnp200 PE=1 SV=1	F1LNJ2	2136	2136	S	QEYKFSVDVKEAETDSDSD____________	45.368	45.368	EAET(0.021)DS(0.9)DS(0.079)D	EAET(-16.41)DS(10.56)DS(-10.56)D	6	2	-0.74704
F1LNJ2	U5 small nuclear ribonucleoprotein 200 kDa helicase	Snrnp200	244.87	2139	F1LNJ2	225	U520_RAT U5 small nuclear ribonucleoprotein 200 kDa helicase OS=Rattus norvegicus OX=10116 GN=Snrnp200 PE=1 SV=1	F1LNJ2	225	225	S	EEGDEDVYGEVREEASDDDMEGDEAVVRCTL	75.548	75.548	EEAS(1)DDDMEGDEAVVR	EEAS(75.55)DDDMEGDEAVVR	4	3	0.00046987	3445.8	3581.4	3919.5	3014.7	3030.6	4790.4
F1LP64	E3 ubiquitin-protein ligase TRIP12	Trip12	223.93	2025	F1LP64	1460	TRIPC_RAT E3 ubiquitin-protein ligase TRIP12 OS=Rattus norvegicus OX=10116 GN=Trip12 PE=1 SV=1	F1LP64	1460	1460	S	VGGKRGRAQTAPTKTSPRNAKKHDELWHDGV	43.761	43.761	AQT(0.003)APT(0.049)KT(0.229)S(0.719)PR	AQT(-24.01)APT(-11.69)KT(-4.96)S(4.96)PR	9	3	0.11976	10301.4	14688.3	15875.4	13382.4	7437.6	15800.4
F1LP64	E3 ubiquitin-protein ligase TRIP12	Trip12	223.93	2025	F1LP64	85	TRIPC_RAT E3 ubiquitin-protein ligase TRIP12 OS=Rattus norvegicus OX=10116 GN=Trip12 PE=1 SV=1	F1LP64	85	85	S	RGVKRSASPDYNRTNSPSSAKKPRAFQHIES	39.657	39.657	T(0.226)NS(0.61)PS(0.161)S(0.002)AK	T(-4.31)NS(4.31)PS(-5.78)S(-23.99)AK	3	3	-0.045183	4454.1	5907.6	6919.8	4878.6	4458	8655.9
F1LP64	E3 ubiquitin-protein ligase TRIP12	Trip12	223.93	2025	F1LP64	1049	TRIPC_RAT E3 ubiquitin-protein ligase TRIP12 OS=Rattus norvegicus OX=10116 GN=Trip12 PE=1 SV=1	F1LP64	1049	1049	S	KRKRLPKRGPRRPKYSPPRDDDKVDNQAKSP	89.468	38.017	Y(0.024)S(0.976)PPRDDDKVDNQAK	Y(-16.18)S(16.18)PPRDDDKVDNQAK	2	4	0.34397	101808	120408	131163	111468	93030	147309
F1LP64	E3 ubiquitin-protein ligase TRIP12	Trip12	223.93	2025	F1LP64	239	TRIPC_RAT E3 ubiquitin-protein ligase TRIP12 OS=Rattus norvegicus OX=10116 GN=Trip12 PE=1 SV=1	F1LP64	239	239	S	QGKDQNKARRSRSASSPSPRRSSREKEQSKT	56.378	56.378	S(0.02)AS(0.162)S(0.711)PS(0.107)PR	S(-15.5)AS(-6.42)S(6.42)PS(-8.22)PR	4	2	0.28661	10572.6	12354	7981.5	9076.8	4882.5	8598.3
F1LP64	E3 ubiquitin-protein ligase TRIP12	Trip12	223.93	2025	F1LP64	312	TRIPC_RAT E3 ubiquitin-protein ligase TRIP12 OS=Rattus norvegicus OX=10116 GN=Trip12 PE=1 SV=1	F1LP64	312	312	S	AKLASLRKSTKKRSESPPAELPSLRRSTRQK	168.98	168.98	S(0.011)ES(0.989)PPAELPSLR	S(-19.57)ES(19.57)PPAELPS(-84.42)LR	3	2	0.50386	50364	50961	56247	62499	47103	58821
F1LP64	E3 ubiquitin-protein ligase TRIP12	Trip12	223.93	2025	F1LP64	77	TRIPC_RAT E3 ubiquitin-protein ligase TRIP12 OS=Rattus norvegicus OX=10116 GN=Trip12 PE=1 SV=1	F1LP64	77	77	S	QVPKKDNSRGVKRSASPDYNRTNSPSSAKKP	92.051	92.051	S(0.016)AS(0.983)PDY(0.001)NR	S(-17.88)AS(17.88)PDY(-28.9)NR	3	2	-0.55831	17755.2	18293.7	28393.8	23255.1	18997.5	33165
F1LP64	E3 ubiquitin-protein ligase TRIP12	Trip12	223.93	2025	F1LP64	238	TRIPC_RAT E3 ubiquitin-protein ligase TRIP12 OS=Rattus norvegicus OX=10116 GN=Trip12 PE=1 SV=1	F1LP64	238	238	S	KQGKDQNKARRSRSASSPSPRRSSREKEQSK	70.919	70.919	S(0.062)AS(0.67)S(0.249)PS(0.019)PR	S(-10.33)AS(4.3)S(-4.3)PS(-15.37)PR	3	2	0.13206	4864.5	6461.1	7517.4	7088.7	8580	12002.1
F1LP64	E3 ubiquitin-protein ligase TRIP12	Trip12	223.93	2025	F1LP64	241	TRIPC_RAT E3 ubiquitin-protein ligase TRIP12 OS=Rattus norvegicus OX=10116 GN=Trip12 PE=1 SV=1	F1LP64	241	241	S	KDQNKARRSRSASSPSPRRSSREKEQSKTGG	60.828	51.572	S(0.005)AS(0.032)S(0.166)PS(0.797)PR	S(-21.91)AS(-14.02)S(-6.82)PS(6.82)PR	6	2	-0.083603	8307.3	9636.3	8241.9	11893.2	10459.8	9003.9
F1LP64	E3 ubiquitin-protein ligase TRIP12	Trip12	223.93	2025	F1LP64	1069	TRIPC_RAT E3 ubiquitin-protein ligase TRIP12 OS=Rattus norvegicus OX=10116 GN=Trip12 PE=1 SV=1	F1LP64	1069	1069	S	DDKVDNQAKSPTTTQSPKSSFLASLNPKTWG	68.536	68.536	SPT(0.002)T(0.012)T(0.008)QS(0.978)PK	S(-36.21)PT(-28.04)T(-19.24)T(-20.64)QS(19.24)PK	7	3	1.244	11082.3	12056.7	12300.6	10988.1	10152.3	14155.8
F1LP90	Misshapen-like kinase 1	Mink1	150.38	1336	F1LP90	782	MINK1_RAT Misshapen-like kinase 1 OS=Rattus norvegicus OX=10116 GN=Mink1 PE=1 SV=2	F1LP90	782	782	S	ERNRNRVGASTKLDSSPVLSPGNKAKPEDHR	84.734	84.734	LDS(0.14)S(0.859)PVLSPGNK	LDS(-7.87)S(7.87)PVLS(-34.96)PGNK	4	3	0.23994	15549.3	14509.2	20095.8	14079.6	13194.3	18514.2
F1LP90	Misshapen-like kinase 1	Mink1	150.38	1336	F1LP90	646	MINK1_RAT Misshapen-like kinase 1 OS=Rattus norvegicus OX=10116 GN=Mink1 PE=1 SV=2	F1LP90	646	646	T	TPSARGAVIRQNSDPTSEGPGPSPNPPSWVR	16.447	16.447	QNS(0.236)DPT(0.249)S(0.249)EGPGPS(0.249)PNPPS(0.016)WVRPDNEAPPK	QNS(-0.23)DPT(0)S(0)EGPGPS(0)PNPPS(-11.9)WVRPDNEAPPK	6	4	0.5071
F1LP90	Misshapen-like kinase 1	Mink1	150.38	1336	F1LP90	786	MINK1_RAT Misshapen-like kinase 1 OS=Rattus norvegicus OX=10116 GN=Mink1 PE=1 SV=2	F1LP90	786	786	S	NRVGASTKLDSSPVLSPGNKAKPEDHRSRPG	37.144	37.144	LDS(0.012)S(0.014)PVLS(0.975)PGNK	LDS(-19.13)S(-18.57)PVLS(18.57)PGNK	8	3	0.20509	5691.6	3703.8	6416.4	4833.3	3638.7	4042.8
F1LP90	Misshapen-like kinase 1	Mink1	150.38	1336	F1LP90	602	MINK1_RAT Misshapen-like kinase 1 OS=Rattus norvegicus OX=10116 GN=Mink1 PE=1 SV=2	F1LP90	602	602	S	RVPLKPYAAPVPRSQSLQDQPTRNLAAFPAS	62.408	62.408	S(0.139)QS(0.861)LQDQPTR	S(-7.94)QS(7.94)LQDQPT(-40.96)R	3	2	-0.32369	1808.22	2692.53	2742.21	2038.95	2876.55	3858.6
F1LQ48	Heterogeneous nuclear ribonucleoprotein L	Hnrnpl	67.902	623	F1LQ48	98	HNRPL_RAT Heterogeneous nuclear ribonucleoprotein L OS=Rattus norvegicus OX=10116 GN=Hnrnpl PE=1 SV=2	F1LQ48	98	98	S	GGGGENYDDPHKTPASPVVHIRGLIDGVVEA	48.513	48.513	T(0.184)PAS(0.816)PVVHIR	T(-6.48)PAS(6.48)PVVHIR	4	3	0.062217	5685.6	5282.7	5940.9	5036.4	5967.6	6625.5
F1LR10	LIM domain and actin-binding protein 1	Lima1	83.796	755	F1LR10	488	LIMA1_RAT LIM domain and actin-binding protein 1 OS=Rattus norvegicus OX=10116 GN=Lima1 PE=1 SV=2	F1LR10	488	488	S	LGRPAQPPSAGETPHSPGVEDAPIAKVGVLA	75.436	75.436	GENEETLGRPAQPPS(0.008)AGET(0.135)PHS(0.857)PGVEDAPIAK	GENEET(-37.79)LGRPAQPPS(-20.14)AGET(-8.03)PHS(8.03)PGVEDAPIAK	22	4	-0.017365	12167.4	13072.5	13596	14657.7	6675.9	13556.4
F1LR10	LIM domain and actin-binding protein 1	Lima1	83.796	755	F1LR10	703	LIMA1_RAT LIM domain and actin-binding protein 1 OS=Rattus norvegicus OX=10116 GN=Lima1 PE=1 SV=2	F1LR10	703	703	S	EDDVAPAQRSPLEPESPGWPGFGDTTTAKEF	24.514	24.514	S(0.093)PLEPES(0.592)PGWPGFGDT(0.12)T(0.134)T(0.061)AK	S(-8.05)PLEPES(6.46)PGWPGFGDT(-6.92)T(-6.46)T(-9.9)AK	7	4	3.7055	6774.9	9708	7424.1	7228.8	3380.7	7602.9
F1LR10	LIM domain and actin-binding protein 1	Lima1	83.796	755	F1LR10	630	LIMA1_RAT LIM domain and actin-binding protein 1 OS=Rattus norvegicus OX=10116 GN=Lima1 PE=1 SV=2	F1LR10	630	630	T	WSEPEPEQSEEFGGGTVTQTESPRPSREKES	57.076	57.076	GWSEPEPEQS(0.001)EEFGGGT(0.283)VT(0.241)QT(0.241)ES(0.206)PRPS(0.026)R	GWS(-51.47)EPEPEQS(-24.03)EEFGGGT(0.69)VT(-0.69)QT(-0.69)ES(-1.37)PRPS(-10.3)R	17	4	-0.042125
F1LR10	LIM domain and actin-binding protein 1	Lima1	83.796	755	F1LR10	608	LIMA1_RAT LIM domain and actin-binding protein 1 OS=Rattus norvegicus OX=10116 GN=Lima1 PE=1 SV=2	F1LR10	608	608	S	AASFRTSSVKSPKPLSPSLRKGWSEPEPEQS	65.895	65.895	S(0.256)PKPLS(0.708)PS(0.035)LR	S(-4.42)PKPLS(4.42)PS(-13)LR	6	3	0.027571	10998.6	12259.8	13932.6	14200.5	5488.5	15779.4
F1LR10	LIM domain and actin-binding protein 1	Lima1	83.796	755	F1LR10	697	LIMA1_RAT LIM domain and actin-binding protein 1 OS=Rattus norvegicus OX=10116 GN=Lima1 PE=1 SV=2	F1LR10	697	697	S	NGASIAEDDVAPAQRSPLEPESPGWPGFGDT	96.708	96.708	S(0.988)PLEPES(0.012)PGWPGFGDTTTAK	S(19.13)PLEPES(-19.13)PGWPGFGDT(-78.8)T(-82.25)T(-88.09)AK	1	3	-0.6558	17974.5	19769.4	24921	18646.8	8241	24749.4
F1LR10	LIM domain and actin-binding protein 1	Lima1	83.796	755	F1LR10	367	LIMA1_RAT LIM domain and actin-binding protein 1 OS=Rattus norvegicus OX=10116 GN=Lima1 PE=1 SV=2	F1LR10	367	367	S	QPIYTKPLSPDARTSSLPESSPSKTAKKFQA	71.548	71.548	T(0.107)S(0.107)S(0.786)LPESSPSK	T(-8.66)S(-8.66)S(8.66)LPES(-40.66)S(-40.36)PS(-56.01)K	3	3	-0.047043	10444.2	9993.9	10293.6	8246.4	7394.4	12324.9
F1LRS8	CD2-associated protein	Cd2ap	70.49	637	F1LRS8	234	CD2AP_RAT CD2-associated protein OS=Rattus norvegicus OX=10116 GN=Cd2ap PE=1 SV=2	F1LRS8	234	234	S	IFKEGSVKLRTRTSSSETEEKKSEKPLILQS	79.201	79.201	T(0.25)S(0.25)S(0.25)S(0.25)ETEEK	T(0)S(0)S(0)S(0)ET(-46.14)EEK	4	3	0.45271
F1LRS8	CD2-associated protein	Cd2ap	70.49	637	F1LRS8	231	CD2AP_RAT CD2-associated protein OS=Rattus norvegicus OX=10116 GN=Cd2ap PE=1 SV=2	F1LRS8	231	231	T	FGDIFKEGSVKLRTRTSSSETEEKKSEKPLI	79.201	79.201	T(0.25)S(0.25)S(0.25)S(0.25)ETEEK	T(0)S(0)S(0)S(0)ET(-46.14)EEK	1	3	0.45271
F1LRS8	CD2-associated protein	Cd2ap	70.49	637	F1LRS8	233	CD2AP_RAT CD2-associated protein OS=Rattus norvegicus OX=10116 GN=Cd2ap PE=1 SV=2	F1LRS8	233	233	S	DIFKEGSVKLRTRTSSSETEEKKSEKPLILQ	131.82	131.82	TS(0.001)S(0.998)S(0.001)ETEEK	T(-49.4)S(-29.3)S(29.3)S(-29.3)ET(-51.84)EEK	3	2	-0.99407	14096.7	16129.5	19956.6	10231.8	8553.9	22205.7
F1LRS8	CD2-associated protein	Cd2ap	70.49	637	F1LRS8	232	CD2AP_RAT CD2-associated protein OS=Rattus norvegicus OX=10116 GN=Cd2ap PE=1 SV=2	F1LRS8	232	232	S	GDIFKEGSVKLRTRTSSSETEEKKSEKPLIL	79.201	79.201	T(0.25)S(0.25)S(0.25)S(0.25)ETEEK	T(0)S(0)S(0)S(0)ET(-46.14)EEK	2	3	0.45271
F1LSG8	Syndetin	Vps50	111.19	964	F1LSG8	494	VPS50_RAT Syndetin OS=Rattus norvegicus OX=10116 GN=Vps50 PE=1 SV=1	F1LSG8	494	494	S	SILQLHEFKFLEQSRSPSVSPSKQPSATSSK	76.526	67.334	S(0.996)PS(0.003)VS(0.001)PSK	S(25)PS(-25)VS(-29.99)PS(-38.02)K	1	2	0.033976	84252	88086	93960	65985	62733	107796
F1LSG8	Syndetin	Vps50	111.19	964	F1LSG8	342	VPS50_RAT Syndetin OS=Rattus norvegicus OX=10116 GN=Vps50 PE=1 SV=1	F1LSG8	342	342	T	DLCKALWEVMLSYYRTMEWHEKHDSEETAAA	16.123	16.123	ALWEVMLS(0.255)Y(0.245)Y(0.245)RT(0.255)MEWHEK	ALWEVMLS(0)Y(-0.18)Y(-0.18)RT(0)MEWHEK	12	4	0.91528
F1LSG8	Syndetin	Vps50	111.19	964	F1LSG8	559	VPS50_RAT Syndetin OS=Rattus norvegicus OX=10116 GN=Vps50 PE=1 SV=1	F1LSG8	559	559	S	YESDEQEKSAYQDYDSDSDVPEELKRDYVDE	42.382	42.382	S(0.005)AY(0.003)QDY(0.026)DS(0.483)DS(0.483)DVPEELK	S(-19.75)AY(-22.01)QDY(-12.7)DS(0)DS(0)DVPEELK	8	3	0.9811
F1LSG8	Syndetin	Vps50	111.19	964	F1LSG8	561	VPS50_RAT Syndetin OS=Rattus norvegicus OX=10116 GN=Vps50 PE=1 SV=1	F1LSG8	561	561	S	SDEQEKSAYQDYDSDSDVPEELKRDYVDEQT	42.382	42.382	S(0.005)AY(0.003)QDY(0.026)DS(0.483)DS(0.483)DVPEELK	S(-19.75)AY(-22.01)QDY(-12.7)DS(0)DS(0)DVPEELK	10	3	0.9811
F1LU71	Methylglutaconyl-CoA hydratase, mitochondrial	Auh	33.341	315	F1LU71	43	AUHM_RAT Methylglutaconyl-CoA hydratase, mitochondrial OS=Rattus norvegicus OX=10116 GN=Auh PE=1 SV=2	F1LU71	43	43	Y	LGSAAWARGTAPRRGYSSEVKTEDELRVRHL	19.098	19.098	RGY(1)S(1)S(1)EVK	RGY(19.1)S(19.1)S(19.1)EVK	3	2	-3.2815
F1LXF1	Breakpoint cluster region protein	Bcr	120.11	1062	F1LXF1	148	BCR_RAT Breakpoint cluster region protein OS=Rattus norvegicus OX=10116 GN=Bcr PE=1 SV=3	F1LXF1	148	148	S	TSSEEDFSSGQSSRVSPSPTTYRMFRDKSRS	74.165	74.165	VS(0.96)PS(0.025)PT(0.007)T(0.007)YR	VS(15.92)PS(-15.92)PT(-21.08)T(-21.08)Y(-54.46)R	2	2	-0.44414
F1LXF1	Breakpoint cluster region protein	Bcr	120.11	1062	F1LXF1	150	BCR_RAT Breakpoint cluster region protein OS=Rattus norvegicus OX=10116 GN=Bcr PE=1 SV=3	F1LXF1	150	150	S	SEEDFSSGQSSRVSPSPTTYRMFRDKSRSPS	88.392	88.392	VS(0.361)PS(0.601)PT(0.038)T(0.001)YR	VS(-2.21)PS(2.21)PT(-12.05)T(-29.24)Y(-59.49)R	4	2	-0.003923	5887.2	6816	9378.3	8116.8	4704.6	9216.3
F1LXF1	Breakpoint cluster region protein	Bcr	120.11	1062	F1LXF1	267	BCR_RAT Breakpoint cluster region protein OS=Rattus norvegicus OX=10116 GN=Bcr PE=1 SV=3	F1LXF1	267	267	S	DSPSSSPHLSSKGRGSPASGALEPTKASELD	42.633	42.633	GRGS(0.574)PAS(0.381)GALEPT(0.044)K	GRGS(1.78)PAS(-1.78)GALEPT(-11.11)K	4	3	-0.23265	10531.5	9613.8	11064.9	9789.6	7011.6	13327.8
F1LYQ8	FERM, ARHGEF and pleckstrin domain-containing protein 1	Farp1	118.84	1049	F1LYQ8	24	FARP1_RAT FERM, ARHGEF and pleckstrin domain-containing protein 1 OS=Rattus norvegicus OX=10116 GN=Farp1 PE=1 SV=2	F1LYQ8	24	24	T	TPASRLGAPENSGISTLERGQKPPPTPSGKL	150.26	150.26	LGAPENSGIS(0.023)T(0.977)LER	LGAPENS(-65.37)GIS(-16.22)T(16.22)LER	11	2	-0.46584	28260	34347	35682	29235.9	22174.5	39315
F1LYQ8	FERM, ARHGEF and pleckstrin domain-containing protein 1	Farp1	118.84	1049	F1LYQ8	401	FARP1_RAT FERM, ARHGEF and pleckstrin domain-containing protein 1 OS=Rattus norvegicus OX=10116 GN=Farp1 PE=1 SV=2	F1LYQ8	401	401	T	PKQSPQSASLTFGEGTESPSAQSCQQAKETK	23.89	23.89	QS(0.003)PQS(0.009)AS(0.018)LT(0.091)FGEGT(0.258)ES(0.258)PS(0.258)AQS(0.104)CQQAK	QS(-18.68)PQS(-14.49)AS(-11.48)LT(-4.5)FGEGT(0)ES(0)PS(0)AQS(-3.96)CQQAK	14	4	-0.26045
F1LYQ8	FERM, ARHGEF and pleckstrin domain-containing protein 1	Farp1	118.84	1049	F1LYQ8	23	FARP1_RAT FERM, ARHGEF and pleckstrin domain-containing protein 1 OS=Rattus norvegicus OX=10116 GN=Farp1 PE=1 SV=2	F1LYQ8	23	23	S	PTPASRLGAPENSGISTLERGQKPPPTPSGK	39.917	39.917	LGAPENS(0.024)GIS(0.488)T(0.488)LER	LGAPENS(-13.13)GIS(0)T(0)LER	10	2	-0.095309
F1LYQ8	FERM, ARHGEF and pleckstrin domain-containing protein 1	Farp1	118.84	1049	F1LYQ8	427	FARP1_RAT FERM, ARHGEF and pleckstrin domain-containing protein 1 OS=Rattus norvegicus OX=10116 GN=Farp1 PE=1 SV=2	F1LYQ8	427	427	S	AKETKVCTLEPGPRQSPALSKSPSGSKAADG	71.451	71.451	QS(1)PALSK	QS(38.56)PALS(-38.56)K	2	2	0.10142	27999.9	27538.8	31404	27734.4	18298.5	32775
F1LYQ8	FERM, ARHGEF and pleckstrin domain-containing protein 1	Farp1	118.84	1049	F1LYQ8	405	FARP1_RAT FERM, ARHGEF and pleckstrin domain-containing protein 1 OS=Rattus norvegicus OX=10116 GN=Farp1 PE=1 SV=2	F1LYQ8	405	405	S	PQSASLTFGEGTESPSAQSCQQAKETKVCTL	23.89	23.89	QS(0.003)PQS(0.009)AS(0.018)LT(0.091)FGEGT(0.258)ES(0.258)PS(0.258)AQS(0.104)CQQAK	QS(-18.68)PQS(-14.49)AS(-11.48)LT(-4.5)FGEGT(0)ES(0)PS(0)AQS(-3.96)CQQAK	18	4	-0.26045
F1LYQ8	FERM, ARHGEF and pleckstrin domain-containing protein 1	Farp1	118.84	1049	F1LYQ8	373	FARP1_RAT FERM, ARHGEF and pleckstrin domain-containing protein 1 OS=Rattus norvegicus OX=10116 GN=Farp1 PE=1 SV=2	F1LYQ8	373	373	S	KVQFERKHSKIHSTRSLVSQPTAPNSEVPKQ	77.505	77.505	S(0.933)LVS(0.067)QPTAPNSEVPK	S(11.44)LVS(-11.44)QPT(-40.69)APNS(-59.8)EVPK	1	3	0.23134	14876.7	14855.4	18471.3	21541.2	11735.4	21005.7
F1LYQ8	FERM, ARHGEF and pleckstrin domain-containing protein 1	Farp1	118.84	1049	F1LYQ8	893	FARP1_RAT FERM, ARHGEF and pleckstrin domain-containing protein 1 OS=Rattus norvegicus OX=10116 GN=Farp1 PE=1 SV=2	F1LYQ8	893	893	S	PDNKSPDEATAADQESEDDLSASRTSLERQA	128.12	128.12	SPDEATAADQES(0.992)EDDLS(0.006)AS(0.002)R	S(-107.07)PDEAT(-92.5)AADQES(22.2)EDDLS(-22.2)AS(-27.94)R	12	3	-0.18341	6670.8	6281.1	7549.5	6549	4669.8	9344.7
F1LYQ8	FERM, ARHGEF and pleckstrin domain-containing protein 1	Farp1	118.84	1049	F1LYQ8	403	FARP1_RAT FERM, ARHGEF and pleckstrin domain-containing protein 1 OS=Rattus norvegicus OX=10116 GN=Farp1 PE=1 SV=2	F1LYQ8	403	403	S	QSPQSASLTFGEGTESPSAQSCQQAKETKVC	23.89	23.89	QS(0.003)PQS(0.009)AS(0.018)LT(0.091)FGEGT(0.258)ES(0.258)PS(0.258)AQS(0.104)CQQAK	QS(-18.68)PQS(-14.49)AS(-11.48)LT(-4.5)FGEGT(0)ES(0)PS(0)AQS(-3.96)CQQAK	16	4	-0.26045
F1M0Z1	Triple functional domain protein	Trio	347.86	3100	F1M0Z1	1724	TRIO_RAT Triple functional domain protein OS=Rattus norvegicus OX=10116 GN=Trio PE=1 SV=4	F1M0Z1	1724	1724	S	GLVPCGSLCIAHSRSSMEMEGIFNHKDSLSV	59.185	59.185	S(0.5)S(0.5)MEMEGIFNHK	S(0)S(0)MEMEGIFNHK	2	3	-1.0094	3350.4	3357.3	3697.8	3637.5	2749.65	4741.2
F1M0Z1	Triple functional domain protein	Trio	347.86	3100	F1M0Z1	2433	TRIO_RAT Triple functional domain protein OS=Rattus norvegicus OX=10116 GN=Trio PE=1 SV=4	F1M0Z1	2433	2433	S	VMESPRKALGSTSGTSQDGNTKDARGNLGPL	50.155	50.155	ALGS(0.001)T(0.003)S(0.016)GT(0.489)S(0.489)QDGNT(0.002)K	ALGS(-27.94)T(-21.61)S(-14.81)GT(0)S(0)QDGNT(-25.03)K	9	3	-1.0463
F1M0Z1	Triple functional domain protein	Trio	347.86	3100	F1M0Z1	2432	TRIO_RAT Triple functional domain protein OS=Rattus norvegicus OX=10116 GN=Trio PE=1 SV=4	F1M0Z1	2432	2432	T	KVMESPRKALGSTSGTSQDGNTKDARGNLGP	50.155	50.155	ALGS(0.001)T(0.003)S(0.016)GT(0.489)S(0.489)QDGNT(0.002)K	ALGS(-27.94)T(-21.61)S(-14.81)GT(0)S(0)QDGNT(-25.03)K	8	3	-1.0463
F1M0Z1	Triple functional domain protein	Trio	347.86	3100	F1M0Z1	1723	TRIO_RAT Triple functional domain protein OS=Rattus norvegicus OX=10116 GN=Trio PE=1 SV=4	F1M0Z1	1723	1723	S	EGLVPCGSLCIAHSRSSMEMEGIFNHKDSLS	59.185	59.185	S(0.5)S(0.5)MEMEGIFNHK	S(0)S(0)MEMEGIFNHK	1	3	-1.0094	3350.4	3357.3	3697.8	3637.5	2749.65	4741.2
F1M386	Rap guanine nucleotide exchange factor 2	Rapgef2	166.39	1496	F1M386	1021	RPGF2_RAT Rap guanine nucleotide exchange factor 2 OS=Rattus norvegicus OX=10116 GN=Rapgef2 PE=1 SV=2	F1M386	1021	1021	T	TLPKNPADRKPVKSETSPVAPRAGPQQKAQP	36.693	36.693	S(0.052)ET(0.474)S(0.474)PVAPR	S(-9.58)ET(0)S(0)PVAPR	3	3	1.6756
F1M386	Rap guanine nucleotide exchange factor 2	Rapgef2	166.39	1496	F1M386	959	RPGF2_RAT Rap guanine nucleotide exchange factor 2 OS=Rattus norvegicus OX=10116 GN=Rapgef2 PE=1 SV=2	F1M386	959	959	S	LDVAQTGGHKKRVRRSSFLNAKKLYEDAQMA	60.064	41.029	S(0.5)S(0.5)FLNAK	S(0)S(0)FLNAK	1	3	-0.053893	15241.5	18633.3	19761.3	14814.9	10247.1	21904.5
F1M386	Rap guanine nucleotide exchange factor 2	Rapgef2	166.39	1496	F1M386	960	RPGF2_RAT Rap guanine nucleotide exchange factor 2 OS=Rattus norvegicus OX=10116 GN=Rapgef2 PE=1 SV=2	F1M386	960	960	S	DVAQTGGHKKRVRRSSFLNAKKLYEDAQMAR	60.064	41.029	S(0.5)S(0.5)FLNAK	S(0)S(0)FLNAK	2	3	-0.053893	15241.5	18633.3	19761.3	14814.9	10247.1	21904.5
F1M386	Rap guanine nucleotide exchange factor 2	Rapgef2	166.39	1496	F1M386	1022	RPGF2_RAT Rap guanine nucleotide exchange factor 2 OS=Rattus norvegicus OX=10116 GN=Rapgef2 PE=1 SV=2	F1M386	1022	1022	S	LPKNPADRKPVKSETSPVAPRAGPQQKAQPQ	73.573	73.573	S(0.005)ET(0.163)S(0.832)PVAPR	S(-22.46)ET(-7.07)S(7.07)PVAPR	4	2	-0.2711	13738.5	11999.1	14179.8	14488.2	12194.4	14421.9
F1M3G7	A-kinase anchor protein 13	Akap13	301.4	2760	F1M3G7	1630	AKP13_RAT A-kinase anchor protein 13 OS=Rattus norvegicus OX=10116 GN=Akap13 PE=1 SV=2	F1M3G7	1630	1630	S	NPFSGEEQRSSLMSLSEEHLEPDQRQHHRMF	60.564	60.564	S(0.013)S(0.013)LMS(0.487)LS(0.487)EEHLEPDQR	S(-15.75)S(-15.75)LMS(0)LS(0)EEHLEPDQR	7	3	-0.090137
F1M3G7	A-kinase anchor protein 13	Akap13	301.4	2760	F1M3G7	1891	AKP13_RAT A-kinase anchor protein 13 OS=Rattus norvegicus OX=10116 GN=Akap13 PE=1 SV=2	F1M3G7	1891	1891	S	GNDENMSNTWKFLSHSTDSLNKICKVNESTE	50.562	50.562	FLS(0.01)HS(0.494)T(0.494)DS(0.002)LNK	FLS(-16.88)HS(0)T(0)DS(-24.44)LNK	5	3	-2.8774
F1M3G7	A-kinase anchor protein 13	Akap13	301.4	2760	F1M3G7	2345	AKP13_RAT A-kinase anchor protein 13 OS=Rattus norvegicus OX=10116 GN=Akap13 PE=1 SV=2	F1M3G7	2345	2345	S	FRDMTECSTPLPEDCSPTHSPRMLFRSNTEE	41.513	41.513	DMT(0.001)ECS(0.014)T(0.045)PLPEDCS(0.705)PT(0.204)HS(0.032)PR	DMT(-30.89)ECS(-17.11)T(-11.91)PLPEDCS(5.39)PT(-5.39)HS(-13.43)PR	14	3	-1.3369	1146.66	1288.83	1249.92	455.25	1400.46	1319.07
F1M3G7	A-kinase anchor protein 13	Akap13	301.4	2760	F1M3G7	2668	AKP13_RAT A-kinase anchor protein 13 OS=Rattus norvegicus OX=10116 GN=Akap13 PE=1 SV=2	F1M3G7	2668	2668	S	DEFSLLSTPSITKSGSLDSELSVSPKRNSIS	71.692	57.802	S(0.499)GS(0.499)LDS(0.002)ELSVSPK	S(0)GS(0)LDS(-24.02)ELS(-37.37)VS(-50.42)PK	3	2	-0.39076
F1M3G7	A-kinase anchor protein 13	Akap13	301.4	2760	F1M3G7	2674	AKP13_RAT A-kinase anchor protein 13 OS=Rattus norvegicus OX=10116 GN=Akap13 PE=1 SV=2	F1M3G7	2674	2674	S	STPSITKSGSLDSELSVSPKRNSISRTQKDK	30.059	30.059	S(0.008)GS(0.008)LDS(0.054)ELS(0.466)VS(0.466)PK	S(-17.89)GS(-17.89)LDS(-9.4)ELS(0)VS(0)PK	9	3	3.2429
F1M3G7	A-kinase anchor protein 13	Akap13	301.4	2760	F1M3G7	2676	AKP13_RAT A-kinase anchor protein 13 OS=Rattus norvegicus OX=10116 GN=Akap13 PE=1 SV=2	F1M3G7	2676	2676	S	PSITKSGSLDSELSVSPKRNSISRTQKDKGP	34.768	34.768	S(0.001)GS(0.001)LDS(0.004)ELS(0.112)VS(0.881)PK	S(-28.2)GS(-28.2)LDS(-23.39)ELS(-8.95)VS(8.95)PK	11	3	0.18547	7569	9060.3	10134	5822.4	6645.3	9468.3
F1M3G7	A-kinase anchor protein 13	Akap13	301.4	2760	F1M3G7	2666	AKP13_RAT A-kinase anchor protein 13 OS=Rattus norvegicus OX=10116 GN=Akap13 PE=1 SV=2	F1M3G7	2666	2666	S	NSDEFSLLSTPSITKSGSLDSELSVSPKRNS	71.692	57.802	S(0.499)GS(0.499)LDS(0.002)ELSVSPK	S(0)GS(0)LDS(-24.02)ELS(-37.37)VS(-50.42)PK	1	2	-0.39076
F1M3G7	A-kinase anchor protein 13	Akap13	301.4	2760	F1M3G7	2157	AKP13_RAT A-kinase anchor protein 13 OS=Rattus norvegicus OX=10116 GN=Akap13 PE=1 SV=2	F1M3G7	2157	2157	Y	LVKDVIGAVDSKVASYEKKVRLGEIYTKTDS	34.253	34.253	VAS(1)Y(1)EKK	VAS(34.25)Y(34.25)EKK	4	2	3.9628
F1M3G7	A-kinase anchor protein 13	Akap13	301.4	2760	F1M3G7	2156	AKP13_RAT A-kinase anchor protein 13 OS=Rattus norvegicus OX=10116 GN=Akap13 PE=1 SV=2	F1M3G7	2156	2156	S	SLVKDVIGAVDSKVASYEKKVRLGEIYTKTD	34.253	34.253	VAS(1)Y(1)EKK	VAS(34.25)Y(34.25)EKK	3	2	3.9628
F1M3G7	A-kinase anchor protein 13	Akap13	301.4	2760	F1M3G7	1892	AKP13_RAT A-kinase anchor protein 13 OS=Rattus norvegicus OX=10116 GN=Akap13 PE=1 SV=2	F1M3G7	1892	1892	T	NDENMSNTWKFLSHSTDSLNKICKVNESTES	50.562	50.562	FLS(0.01)HS(0.494)T(0.494)DS(0.002)LNK	FLS(-16.88)HS(0)T(0)DS(-24.44)LNK	6	3	-2.8774
F1M3G7	A-kinase anchor protein 13	Akap13	301.4	2760	F1M3G7	1628	AKP13_RAT A-kinase anchor protein 13 OS=Rattus norvegicus OX=10116 GN=Akap13 PE=1 SV=2	F1M3G7	1628	1628	S	LRNPFSGEEQRSSLMSLSEEHLEPDQRQHHR	60.564	60.564	S(0.013)S(0.013)LMS(0.487)LS(0.487)EEHLEPDQR	S(-15.75)S(-15.75)LMS(0)LS(0)EEHLEPDQR	5	3	-0.090137
F1M3G7	A-kinase anchor protein 13	Akap13	301.4	2760	F1M3G7	765	AKP13_RAT A-kinase anchor protein 13 OS=Rattus norvegicus OX=10116 GN=Akap13 PE=1 SV=2	F1M3G7	765	765	S	SVVPQSEEKLEPDQVSPRGSSFSLASSPESE	48.44	48.44	LEPDQVS(1)PR	LEPDQVS(48.44)PR	7	2	-0.29152	8085.3	8540.4	9490.5	6153.9	11016	15236.7
F1M3G7	A-kinase anchor protein 13	Akap13	301.4	2760	F1M3G7	932	AKP13_RAT A-kinase anchor protein 13 OS=Rattus norvegicus OX=10116 GN=Akap13 PE=1 SV=2	F1M3G7	932	932	T	KEDVHSSEMSREDQRTPPPGQEISRLCEKPM	39.657	39.657	EDQRT(0.999)PPPGQEIS(0.001)R	EDQRT(30.84)PPPGQEIS(-30.84)R	5	3	0.067342	5721	5739	7291.5	5788.2	2859.3	8435.7
F1M3G7	A-kinase anchor protein 13	Akap13	301.4	2760	F1M3G7	1583	AKP13_RAT A-kinase anchor protein 13 OS=Rattus norvegicus OX=10116 GN=Akap13 PE=1 SV=2	F1M3G7	1583	1583	S	GVQYSAALNADFNIRSFSLEGLTGGGGVGNK	78.667	78.667	S(0.525)FS(0.474)LEGLTGGGGVGNKPSSSLEISSANSSELR	S(0.44)FS(-0.44)LEGLT(-32.96)GGGGVGNKPS(-65.42)S(-65.42)S(-65.23)LEIS(-75.62)S(-76.65)ANS(-78.55)S(-78.54)ELR	1	4	0.50155	4222.8	4375.8	5039.7	3791.1	2583.69	4246.2
F1M5M3	Inactive serine/threonine-protein kinase TEX14	Tex14	162.29	1443	F1M5M3	502	TEX14_RAT Inactive serine/threonine-protein kinase TEX14 OS=Rattus norvegicus OX=10116 GN=Tex14 PE=1 SV=2	F1M5M3	502	502	Y	HAKQKNRTMNLQDIRYILKNDLKEFIGAQKT	17.489	17.489	T(1)MNLQDIRY(1)ILKNDLK	T(17.49)MNLQDIRY(17.49)ILKNDLK	9	4	-2.7738	1940.5	2032.1	2262.6	1965.2	2181.8	1568.4
F1M5N7	Kinesin-like protein KIF21B	Kif21b	182.56	1634	F1M5N7	1238	KI21B_RAT Kinesin-like protein KIF21B OS=Rattus norvegicus OX=10116 GN=Kif21b PE=1 SV=2	F1M5N7	1238	1238	S	GQPIRSTDIGFTPPSSPPTRPRNDRNVFSRL	38.271	38.271	STDIGFT(0.068)PPS(0.439)S(0.439)PPT(0.054)RPR	S(-30.28)T(-30.28)DIGFT(-8.12)PPS(0)S(0)PPT(-9.14)RPR	11	3	3.8274
F1M5N7	Kinesin-like protein KIF21B	Kif21b	182.56	1634	F1M5N7	222	KI21B_RAT Kinesin-like protein KIF21B OS=Rattus norvegicus OX=10116 GN=Kif21b PE=1 SV=2	F1M5N7	222	222	S	GALSRTTASTQMNVQSSRSHAIFTIHLCQMR	50.874	50.874	TTASTQMNVQS(0.5)S(0.5)R	T(-45.77)T(-45.77)AS(-40.5)T(-35.24)QMNVQS(0)S(0)R	11	3	-0.36619
F1M5N7	Kinesin-like protein KIF21B	Kif21b	182.56	1634	F1M5N7	1237	KI21B_RAT Kinesin-like protein KIF21B OS=Rattus norvegicus OX=10116 GN=Kif21b PE=1 SV=2	F1M5N7	1237	1237	S	RGQPIRSTDIGFTPPSSPPTRPRNDRNVFSR	38.271	38.271	STDIGFT(0.068)PPS(0.439)S(0.439)PPT(0.054)RPR	S(-30.28)T(-30.28)DIGFT(-8.12)PPS(0)S(0)PPT(-9.14)RPR	10	3	3.8274
F1M5N7	Kinesin-like protein KIF21B	Kif21b	182.56	1634	F1M5N7	1211	KI21B_RAT Kinesin-like protein KIF21B OS=Rattus norvegicus OX=10116 GN=Kif21b PE=1 SV=2	F1M5N7	1211	1211	T	TRGSTFPRQSRGATDTSPLTRRKSYDRGQPI	81.338	81.338	GAT(0.33)DT(0.425)S(0.244)PLTR	GAT(-1.11)DT(1.11)S(-2.41)PLT(-31.04)R	5	2	0.27427
F1M5N7	Kinesin-like protein KIF21B	Kif21b	182.56	1634	F1M5N7	1616	KI21B_RAT Kinesin-like protein KIF21B OS=Rattus norvegicus OX=10116 GN=Kif21b PE=1 SV=2	F1M5N7	1616	1616	T	SSDCRVKLWNYVPGLTPCLPRRVLAIKGRAT	44.299	41.092	LWNY(0.023)VPGLT(0.977)PCLPR	LWNY(-16.24)VPGLT(16.24)PCLPR	9	2	0.25068	11285.4	9135.3	16343.7	9706.8	12173.1	14721.6
F1M5N7	Kinesin-like protein KIF21B	Kif21b	182.56	1634	F1M5N7	223	KI21B_RAT Kinesin-like protein KIF21B OS=Rattus norvegicus OX=10116 GN=Kif21b PE=1 SV=2	F1M5N7	223	223	S	ALSRTTASTQMNVQSSRSHAIFTIHLCQMRV	50.874	50.874	TTASTQMNVQS(0.5)S(0.5)R	T(-45.77)T(-45.77)AS(-40.5)T(-35.24)QMNVQS(0)S(0)R	12	3	-0.36619
F1M5N7	Kinesin-like protein KIF21B	Kif21b	182.56	1634	F1M5N7	403	KI21B_RAT Kinesin-like protein KIF21B OS=Rattus norvegicus OX=10116 GN=Kif21b PE=1 SV=2	F1M5N7	403	403	Y	ALRAEIARLQMELMEYKAGKRVIGEDGAEGY	12.561	12.561	LQMELMEY(1)KAGK	LQMELMEY(12.56)KAGK	8	3	0.91859
F1MA98	Nucleoprotein TPR	Tpr	267.3	2360	F1MA98	379	TPR_RAT Nucleoprotein TPR OS=Rattus norvegicus OX=10116 GN=Tpr PE=1 SV=1	F1MA98	379	379	S	KRKGAILSEEELAAMSPTAAAVAKIVKPGMK	91.238	91.238	GAILSEEELAAMS(0.944)PT(0.056)AAAVAK	GAILS(-45.63)EEELAAMS(12.26)PT(-12.26)AAAVAK	13	3	-0.071188	9713.7	10039.8	12110.4	8792.7	6906.3	10807.8
F1MA98	Nucleoprotein TPR	Tpr	267.3	2360	F1MA98	2070	TPR_RAT Nucleoprotein TPR OS=Rattus norvegicus OX=10116 GN=Tpr PE=1 SV=1	F1MA98	2070	2070	S	QPTSASERQTPQAPQSPRRPPHPLPPRLTIH	117.09	117.09	QTPQAPQS(1)PR	QT(-88.38)PQAPQS(88.38)PR	8	2	0.17552	8765.4	8743.2	9354	9882.3	4023.3	11657.1
G3V6S8	Serine/arginine-rich splicing factor 6	Srsf6	39.025	339	G3V6S8	316	SRSF6_RAT Serine/arginine-rich splicing factor 6 OS=Rattus norvegicus OX=10116 GN=Srsf6 PE=1 SV=1	G3V6S8	316	316	S	SHSPLPAPPSKARSMSPPPKRASRSRSRSRS	82.452	40.002	S(1)MS(1)PPPK	S(40)MS(40)PPPK	3	2	-1.2416	31887	43938	35241	50241	36591	46422
G3V6S8	Serine/arginine-rich splicing factor 6	Srsf6	39.025	339	G3V6S8	303	SRSF6_RAT Serine/arginine-rich splicing factor 6 OS=Rattus norvegicus OX=10116 GN=Srsf6 PE=1 SV=1	G3V6S8	303	303	S	DIKSKSRSRSQSRSHSPLPAPPSKARSMSPP	90.614	90.614	S(0.002)HS(0.998)PLPAPPSK	S(-26.49)HS(26.49)PLPAPPS(-42.05)K	3	2	-0.058451	17372.7	21736.8	17998.2	16515.6	15841.2	24601.2
G3V7L5	POU domain, class 4, transcription factor 2	Pou4f2	43.229	412	G3V7L5	8	PO4F2_RAT POU domain, class 4, transcription factor 2 OS=Rattus norvegicus OX=10116 GN=Pou4f2 PE=1 SV=1	G3V7L5	8	8	S	________MMMMSLNSKQAFSMPHAGSLHVE	29.347	29.347	MMMS(0.007)LNS(0.993)K	MMMS(-21.75)LNS(21.75)K	7	3	1.1841
G3V7P1	Syntaxin-12	Stx12	31.187	274	G3V7P1	142	STX12_RAT Syntaxin-12 OS=Rattus norvegicus OX=10116 GN=Stx12 PE=1 SV=1	G3V7P1	142	142	S	KEKESIARARAGSRLSAEDRQREEQLVSFDS	57.802	57.802	AGS(0.019)RLS(0.981)AEDR	AGS(-17.08)RLS(17.08)AEDR	6	3	-0.27965	21720	24738.6	26735.7	31722	16134	28643.7
G3V7Q0	DENN domain-containing protein 5A	Dennd5a	146.64	1287	G3V7Q0	193	DEN5A_RAT DENN domain-containing protein 5A OS=Rattus norvegicus OX=10116 GN=Dennd5a PE=2 SV=1	G3V7Q0	193	193	S	EDGEGIPGTKLQRFNSYDISRDTLYVSKCIC	110.84	110.84	FNS(0.997)Y(0.002)DISR	FNS(26.34)Y(-26.34)DIS(-34.27)R	3	2	0.080196	22158	25021.8	29975.4	20939.1	18111	34392
G3V7R4	Forkhead box protein O1	Foxo1	69.343	649	G3V7R4	281	FOXO1_RAT Forkhead box protein O1 OS=Rattus norvegicus OX=10116 GN=Foxo1 PE=1 SV=1	G3V7R4	281	281	S	KKKASLQSGQEGPGDSPGSQFSKWPASPGSH	53.585	53.585	ASLQS(0.005)GQEGPGDS(0.927)PGS(0.067)QFS(0.001)K	AS(-36.87)LQS(-23)GQEGPGDS(11.41)PGS(-11.41)QFS(-28.38)K	13	3	0.2211	18580.2	22003.5	22752.6	21262.5	13185.3	30405
G3V893	Zinc finger protein 335	Znf335	145.53	1336	G3V893	8	ZN335_RAT Zinc finger protein 335 OS=Rattus norvegicus OX=10116 GN=Znf335 PE=1 SV=1	G3V893	8	8	S	________MEENEVESSSDAAPRPGQPEEPS	19.323	19.323	MEENEVES(0.66)S(0.679)S(0.66)DAAPR	MEENEVES(0)S(0.25)S(0)DAAPR	8	2	-1.3546	513.38	645	774.98	452.58	1081.4	808.54
G3V893	Zinc finger protein 335	Znf335	145.53	1336	G3V893	10	ZN335_RAT Zinc finger protein 335 OS=Rattus norvegicus OX=10116 GN=Znf335 PE=1 SV=1	G3V893	10	10	S	______MEENEVESSSDAAPRPGQPEEPSES	19.323	19.323	MEENEVES(0.66)S(0.679)S(0.66)DAAPR	MEENEVES(0)S(0.25)S(0)DAAPR	10	2	-1.3546	513.38	645	774.98	452.58	1081.4	808.54
G3V893	Zinc finger protein 335	Znf335	145.53	1336	G3V893	9	ZN335_RAT Zinc finger protein 335 OS=Rattus norvegicus OX=10116 GN=Znf335 PE=1 SV=1	G3V893	9	9	S	_______MEENEVESSSDAAPRPGQPEEPSE	19.323	19.323	MEENEVES(0.66)S(0.679)S(0.66)DAAPR	MEENEVES(0)S(0.25)S(0)DAAPR	9	2	-1.3546	513.38	645	774.98	452.58	1081.4	808.54
G3V8T1	M-phase phosphoprotein 8	Mphosph8	96.782	851	G3V8T1	394	MPP8_RAT M-phase phosphoprotein 8 OS=Rattus norvegicus OX=10116 GN=Mphosph8 PE=2 SV=1	G3V8T1	394	394	S	TMKSLRLSGEEKGLKSSDLAEEEKERKNEPK	27.649	27.649	GLKS(1)S(1)DLAEEEK	GLKS(27.65)S(27.65)DLAEEEK	4	3	-0.67384	2895.2	3694.2	4879.6	4644.4	2303.3	3634.2
G3V8T1	M-phase phosphoprotein 8	Mphosph8	96.782	851	G3V8T1	395	MPP8_RAT M-phase phosphoprotein 8 OS=Rattus norvegicus OX=10116 GN=Mphosph8 PE=2 SV=1	G3V8T1	395	395	S	MKSLRLSGEEKGLKSSDLAEEEKERKNEPKE	27.649	27.649	GLKS(1)S(1)DLAEEEK	GLKS(27.65)S(27.65)DLAEEEK	5	3	-0.67384	2895.2	3694.2	4879.6	4644.4	2303.3	3634.2
G3V928	Prolow-density lipoprotein receptor-related protein 1	Lrp1	504.88	4545	G3V928	4524	LRP1_RAT Prolow-density lipoprotein receptor-related protein 1 OS=Rattus norvegicus OX=10116 GN=Lrp1 PE=1 SV=1	G3V928	4524	4524	S	ATLYMGGHGSRHSLASTDEKRELLGRGPEDE	83.617	83.617	HS(0.001)LAS(0.891)T(0.108)DEKR	HS(-28.92)LAS(9.16)T(-9.16)DEKR	5	3	0.019188	19605.9	21142.8	27140.7	18494.4	22055.1	30549
G3V928	Prolow-density lipoprotein receptor-related protein 1	Lrp1	504.88	4545	G3V928	4015	LRP1_RAT Prolow-density lipoprotein receptor-related protein 1 OS=Rattus norvegicus OX=10116 GN=Lrp1 PE=1 SV=1	G3V928	4015	4015	T	MIDEPHAIVVDPLRGTMYWSDWGNHPKIETA	20.953	20.953	GT(0.674)MY(0.652)WS(0.674)DWGNHPK	GT(0.29)MY(-0.29)WS(0.29)DWGNHPK	2	3	0.12821
G3V928	Prolow-density lipoprotein receptor-related protein 1	Lrp1	504.88	4545	G3V928	4525	LRP1_RAT Prolow-density lipoprotein receptor-related protein 1 OS=Rattus norvegicus OX=10116 GN=Lrp1 PE=1 SV=1	G3V928	4525	4525	T	TLYMGGHGSRHSLASTDEKRELLGRGPEDEI	19.74	19.74	HS(0.021)LAS(0.49)T(0.49)DEKR	HS(-13.77)LAS(0)T(0)DEKR	6	4	-0.028391
G3V928	Prolow-density lipoprotein receptor-related protein 1	Lrp1	504.88	4545	G3V928	4461	LRP1_RAT Prolow-density lipoprotein receptor-related protein 1 OS=Rattus norvegicus OX=10116 GN=Lrp1 PE=1 SV=1	G3V928	4461	4461	T	KRRVRGAKGFQHQRMTNGAMNVEIGNPTYKM	47.499	47.499	MT(1)NGAMNVEIGNPTYK	MT(37.58)NGAMNVEIGNPT(-37.58)Y(-42.39)K	2	3	-0.26333	4736.4	4687.8	4952.4	4337.7	3647.7	4067.4
G3V928	Prolow-density lipoprotein receptor-related protein 1	Lrp1	504.88	4545	G3V928	4521	LRP1_RAT Prolow-density lipoprotein receptor-related protein 1 OS=Rattus norvegicus OX=10116 GN=Lrp1 PE=1 SV=1	G3V928	4521	4521	S	PVYATLYMGGHGSRHSLASTDEKRELLGRGP	43.68	43.68	HS(0.987)LAS(0.011)T(0.001)DEK	HS(19.43)LAS(-19.43)T(-28.41)DEK	2	3	-0.073041	3007.5	3688.5	3451.5	4766.7	6278.7	4223.4
G3V9H8	Proto-oncogene tyrosine-protein kinase receptor Ret	Ret	124.24	1115	G3V9H8	700	RET_RAT Proto-oncogene tyrosine-protein kinase receptor Ret OS=Rattus norvegicus OX=10116 GN=Ret PE=1 SV=1	G3V9H8	700	700	S	PISYSSSGTRRPSLDSMENQVSVDSFKIPED	55.007	55.007	RPS(0.389)LDS(0.61)MENQVS(0.001)VDSFK	RPS(-1.95)LDS(1.95)MENQVS(-30.47)VDS(-45.35)FK	6	3	-0.30132	13324.2	11689.8	14517.6	10868.4	9704.4	12067.2
G3V9M2	C-Jun-amino-terminal kinase-interacting protein 2	Mapk8ip2	90.475	835	G3V9M2	275	JIP2_RAT C-Jun-amino-terminal kinase-interacting protein 2 OS=Rattus norvegicus OX=10116 GN=Mapk8ip2 PE=1 SV=1	G3V9M2	275	275	S	EEAGGARLGRMISSISETELELSSDSGSSSG	110.06	110.06	MIS(0.007)S(0.032)IS(0.905)ET(0.056)ELELSSDSGSSSGR	MIS(-21.23)S(-14.54)IS(12.05)ET(-12.05)ELELS(-73.2)S(-77.4)DS(-84.28)GS(-91.36)S(-94.01)S(-96.51)GR	6	3	0.37739	5206.5	4647	5001.3	3477.9	3988.2	2563.29
G3V9R3	Sulfotransferase 1 family member D1	Sult1d1	35.004	295	G3V9R3;P50237	193;202	ST1D1_RAT Sulfotransferase 1 family member D1 OS=Rattus norvegicus OX=10116 GN=Sult1d1 PE=2 SV=1;ST1C1_RAT Sulfotransferase 1C1 OS=Rattus norvegicus OX=10116 GN=Sult1c1 PE=1 SV=1	G3V9R3	193	193	Y	GWWEKRKEYRILYLFYEDMKEDPKCEIQKVL	11.692	11.692	ILY(1)LFY(1)EDMKEDPK	ILY(11.69)LFY(11.69)EDMKEDPK	6	4	0.61698	783.18	758.96	1056.3	788.57	563.2	1112.7
G3V9R3	Sulfotransferase 1 family member D1	Sult1d1	35.004	295	G3V9R3;P50237	190;199	ST1D1_RAT Sulfotransferase 1 family member D1 OS=Rattus norvegicus OX=10116 GN=Sult1d1 PE=2 SV=1;ST1C1_RAT Sulfotransferase 1C1 OS=Rattus norvegicus OX=10116 GN=Sult1c1 PE=1 SV=1	G3V9R3	190	190	Y	HVKGWWEKRKEYRILYLFYEDMKEDPKCEIQ	11.692	11.692	ILY(1)LFY(1)EDMKEDPK	ILY(11.69)LFY(11.69)EDMKEDPK	3	4	0.61698	783.18	758.96	1056.3	788.57	563.2	1112.7
G3V9R8	Heterogeneous nuclear ribonucleoprotein C	Hnrnpc	32.857	298	G3V9R8	232	HNRPC_RAT Heterogeneous nuclear ribonucleoprotein C OS=Rattus norvegicus OX=10116 GN=Hnrnpc PE=1 SV=2	G3V9R8	232	232	S	SPVEMKNEKSEEEQSSASVKKDETNVKMESE	49.5	49.5	SEEEQS(0.47)S(0.47)AS(0.06)VK	S(-34.3)EEEQS(0)S(0)AS(-8.91)VK	7	3	-0.056556
G3V9R8	Heterogeneous nuclear ribonucleoprotein C	Hnrnpc	32.857	298	G3V9R8	291	HNRPC_RAT Heterogeneous nuclear ribonucleoprotein C OS=Rattus norvegicus OX=10116 GN=Hnrnpc PE=1 SV=2	G3V9R8	291	291	S	KDDEKEPEEGEDDRDSANGEDDS________	41.423	41.423	DDEKEPEEGEDDRDS(0.825)ANGEDDS(0.175)	DDEKEPEEGEDDRDS(6.73)ANGEDDS(-6.73)	15	3	-4.2181	3339.3	4250.7	5737.5	3590.1	4551.9	6429.3
G3V9R8	Heterogeneous nuclear ribonucleoprotein C	Hnrnpc	32.857	298	G3V9R8	226	HNRPC_RAT Heterogeneous nuclear ribonucleoprotein C OS=Rattus norvegicus OX=10116 GN=Hnrnpc PE=1 SV=2	G3V9R8	226	226	S	ADLSFSSPVEMKNEKSEEEQSSASVKKDETN	138.97	116.51	NEKS(1)EEEQSSASVK	NEKS(53.8)EEEQS(-53.8)S(-71.85)AS(-91.98)VK	4	4	-0.069496	86136	88302	97026	63444	54333	123960
G3V9R8	Heterogeneous nuclear ribonucleoprotein C	Hnrnpc	32.857	298	G3V9R8	231	HNRPC_RAT Heterogeneous nuclear ribonucleoprotein C OS=Rattus norvegicus OX=10116 GN=Hnrnpc PE=1 SV=2	G3V9R8	231	231	S	SSPVEMKNEKSEEEQSSASVKKDETNVKMES	49.5	49.5	SEEEQS(0.47)S(0.47)AS(0.06)VK	S(-34.3)EEEQS(0)S(0)AS(-8.91)VK	6	3	-0.056556
G3V9R8	Heterogeneous nuclear ribonucleoprotein C	Hnrnpc	32.857	298	G3V9R8	217	HNRPC_RAT Heterogeneous nuclear ribonucleoprotein C OS=Rattus norvegicus OX=10116 GN=Hnrnpc PE=1 SV=2	G3V9R8	217	217	S	KIEKEQSKQADLSFSSPVEMKNEKSEEEQSS	104.17	58.83	QADLS(0.008)FS(0.206)S(0.787)PVEMK	QADLS(-20.03)FS(-5.83)S(5.83)PVEMK	8	4	-0.1165	22592.4	21436.5	25451.1	21201	13744.8	26096.4
G3V9R8	Heterogeneous nuclear ribonucleoprotein C	Hnrnpc	32.857	298	G3V9R8	216	HNRPC_RAT Heterogeneous nuclear ribonucleoprotein C OS=Rattus norvegicus OX=10116 GN=Hnrnpc PE=1 SV=2	G3V9R8	216	216	S	EKIEKEQSKQADLSFSSPVEMKNEKSEEEQS	71.548	62.861	QADLS(0.4)FS(0.577)S(0.023)PVEMK	QADLS(-1.6)FS(1.6)S(-13.96)PVEMK	7	3	0.21516
O08556	C-C chemokine receptor type 5	Ccr5	41.03	354	O08556	351	CCR5_RAT C-C chemokine receptor type 5 OS=Rattus norvegicus OX=10116 GN=Ccr5 PE=2 SV=1	O08556	351	351	S	RVSSVYTRSTGEQEVSTGL____________	47.288	47.288	STGEQEVS(0.88)T(0.12)GL	S(-44.07)T(-44.07)GEQEVS(8.65)T(-8.65)GL	8	2	-0.24321	3722.4	3067.8	3974.4	2347.92	2889.6	4886.4
O08556	C-C chemokine receptor type 5	Ccr5	41.03	354	O08556	339	CCR5_RAT C-C chemokine receptor type 5 OS=Rattus norvegicus OX=10116 GN=Ccr5 PE=2 SV=1	O08556	339	339	S	KHCSIFQQVNPDRVSSVYTRSTGEQEVSTGL	91.783	91.783	VS(0.154)S(0.846)VYTR	VS(-7.41)S(7.41)VY(-58.42)T(-48.91)R	3	2	-1.7318	8737.2	9567.6	12452.7	9996.3	9247.2	13442.1
O08556	C-C chemokine receptor type 5	Ccr5	41.03	354	O08556	352	CCR5_RAT C-C chemokine receptor type 5 OS=Rattus norvegicus OX=10116 GN=Ccr5 PE=2 SV=1	O08556	352	352	T	VSSVYTRSTGEQEVSTGL_____________	37.191	37.191	STGEQEVS(0.5)T(0.5)GL	S(-33.97)T(-33.97)GEQEVS(0)T(0)GL	9	2	-0.30143
O08557	N(G),N(G)-dimethylarginine dimethylaminohydrolase 1	Ddah1	31.426	285	O08557	33	DDAH1_RAT N(G),N(G)-dimethylarginine dimethylaminohydrolase 1 OS=Rattus norvegicus OX=10116 GN=Ddah1 PE=1 SV=3	O08557	33	33	S	VRAPPESLCRHALRRSQGEEVDFARAERQHQ	106.26	106.26	S(1)QGEEVDFAR	S(106.26)QGEEVDFAR	1	2	-0.81372
O08561	Phosphatidylinositol 4-kinase beta	Pi4kb	91.654	816	O08561	268	PI4KB_RAT Phosphatidylinositol 4-kinase beta OS=Rattus norvegicus OX=10116 GN=Pi4kb PE=1 SV=1	O08561	268	268	S	ELPTLSPAPDTGLSPSKRTHQRSKSDATASI	64.723	64.723	ELPTLSPAPDT(0.306)GLS(0.306)PS(0.388)KR	ELPT(-54.91)LS(-41.12)PAPDT(-1.03)GLS(-1.03)PS(1.03)KR	16	3	0.36479
O08561	Phosphatidylinositol 4-kinase beta	Pi4kb	91.654	816	O08561	428	PI4KB_RAT Phosphatidylinositol 4-kinase beta OS=Rattus norvegicus OX=10116 GN=Pi4kb PE=1 SV=1	O08561	428	428	S	NVPARIPENRIRSTRSVENLPECGITHEQRA	111.09	111.09	S(1)VENLPECGITHEQR	S(83.26)VENLPECGIT(-83.26)HEQR	1	3	0.080346	9958.2	13664.1	14856	9679.8	11052.6	17139.9
O08562	Sodium channel protein type 9 subunit alpha	Scn9a	226.04	1984	O08562	698	SCN9A_RAT Sodium channel protein type 9 subunit alpha OS=Rattus norvegicus OX=10116 GN=Scn9a PE=1 SV=1	O08562	698	698	T	HLRQRAMSRASILTNTVEELEESRQKCPPWW	73.11	73.11	ASILT(0.005)NT(0.995)VEELEESR	AS(-40.48)ILT(-23.4)NT(23.4)VEELEES(-45.03)R	7	3	0.35996	3987.9	3371.4	4849.8	2394.57	3560.7	3828.6
O08562	Sodium channel protein type 9 subunit alpha	Scn9a	226.04	1984	O08562	1064	SCN9A_RAT Sodium channel protein type 9 subunit alpha OS=Rattus norvegicus OX=10116 GN=Scn9a PE=1 SV=1	O08562	1064	1064	S	HNFLKEKDRISGYGSSLDKSFMDENDYQSFI	33.225	33.225	IS(0.007)GY(0.009)GS(0.492)S(0.492)LDK	IS(-18.53)GY(-17.34)GS(0)S(0)LDK	7	3	0.15791
O08562	Sodium channel protein type 9 subunit alpha	Scn9a	226.04	1984	O08562	1063	SCN9A_RAT Sodium channel protein type 9 subunit alpha OS=Rattus norvegicus OX=10116 GN=Scn9a PE=1 SV=1	O08562	1063	1063	S	DHNFLKEKDRISGYGSSLDKSFMDENDYQSF	33.225	33.225	IS(0.007)GY(0.009)GS(0.492)S(0.492)LDK	IS(-18.53)GY(-17.34)GS(0)S(0)LDK	6	3	0.15791
O08562	Sodium channel protein type 9 subunit alpha	Scn9a	226.04	1984	O08562	504	SCN9A_RAT Sodium channel protein type 9 subunit alpha OS=Rattus norvegicus OX=10116 GN=Scn9a PE=1 SV=1	O08562	504	504	S	SGEEKGDDEKLSKSGSEESIRKKSFHLGVEG	61.56	61.56	S(0.161)GS(0.719)EES(0.12)IR	S(-6.5)GS(6.5)EES(-7.79)IR	3	2	0.22668	9489.3	11985.6	9938.4	8476.8	7586.1	11206.5
O08589	Phospholemman	Fxyd1	10.365	92	O08589	82	PLM_RAT Phospholemman OS=Rattus norvegicus OX=10116 GN=Fxyd1 PE=1 SV=2	O08589	82	82	S	QQRTGEPDEEEGTFRSSIRRLSTRRR_____	107.72	30.094	T(0.004)GEPDEEEGT(0.824)FRS(0.601)S(0.57)IR	T(-23.74)GEPDEEEGT(3.95)FRS(0.33)S(-0.33)IR	13	3	-0.67223	19815.9	18978.9	28483.5	17727.3	21432.9	26986.5
O08589	Phospholemman	Fxyd1	10.365	92	O08589	83	PLM_RAT Phospholemman OS=Rattus norvegicus OX=10116 GN=Fxyd1 PE=1 SV=2	O08589	83	83	S	QRTGEPDEEEGTFRSSIRRLSTRRR______	106.94	106.94	TGEPDEEEGT(0.06)FRS(0.47)S(0.47)IR	T(-99.11)GEPDEEEGT(-8.91)FRS(0)S(0)IR	14	3	0.091828
O08589	Phospholemman	Fxyd1	10.365	92	O08589	79	PLM_RAT Phospholemman OS=Rattus norvegicus OX=10116 GN=Fxyd1 PE=1 SV=2	O08589	79	79	T	FNQQQRTGEPDEEEGTFRSSIRRLSTRRR__	44.616	44.616	TGEPDEEEGT(1)FR	T(-37.93)GEPDEEEGT(37.93)FR	10	2	1.1696	2881.38	2439.6	2011.98	2916.12	2559.63	3375.3
O08618	Phosphoribosyl pyrophosphate synthase-associated protein 2	Prpsap2	40.866	369	O08618	219	KPRB_RAT Phosphoribosyl pyrophosphate synthase-associated protein 2 OS=Rattus norvegicus OX=10116 GN=Prpsap2 PE=1 SV=1	O08618	219	219	S	RLGIAVIHGEAQDAESDLVDGRHSPPMVRSV	41.763	41.763	LGIAVIHGEAQDAES(0.835)DLVDGRHS(0.165)PPMVR	LGIAVIHGEAQDAES(7.05)DLVDGRHS(-7.05)PPMVR	15	5	-0.32219	25142.7	22912.5	25235.1	19563	19148.7	13845.9
O08618	Phosphoribosyl pyrophosphate synthase-associated protein 2	Prpsap2	40.866	369	O08618	227	KPRB_RAT Phosphoribosyl pyrophosphate synthase-associated protein 2 OS=Rattus norvegicus OX=10116 GN=Prpsap2 PE=1 SV=1	O08618	227	227	S	GEAQDAESDLVDGRHSPPMVRSVAAIHPSLE	63.706	63.706	LGIAVIHGEAQDAES(0.014)DLVDGRHS(0.986)PPMVR	LGIAVIHGEAQDAES(-18.61)DLVDGRHS(18.61)PPMVR	23	5	-0.28867	23839.8	20358.6	23297.1	19041.3	18009.9	12272.1
O08623	Sequestosome-1	Sqstm1	47.681	439	O08623	266	SQSTM_RAT Sequestosome-1 OS=Rattus norvegicus OX=10116 GN=Sqstm1 PE=1 SV=1	O08623	266	266	T	EVDIDVEHGGKRSRLTPTSAESSSTGTEDKS	99.366	99.366	S(0.122)RLT(0.814)PT(0.025)S(0.032)AES(0.007)S(0.001)STGTEDK	S(-8.24)RLT(8.24)PT(-15.19)S(-14.02)AES(-20.95)S(-31)S(-54.73)T(-64.64)GT(-76.04)EDK	4	3	0.30732	18956.1	20982.6	33222	22834.2	19921.2	32268
O08623	Sequestosome-1	Sqstm1	47.681	439	O08623	268	SQSTM_RAT Sequestosome-1 OS=Rattus norvegicus OX=10116 GN=Sqstm1 PE=1 SV=1	O08623	268	268	T	DIDVEHGGKRSRLTPTSAESSSTGTEDKSGT	36.744	36.744	LT(0.113)PT(0.368)S(0.368)AES(0.044)S(0.044)S(0.052)T(0.011)GT(0.001)EDK	LT(-5.12)PT(0)S(0)AES(-9.25)S(-9.25)S(-8.53)T(-15.21)GT(-26.15)EDK	4	3	-0.10336
O08623	Sequestosome-1	Sqstm1	47.681	439	O08623	275	SQSTM_RAT Sequestosome-1 OS=Rattus norvegicus OX=10116 GN=Sqstm1 PE=1 SV=1	O08623	275	275	T	GKRSRLTPTSAESSSTGTEDKSGTQPSSCSS	47.639	47.639	LTPTSAES(0.113)S(0.287)S(0.287)T(0.287)GT(0.025)EDK	LT(-30.95)PT(-31.15)S(-27.97)AES(-4.05)S(0)S(0)T(0)GT(-10.65)EDK	11	3	-0.79945
O08623	Sequestosome-1	Sqstm1	47.681	439	O08623	24	SQSTM_RAT Sequestosome-1 OS=Rattus norvegicus OX=10116 GN=Sqstm1 PE=1 SV=1	O08623	24	24	S	YLLGKEEAAREIRRFSFCFSPEPEAEAAAGP	28.46	28.46	RFS(0.862)FCFS(0.138)PEPEAEAAAGPGPCER	RFS(7.96)FCFS(-7.96)PEPEAEAAAGPGPCER	3	3	-0.45229	9095.1	7399.8	8181.9	6229.8	5854.2	7477.5
O08623	Sequestosome-1	Sqstm1	47.681	439	O08623	354	SQSTM_RAT Sequestosome-1 OS=Rattus norvegicus OX=10116 GN=Sqstm1 PE=1 SV=1	O08623	354	354	S	HLSSKEVDPSTGELQSLQMPESEGPSSLDPS	32.172	32.172	EVDPS(0.044)T(0.06)GELQS(0.202)LQMPES(0.202)EGPS(0.202)S(0.202)LDPS(0.08)QEGPT(0.007)GLK	EVDPS(-6.64)T(-5.27)GELQS(0)LQMPES(0)EGPS(0)S(0)LDPS(-4.05)QEGPT(-14.57)GLK	11	6	-0.99115
O08623	Sequestosome-1	Sqstm1	47.681	439	O08623	360	SQSTM_RAT Sequestosome-1 OS=Rattus norvegicus OX=10116 GN=Sqstm1 PE=1 SV=1	O08623	360	360	S	VDPSTGELQSLQMPESEGPSSLDPSQEGPTG	102.46	95.867	EVDPSTGELQS(0.001)LQMPES(0.333)EGPS(0.333)S(0.333)LDPS(0.001)QEGPTGLK	EVDPS(-64.27)T(-59.81)GELQS(-25.72)LQMPES(0)EGPS(0)S(0)LDPS(-25.72)QEGPT(-53.16)GLK	17	4	-0.11653
O08623	Sequestosome-1	Sqstm1	47.681	439	O08623	364	SQSTM_RAT Sequestosome-1 OS=Rattus norvegicus OX=10116 GN=Sqstm1 PE=1 SV=1	O08623	364	364	S	TGELQSLQMPESEGPSSLDPSQEGPTGLKEA	102.46	95.867	EVDPSTGELQS(0.001)LQMPES(0.333)EGPS(0.333)S(0.333)LDPS(0.001)QEGPTGLK	EVDPS(-64.27)T(-59.81)GELQS(-25.72)LQMPES(0)EGPS(0)S(0)LDPS(-25.72)QEGPT(-53.16)GLK	21	4	-0.11653
O08623	Sequestosome-1	Sqstm1	47.681	439	O08623	149	SQSTM_RAT Sequestosome-1 OS=Rattus norvegicus OX=10116 GN=Sqstm1 PE=1 SV=1	O08623	149	149	S	GTRYKCSVCPDYDLCSVCEGKGLHREHSKLI	33.301	33.301	CS(0.004)VCPDY(0.251)DLCS(0.745)VCEGK	CS(-22.71)VCPDY(-4.72)DLCS(4.72)VCEGK	11	3	-0.33941	4974	6143.4	5597.1	4648.2	5932.5	2245.56
O08623	Sequestosome-1	Sqstm1	47.681	439	O08623	365	SQSTM_RAT Sequestosome-1 OS=Rattus norvegicus OX=10116 GN=Sqstm1 PE=1 SV=1	O08623	365	365	S	GELQSLQMPESEGPSSLDPSQEGPTGLKEAA	102.46	95.867	EVDPSTGELQS(0.001)LQMPES(0.333)EGPS(0.333)S(0.333)LDPS(0.001)QEGPTGLK	EVDPS(-64.27)T(-59.81)GELQS(-25.72)LQMPES(0)EGPS(0)S(0)LDPS(-25.72)QEGPT(-53.16)GLK	22	4	-0.11653
O08623	Sequestosome-1	Sqstm1	47.681	439	O08623	269	SQSTM_RAT Sequestosome-1 OS=Rattus norvegicus OX=10116 GN=Sqstm1 PE=1 SV=1	O08623	269	269	S	IDVEHGGKRSRLTPTSAESSSTGTEDKSGTQ	36.744	36.744	LT(0.113)PT(0.368)S(0.368)AES(0.044)S(0.044)S(0.052)T(0.011)GT(0.001)EDK	LT(-5.12)PT(0)S(0)AES(-9.25)S(-9.25)S(-8.53)T(-15.21)GT(-26.15)EDK	5	3	-0.10336
O08623	Sequestosome-1	Sqstm1	47.681	439	O08623	272	SQSTM_RAT Sequestosome-1 OS=Rattus norvegicus OX=10116 GN=Sqstm1 PE=1 SV=1	O08623	272	272	S	EHGGKRSRLTPTSAESSSTGTEDKSGTQPSS	26.477	26.477	S(0.059)RLT(0.047)PT(0.022)S(0.022)AES(0.214)S(0.214)S(0.189)T(0.188)GT(0.045)EDK	S(-5.62)RLT(-6.54)PT(-9.8)S(-9.8)AES(0)S(0)S(-0.54)T(-0.55)GT(-6.72)EDK	10	4	0.066747
O08623	Sequestosome-1	Sqstm1	47.681	439	O08623	273	SQSTM_RAT Sequestosome-1 OS=Rattus norvegicus OX=10116 GN=Sqstm1 PE=1 SV=1	O08623	273	273	S	HGGKRSRLTPTSAESSSTGTEDKSGTQPSSC	47.639	47.639	LTPTSAES(0.113)S(0.287)S(0.287)T(0.287)GT(0.025)EDK	LT(-30.95)PT(-31.15)S(-27.97)AES(-4.05)S(0)S(0)T(0)GT(-10.65)EDK	9	3	-0.79945
O08623	Sequestosome-1	Sqstm1	47.681	439	O08623	274	SQSTM_RAT Sequestosome-1 OS=Rattus norvegicus OX=10116 GN=Sqstm1 PE=1 SV=1	O08623	274	274	S	GGKRSRLTPTSAESSSTGTEDKSGTQPSSCS	47.639	47.639	LTPTSAES(0.113)S(0.287)S(0.287)T(0.287)GT(0.025)EDK	LT(-30.95)PT(-31.15)S(-27.97)AES(-4.05)S(0)S(0)T(0)GT(-10.65)EDK	10	3	-0.79945
O08629	Transcription intermediary factor 1-beta	Trim28	88.955	835	O08629	599	TIF1B_RAT Transcription intermediary factor 1-beta OS=Rattus norvegicus OX=10116 GN=Trim28 PE=1 SV=2	O08629	599	599	S	EGPGAEGPRLASPSGSTSSGLEVVAPEVTSA	18.168	18.168	LAS(0.142)PS(0.142)GS(0.147)T(0.147)S(0.147)S(0.147)GLEVVAPEVT(0.055)S(0.055)APVS(0.011)GPGILDDS(0.002)AT(0.002)ICR	LAS(-0.15)PS(-0.15)GS(0)T(0)S(0)S(0)GLEVVAPEVT(-4.25)S(-4.25)APVS(-11.11)GPGILDDS(-18.16)AT(-18.17)ICR	7	4	-0.20606
O08629	Transcription intermediary factor 1-beta	Trim28	88.955	835	O08629	601	TIF1B_RAT Transcription intermediary factor 1-beta OS=Rattus norvegicus OX=10116 GN=Trim28 PE=1 SV=2	O08629	601	601	S	PGAEGPRLASPSGSTSSGLEVVAPEVTSAPV	18.168	18.168	LAS(0.142)PS(0.142)GS(0.147)T(0.147)S(0.147)S(0.147)GLEVVAPEVT(0.055)S(0.055)APVS(0.011)GPGILDDS(0.002)AT(0.002)ICR	LAS(-0.15)PS(-0.15)GS(0)T(0)S(0)S(0)GLEVVAPEVT(-4.25)S(-4.25)APVS(-11.11)GPGILDDS(-18.16)AT(-18.17)ICR	9	4	-0.20606
O08629	Transcription intermediary factor 1-beta	Trim28	88.955	835	O08629	602	TIF1B_RAT Transcription intermediary factor 1-beta OS=Rattus norvegicus OX=10116 GN=Trim28 PE=1 SV=2	O08629	602	602	S	GAEGPRLASPSGSTSSGLEVVAPEVTSAPVS	18.168	18.168	LAS(0.142)PS(0.142)GS(0.147)T(0.147)S(0.147)S(0.147)GLEVVAPEVT(0.055)S(0.055)APVS(0.011)GPGILDDS(0.002)AT(0.002)ICR	LAS(-0.15)PS(-0.15)GS(0)T(0)S(0)S(0)GLEVVAPEVT(-4.25)S(-4.25)APVS(-11.11)GPGILDDS(-18.16)AT(-18.17)ICR	10	4	-0.20606
O08629	Transcription intermediary factor 1-beta	Trim28	88.955	835	O08629	597	TIF1B_RAT Transcription intermediary factor 1-beta OS=Rattus norvegicus OX=10116 GN=Trim28 PE=1 SV=2	O08629	597	597	S	LTEGPGAEGPRLASPSGSTSSGLEVVAPEVT	37.93	37.93	LAS(0.274)PS(0.274)GS(0.094)T(0.094)S(0.094)S(0.094)GLEVVAPEVT(0.032)S(0.032)APVS(0.012)GPGILDDSATICR	LAS(0)PS(0)GS(-4.63)T(-4.63)S(-4.63)S(-4.63)GLEVVAPEVT(-9.3)S(-9.3)APVS(-13.48)GPGILDDS(-35.38)AT(-37.55)ICR	5	5	-0.13164
O08629	Transcription intermediary factor 1-beta	Trim28	88.955	835	O08629	474	TIF1B_RAT Transcription intermediary factor 1-beta OS=Rattus norvegicus OX=10116 GN=Trim28 PE=1 SV=2	O08629	474	474	S	YSSAEPHVSGMKRSRSGEGEVSGLMRKVPRV	39.531	39.531	S(0.5)RS(0.5)GEGEVS(0.001)GLMR	S(0)RS(0)GEGEVS(-27.48)GLMR	3	3	0.01987
O08629	Transcription intermediary factor 1-beta	Trim28	88.955	835	O08629	595	TIF1B_RAT Transcription intermediary factor 1-beta OS=Rattus norvegicus OX=10116 GN=Trim28 PE=1 SV=2	O08629	595	595	S	MALTEGPGAEGPRLASPSGSTSSGLEVVAPE	37.93	34.128	LAS(0.498)PS(0.239)GS(0.114)T(0.028)S(0.028)S(0.028)GLEVVAPEVT(0.031)S(0.031)APVS(0.003)GPGILDDSATICR	LAS(3.18)PS(-3.18)GS(-6.41)T(-12.48)S(-12.48)S(-12.48)GLEVVAPEVT(-12.1)S(-12.1)APVS(-22.96)GPGILDDS(-33.89)AT(-34.1)ICR	3	3	0.2293
O08629	Transcription intermediary factor 1-beta	Trim28	88.955	835	O08629	600	TIF1B_RAT Transcription intermediary factor 1-beta OS=Rattus norvegicus OX=10116 GN=Trim28 PE=1 SV=2	O08629	600	600	T	GPGAEGPRLASPSGSTSSGLEVVAPEVTSAP	18.168	18.168	LAS(0.142)PS(0.142)GS(0.147)T(0.147)S(0.147)S(0.147)GLEVVAPEVT(0.055)S(0.055)APVS(0.011)GPGILDDS(0.002)AT(0.002)ICR	LAS(-0.15)PS(-0.15)GS(0)T(0)S(0)S(0)GLEVVAPEVT(-4.25)S(-4.25)APVS(-11.11)GPGILDDS(-18.16)AT(-18.17)ICR	8	4	-0.20606
O08629	Transcription intermediary factor 1-beta	Trim28	88.955	835	O08629	472	TIF1B_RAT Transcription intermediary factor 1-beta OS=Rattus norvegicus OX=10116 GN=Trim28 PE=1 SV=2	O08629	472	472	S	DPYSSAEPHVSGMKRSRSGEGEVSGLMRKVP	79.837	79.837	S(0.526)RS(0.474)GEGEVSGLMR	S(0.44)RS(-0.44)GEGEVS(-51.41)GLMR	1	3	-0.29865	5429.7	6203.4	6093	7101.3	2056.26	6534.3
O08629	Transcription intermediary factor 1-beta	Trim28	88.955	835	O08629	499	TIF1B_RAT Transcription intermediary factor 1-beta OS=Rattus norvegicus OX=10116 GN=Trim28 PE=1 SV=2	O08629	499	499	T	RKVPRVSLERLDLDLTSDSQPPVFKVFPGST	22.653	22.653	VS(0.25)LERLDLDLT(0.25)S(0.25)DS(0.25)QPPVFK	VS(0)LERLDLDLT(0)S(0)DS(0)QPPVFK	11	3	-0.49103
O08651	D-3-phosphoglycerate dehydrogenase	Phgdh	56.493	533	O08651	78	SERA_RAT D-3-phosphoglycerate dehydrogenase OS=Rattus norvegicus OX=10116 GN=Phgdh PE=1 SV=3	O08651	78	78	T	VINAAEKLQVVGRAGTGVDNVDLEAATRKGV	38.511	38.511	AGT(0.999)GVDNVDLEAAT(0.001)R	AGT(30.54)GVDNVDLEAAT(-30.54)R	3	2	-0.57364	6876	6992.4	7772.7	4327.2	7740.6	6984.3
O08653	Telomerase protein component 1	Tep1	291.7	2629	O08653	1793	TEP1_RAT Telomerase protein component 1 OS=Rattus norvegicus OX=10116 GN=Tep1 PE=1 SV=1	O08653	1793	1793	Y	LSPDRRLLATVCLGGYVKLWDTVQGQLAFQY	22.198	22.198	LLAT(1)VCLGGY(1)VK	LLAT(22.2)VCLGGY(22.2)VK	10	3	-4.3278
O08662	Phosphatidylinositol 4-kinase alpha	Pi4ka	236.92	2096	O08662	253	PI4KA_RAT Phosphatidylinositol 4-kinase alpha OS=Rattus norvegicus OX=10116 GN=Pi4ka PE=1 SV=2	O08662	253	253	S	TVCQEGTLKRKTSSVSSISQVSPERGMPPPS	40.676	40.676	T(0.008)S(0.008)S(0.008)VS(0.415)S(0.415)IS(0.145)QVS(0.001)PER	T(-16.99)S(-16.99)S(-16.99)VS(0)S(0)IS(-4.57)QVS(-25.29)PER	5	3	0.2473
O08662	Phosphatidylinositol 4-kinase alpha	Pi4ka	236.92	2096	O08662	259	PI4KA_RAT Phosphatidylinositol 4-kinase alpha OS=Rattus norvegicus OX=10116 GN=Pi4ka PE=1 SV=2	O08662	259	259	S	TLKRKTSSVSSISQVSPERGMPPPSSPGGSA	91.401	91.401	TSSVSSIS(0.02)QVS(0.98)PER	T(-68.3)S(-68.3)S(-64.37)VS(-47.36)S(-35.06)IS(-16.97)QVS(16.97)PER	11	3	-0.49719	6252.6	4825.5	6616.8	5757.6	6148.5	8018.7
O08662	Phosphatidylinositol 4-kinase alpha	Pi4ka	236.92	2096	O08662	1418	PI4KA_RAT Phosphatidylinositol 4-kinase alpha OS=Rattus norvegicus OX=10116 GN=Pi4ka PE=1 SV=2	O08662	1418	1418	S	KFWTAMFSDKKYLTASQLVPPDNQDTRSNLD	51.566	51.566	YLT(0.051)AS(0.949)QLVPPDNQDTR	Y(-36.97)LT(-12.69)AS(12.69)QLVPPDNQDT(-43.65)R	5	3	0.2359	9519.9	8202.3	8544	6617.1	6474.6	7342.2
O08662	Phosphatidylinositol 4-kinase alpha	Pi4ka	236.92	2096	O08662	254	PI4KA_RAT Phosphatidylinositol 4-kinase alpha OS=Rattus norvegicus OX=10116 GN=Pi4ka PE=1 SV=2	O08662	254	254	S	VCQEGTLKRKTSSVSSISQVSPERGMPPPSS	40.676	40.676	T(0.008)S(0.008)S(0.008)VS(0.415)S(0.415)IS(0.145)QVS(0.001)PER	T(-16.99)S(-16.99)S(-16.99)VS(0)S(0)IS(-4.57)QVS(-25.29)PER	6	3	0.2473
O08662	Phosphatidylinositol 4-kinase alpha	Pi4ka	236.92	2096	O08662	380	PI4KA_RAT Phosphatidylinositol 4-kinase alpha OS=Rattus norvegicus OX=10116 GN=Pi4ka PE=1 SV=2	O08662	380	380	Y	DPVYLTMFKMLRDTLYYMKDLPTSFVKEIHD	20.164	20.164	DT(0.94)LY(0.936)Y(0.124)MK	DT(11.62)LY(11.34)Y(-11.34)MK	4	2	-1.6261
O08678	Serine/threonine-protein kinase MARK1	Mark1	88.234	793	O08678;O08679;Q8VHF0	215;208;211	MARK1_RAT Serine/threonine-protein kinase MARK1 OS=Rattus norvegicus OX=10116 GN=Mark1 PE=1 SV=1;MARK2_RAT Serine/threonine-protein kinase MARK2 OS=Rattus norvegicus OX=10116 GN=Mark2 PE=1 SV=1;MARK3_RAT MAP/microtubule affinity-regulating kinase 3 OS=Ratt	O08678;O08679;Q8VHF0	215;208;211	215	T	DFGFSNEFTFGNKLDTFCGSPPYAAPELFQG;DFGFSNEFTVGNKLDTFCGSPPYAAPELFQG;DFGFSNEFTVGSKLDTFCGSPPYAAPELFQG	87.319	48.968	LDT(0.983)FCGS(0.016)PPY(0.001)AAPELFQGK	LDT(17.9)FCGS(-17.9)PPY(-31.39)AAPELFQGK	3	5	-0.44401	13133.7	13094.7	14254.2	12111	22720.8	14595
O08678	Serine/threonine-protein kinase MARK1	Mark1	88.234	793	O08678	666	MARK1_RAT Serine/threonine-protein kinase MARK1 OS=Rattus norvegicus OX=10116 GN=Mark1 PE=1 SV=1	O08678	666	666	S	GIISKITSKFVRRDPSEGEASGRTDTARGSS	30.961	30.961	RDPS(0.989)EGEAS(0.011)GR	RDPS(19.69)EGEAS(-19.69)GR	4	3	-1.4296	2666.19	1661.91	3313.2	2602.14	3205.2	3145.5
O08678	Serine/threonine-protein kinase MARK1	Mark1	88.234	793	O08678	414	MARK1_RAT Serine/threonine-protein kinase MARK1 OS=Rattus norvegicus OX=10116 GN=Mark1 PE=1 SV=1	O08678	414	414	S	STLQSPAHLKVQRSISANQKQRRFSDHAGPS	60.91	60.91	S(0.126)IS(0.874)ANQK	S(-8.43)IS(8.43)ANQK	3	2	0.030025	8677.8	9536.4	9440.4	10486.2	9553.2	11241.9
O08679	Serine/threonine-protein kinase MARK2	Mark2	80.871	722	O08679	483	MARK2_RAT Serine/threonine-protein kinase MARK2 OS=Rattus norvegicus OX=10116 GN=Mark2 PE=1 SV=1	O08679	483	483	S	STNSVLSTSTNRSRNSPLLDRASLGQASIQN	68.676	68.676	S(0.013)RNS(0.987)PLLDR	S(-18.74)RNS(18.74)PLLDR	4	3	0.32576	6370.5	7354.2	6561	7032	4951.2	8666.7
O08719	Ena/VASP-like protein	Evl	45.152	420	O08719	335	EVL_RAT Ena/VASP-like protein OS=Rattus norvegicus OX=10116 GN=Evl PE=1 SV=2	O08719	335	335	S	PNSSEAGRKPWERSNSVEKPVSSLLSRTPSV	76.448	76.448	S(0.008)NS(0.842)VEKPVS(0.128)S(0.02)LLS(0.001)R	S(-20.02)NS(8.18)VEKPVS(-8.18)S(-16.2)LLS(-29.61)R	3	3	0.59952	42786	49578	67599	39243	32919	74265
O08773	Regulator of G-protein signaling 14	Rgs14	59.491	544	O08773	203	RGS14_RAT Regulator of G-protein signaling 14 OS=Rattus norvegicus OX=10116 GN=Rgs14 PE=1 SV=1	O08773	203	203	S	AEGRPLREPGSSHLGSPDTARKKPKLKPGKS	30.998	30.998	EPGS(0.036)S(0.125)HLGS(0.788)PDT(0.051)AR	EPGS(-13.37)S(-8.01)HLGS(8.01)PDT(-11.93)AR	9	3	1.0325
O08774	Regulator of G-protein signaling 12	Rgs12	150.47	1387	O08774	171	RGS12_RAT Regulator of G-protein signaling 12 OS=Rattus norvegicus OX=10116 GN=Rgs12 PE=1 SV=1	O08774	171	171	S	CASGSEPLKLKQRSLSESAALRLDVGQDSLC	65.5	65.5	S(0.11)LS(0.445)ES(0.445)AALR	S(-6.07)LS(0)ES(0)AALR	3	2	-0.98044
O08774	Regulator of G-protein signaling 12	Rgs12	150.47	1387	O08774	850	RGS12_RAT Regulator of G-protein signaling 12 OS=Rattus norvegicus OX=10116 GN=Rgs12 PE=1 SV=1	O08774	850	850	S	EVEGRTLPDSQQVPSSPASKHSISSDHSNVS	60.764	60.764	TLPDS(0.001)QQVPS(0.193)S(0.768)PAS(0.038)K	T(-44.63)LPDS(-30.63)QQVPS(-6)S(6)PAS(-13.01)K	11	3	-0.042157	15233.1	21072	19031.7	17727.3	10547.1	17498.4
O08774	Regulator of G-protein signaling 12	Rgs12	150.47	1387	O08774	2	RGS12_RAT Regulator of G-protein signaling 12 OS=Rattus norvegicus OX=10116 GN=Rgs12 PE=1 SV=1	O08774	2	2	Y	______________MYRAGEPGKRQSGPAPP	15.572	15.572	MY(1)RAGEPGK	MY(15.57)RAGEPGK	2	3	3.1476
O08774	Regulator of G-protein signaling 12	Rgs12	150.47	1387	O08774	173	RGS12_RAT Regulator of G-protein signaling 12 OS=Rattus norvegicus OX=10116 GN=Rgs12 PE=1 SV=1	O08774	173	173	S	SGSEPLKLKQRSLSESAALRLDVGQDSLCTP	65.5	65.5	S(0.11)LS(0.445)ES(0.445)AALR	S(-6.07)LS(0)ES(0)AALR	5	2	-0.98044
O08815	STE20-like serine/threonine-protein kinase	Slk	137.89	1206	O08815	649	SLK_RAT STE20-like serine/threonine-protein kinase OS=Rattus norvegicus OX=10116 GN=Slk PE=1 SV=1	O08815	649	649	S	EEPETDEVDQVSESNSIEELERLGVTGAEEQ	46.785	46.785	ATTEEPET(0.001)DEVDQVS(0.055)ES(0.079)NS(0.865)IEELER	AT(-37.31)T(-40.19)EEPET(-28.88)DEVDQVS(-11.97)ES(-10.41)NS(10.41)IEELER	19	3	0.066247	550.68	915.66	1488.63	645.15		522.75
O08816	Neural Wiskott-Aldrich syndrome protein	Wasl	54.325	501	O08816	253	WASL_RAT Neural Wiskott-Aldrich syndrome protein OS=Rattus norvegicus OX=10116 GN=Wasl PE=1 SV=2	O08816	253	253	Y	ISEAQLKDRETSKVIYDFIEKTGGVEAVKNE	63.565	63.565	VIY(1)DFIEK	VIY(63.57)DFIEK	3	3	-0.48709	2379.51	2773.8	4029	2749.71	2621.16	2683.59
O08838	Amphiphysin	Amph	74.877	683	O08838	496	AMPH_RAT Amphiphysin OS=Rattus norvegicus OX=10116 GN=Amph PE=1 SV=1	O08838	496	496	S	EAEAEKAALPAGEGESPEGAKIDVESTELAS	75.018	75.018	AALPAGEGES(1)PEGAK	AALPAGEGES(75.02)PEGAK	10	3	0.78204	14611.5	19231.8	21865.5	15274.8	12247.2	16685.4
O08839	Myc box-dependent-interacting protein 1	Bin1	64.532	588	O08839	296	BIN1_RAT Myc box-dependent-interacting protein 1 OS=Rattus norvegicus OX=10116 GN=Bin1 PE=1 SV=1	O08839	296	296	S	VKAQPSDSAPEKGNKSPSPPPDGSPAATPEI	100.39	59.943	GNKS(0.797)PS(0.191)PPPDGS(0.012)PAATPEIR	GNKS(6.2)PS(-6.2)PPPDGS(-18.18)PAAT(-51.85)PEIR	4	4	-0.24067	64827	65787	75472	55128	31203.2	76541
O08839	Myc box-dependent-interacting protein 1	Bin1	64.532	588	O08839	328	BIN1_RAT Myc box-dependent-interacting protein 1 OS=Rattus norvegicus OX=10116 GN=Bin1 PE=1 SV=1	O08839	328	328	T	VNHEPEPASGASPGATIPKSPSQLRKGPPVP	22.653	22.653	VNHEPEPAS(0.322)GAS(0.322)PGAT(0.356)IPK	VNHEPEPAS(-0.43)GAS(-0.43)PGAT(0.43)IPK	16	3	1.0198
O08839	Myc box-dependent-interacting protein 1	Bin1	64.532	588	O08839	349	BIN1_RAT Myc box-dependent-interacting protein 1 OS=Rattus norvegicus OX=10116 GN=Bin1 PE=1 SV=1	O08839	349	349	T	SQLRKGPPVPPPPKHTPSKEMKQEQILSLFD	20.814	20.814	GPPVPPPPKHT(1)PS(1)KEMK	GPPVPPPPKHT(20.81)PS(20.81)KEMK	11	5	-3.9396	1334.3	1189.3	1592	549.19	1260.1	1381.6
O08839	Myc box-dependent-interacting protein 1	Bin1	64.532	588	O08839	304	BIN1_RAT Myc box-dependent-interacting protein 1 OS=Rattus norvegicus OX=10116 GN=Bin1 PE=1 SV=1	O08839	304	304	S	APEKGNKSPSPPPDGSPAATPEIRVNHEPEP	102.59	102.59	SPSPPPDGS(1)PAATPEIR	S(-64.43)PS(-63.83)PPPDGS(41.31)PAAT(-41.31)PEIR	9	3	-0.2572	25243.2	28819.4	33687	23395.2	13463	34874.2
O08839	Myc box-dependent-interacting protein 1	Bin1	64.532	588	O08839	351	BIN1_RAT Myc box-dependent-interacting protein 1 OS=Rattus norvegicus OX=10116 GN=Bin1 PE=1 SV=1	O08839	351	351	S	LRKGPPVPPPPKHTPSKEMKQEQILSLFDDA	20.814	20.814	GPPVPPPPKHT(1)PS(1)KEMK	GPPVPPPPKHT(20.81)PS(20.81)KEMK	13	5	-3.9396	1334.3	1189.3	1592	549.19	1260.1	1381.6
O08839	Myc box-dependent-interacting protein 1	Bin1	64.532	588	O08839	298	BIN1_RAT Myc box-dependent-interacting protein 1 OS=Rattus norvegicus OX=10116 GN=Bin1 PE=1 SV=1	O08839	298	298	S	AQPSDSAPEKGNKSPSPPPDGSPAATPEIRV	160.04	160.04	S(0.006)PS(0.994)PPPDGSPAATPEIR	S(-22.03)PS(22.03)PPPDGS(-82.72)PAAT(-105.18)PEIR	3	2	0.2418	66889	58529	68743	47435	26704.6	83368
O08839	Myc box-dependent-interacting protein 1	Bin1	64.532	588	O08839	324	BIN1_RAT Myc box-dependent-interacting protein 1 OS=Rattus norvegicus OX=10116 GN=Bin1 PE=1 SV=1	O08839	324	324	S	PEIRVNHEPEPASGASPGATIPKSPSQLRKG	110.6	110.6	VNHEPEPAS(0.109)GAS(0.891)PGATIPK	VNHEPEPAS(-9.11)GAS(9.11)PGAT(-48.95)IPK	12	3	0.38279	23673.9	25271.7	27140.1	20277	14906.4	29718.9
O08839	Myc box-dependent-interacting protein 1	Bin1	64.532	588	O08839	321	BIN1_RAT Myc box-dependent-interacting protein 1 OS=Rattus norvegicus OX=10116 GN=Bin1 PE=1 SV=1	O08839	321	321	S	AATPEIRVNHEPEPASGASPGATIPKSPSQL	38.237	38.237	VNHEPEPAS(0.441)GAS(0.441)PGAT(0.119)IPK	VNHEPEPAS(0)GAS(0)PGAT(-5.69)IPK	9	3	1.2483
O08873	MAP kinase-activating death domain protein	Madd	177.99	1602	O08873	819	MADD_RAT MAP kinase-activating death domain protein OS=Rattus norvegicus OX=10116 GN=Madd PE=1 SV=1	O08873	819	819	S	AQKLLRPNSLKLASDSDAESDSRASSPNSTV	43.68	43.68	LAS(0.256)DS(0.313)DAES(0.187)DS(0.244)R	LAS(-0.87)DS(0.87)DAES(-2.23)DS(-1.08)R	5	2	-0.84278
O08873	MAP kinase-activating death domain protein	Madd	177.99	1602	O08873	1038	MADD_RAT MAP kinase-activating death domain protein OS=Rattus norvegicus OX=10116 GN=Madd PE=1 SV=1	O08873	1038	1038	S	AQTHYYSKEPDKRKRSPTENVNTPVGKDPGL	47.09	47.09	KRS(0.819)PT(0.148)ENVNT(0.033)PVGK	KRS(7.43)PT(-7.43)ENVNT(-13.89)PVGK	3	4	-0.84556	24200.7	26171.1	25775.7	17979.6	16737.9	29924.1
O08874	Serine/threonine-protein kinase N2	Pkn2	112.07	985	O08874	583	PKN2_RAT Serine/threonine-protein kinase N2 OS=Rattus norvegicus OX=10116 GN=Pkn2 PE=1 SV=2	O08874	583	583	S	DFDLEPEAPPAPPRASSLGEIDDSSELRVLD	44.662	44.662	AS(0.5)S(0.5)LGEIDDSSELR	AS(0)S(0)LGEIDDS(-40.49)S(-40.35)ELR	2	3	0.60099
O08874	Serine/threonine-protein kinase N2	Pkn2	112.07	985	O08874	623	PKN2_RAT Serine/threonine-protein kinase N2 OS=Rattus norvegicus OX=10116 GN=Pkn2 PE=1 SV=2	O08874	623	623	S	FDIENDRNNMRPKSKSEYELNIPDSSRSCWS	42.068	42.068	S(0.403)KS(0.403)EY(0.053)ELNIPDS(0.071)S(0.071)R	S(0)KS(0)EY(-8.8)ELNIPDS(-7.57)S(-7.57)R	3	3	-0.24504
O08874	Serine/threonine-protein kinase N2	Pkn2	112.07	985	O08874	584	PKN2_RAT Serine/threonine-protein kinase N2 OS=Rattus norvegicus OX=10116 GN=Pkn2 PE=1 SV=2	O08874	584	584	S	FDLEPEAPPAPPRASSLGEIDDSSELRVLDI	161.21	161.21	AS(0.004)S(0.906)LGEIDDS(0.071)S(0.018)ELR	AS(-23.4)S(11.06)LGEIDDS(-11.06)S(-16.92)ELR	3	2	-1.2753	30894	32157	28689	25106.4	24249.6	26025.6
O08874	Serine/threonine-protein kinase N2	Pkn2	112.07	985	O08874	621	PKN2_RAT Serine/threonine-protein kinase N2 OS=Rattus norvegicus OX=10116 GN=Pkn2 PE=1 SV=2	O08874	621	621	S	TVFDIENDRNNMRPKSKSEYELNIPDSSRSC	42.068	42.068	S(0.403)KS(0.403)EY(0.053)ELNIPDS(0.071)S(0.071)R	S(0)KS(0)EY(-8.8)ELNIPDS(-7.57)S(-7.57)R	1	3	-0.24504
O08874	Serine/threonine-protein kinase N2	Pkn2	112.07	985	O08874	816	PKN2_RAT Serine/threonine-protein kinase N2 OS=Rattus norvegicus OX=10116 GN=Pkn2 PE=1 SV=2	O08874	816	816	S	DFGLCKEGMGYGDRTSTFCGTPEFLAPEVLT	42.885	42.885	T(0.329)S(0.329)T(0.298)FCGT(0.044)PEFLAPEVLTETSYTR	T(0)S(0)T(-0.42)FCGT(-8.69)PEFLAPEVLT(-40.11)ET(-42.71)S(-42.84)Y(-42.86)T(-42.83)R	2	3	-0.18205
O08874	Serine/threonine-protein kinase N2	Pkn2	112.07	985	O08874	959	PKN2_RAT Serine/threonine-protein kinase N2 OS=Rattus norvegicus OX=10116 GN=Pkn2 PE=1 SV=2	O08874	959	959	T	VSNFDDEFTSEAPILTPPREPRILLEEEQEM	92.632	92.632	EDVSNFDDEFTS(0.002)EAPILT(0.998)PPREPR	EDVS(-80.32)NFDDEFT(-34.94)S(-27.9)EAPILT(27.9)PPREPR	18	4	1.7615	6178.8	6828	6935.4	4999.2	5962.8	5864.7
O08874	Serine/threonine-protein kinase N2	Pkn2	112.07	985	O08874	815	PKN2_RAT Serine/threonine-protein kinase N2 OS=Rattus norvegicus OX=10116 GN=Pkn2 PE=1 SV=2	O08874	815	815	T	ADFGLCKEGMGYGDRTSTFCGTPEFLAPEVL	102.06	102.06	T(0.482)S(0.133)T(0.385)FCGTPEFLAPEVLTETSYTR	T(0.97)S(-5.59)T(-0.97)FCGT(-41.67)PEFLAPEVLT(-96.44)ET(-99.94)S(-100.61)Y(-101.07)T(-100.49)R	1	3	-0.33775
O08875	Serine/threonine-protein kinase DCLK1	Dclk1	47.68	433	O08875	413	DCLK1_RAT Serine/threonine-protein kinase DCLK1 OS=Rattus norvegicus OX=10116 GN=Dclk1 PE=1 SV=1	O08875	413	413	S	VRGRYKAQPAPPELNSESEDYSPSSSETVRS	73.831	73.831	AQPAPPELNS(0.75)ES(0.223)EDY(0.024)S(0.002)PSSSETVR	AQPAPPELNS(5.26)ES(-5.26)EDY(-14.87)S(-25.33)PS(-45.08)S(-45.47)S(-49.51)ET(-48.92)VR	10	3	-0.35325	2162.04	2476.77	3297.9	1907.64	1487.64	3319.8
O08875	Serine/threonine-protein kinase DCLK1	Dclk1	47.68	433	O08875	25	DCLK1_RAT Serine/threonine-protein kinase DCLK1 OS=Rattus norvegicus OX=10116 GN=Dclk1 PE=1 SV=1	O08875	25	25	S	TPGSQLSTPRSGKSPSPSPTSPGSLRKQRIS	30.575	30.575	S(0.306)PS(0.344)PS(0.344)PT(0.003)S(0.003)PGS(0.001)LR	S(-0.5)PS(0)PS(0)PT(-20.2)S(-20.41)PGS(-27.43)LR	3	3	-0.40398
O08875	Serine/threonine-protein kinase DCLK1	Dclk1	47.68	433	O08875	29	DCLK1_RAT Serine/threonine-protein kinase DCLK1 OS=Rattus norvegicus OX=10116 GN=Dclk1 PE=1 SV=1	O08875	29	29	T	QLSTPRSGKSPSPSPTSPGSLRKQRISQHGG	43.798	29.633	S(0.002)PS(0.002)PS(0.017)PT(0.546)S(0.404)PGS(0.03)LR	S(-24.46)PS(-24.46)PS(-15.16)PT(1.31)S(-1.31)PGS(-12.65)LR	7	3	0.092613	4074.3	3609.3	4181.4	3766.2	3044.7	3794.1
O08875	Serine/threonine-protein kinase DCLK1	Dclk1	47.68	433	O08875	23	DCLK1_RAT Serine/threonine-protein kinase DCLK1 OS=Rattus norvegicus OX=10116 GN=Dclk1 PE=1 SV=1	O08875	23	23	S	NGTPGSQLSTPRSGKSPSPSPTSPGSLRKQR	126.56	126.56	S(0.991)PS(0.009)PS(0.001)PT(0.001)S(0.995)PGS(0.003)LR	S(20.27)PS(-20.27)PS(-33.22)PT(-28.93)S(24.96)PGS(-24.96)LR	1	2	0.66764	20634.8	21485.6	25699.8	23469.6	13848.4	26324
O08875	Serine/threonine-protein kinase DCLK1	Dclk1	47.68	433	O08875	45	DCLK1_RAT Serine/threonine-protein kinase DCLK1 OS=Rattus norvegicus OX=10116 GN=Dclk1 PE=1 SV=1	O08875	45	45	S	SPGSLRKQRISQHGGSSTSLSSTKVCSSMDE	78.088	78.088	ISQHGGS(0.8)S(0.191)T(0.007)S(0.001)LSSTK	IS(-34.76)QHGGS(6.22)S(-6.22)T(-20.61)S(-28.22)LS(-36.71)S(-43.27)T(-49.54)K	7	3	-0.58299	7215	8108.4	7212	11225.7	8184.6	11967.3
O08875	Serine/threonine-protein kinase DCLK1	Dclk1	47.68	433	O08875	419	DCLK1_RAT Serine/threonine-protein kinase DCLK1 OS=Rattus norvegicus OX=10116 GN=Dclk1 PE=1 SV=1	O08875	419	419	S	AQPAPPELNSESEDYSPSSSETVRSPNSPF_	99.396	99.396	AQPAPPELNS(0.004)ES(0.016)EDY(0.001)S(0.962)PS(0.013)S(0.003)S(0.001)ETVR	AQPAPPELNS(-23.35)ES(-17.92)EDY(-30.83)S(17.92)PS(-18.66)S(-25.01)S(-29.96)ET(-39.58)VR	16	3	-0.16853	3306.9	3144	2550.78	2963.94	2169.12	4152
O08875	Serine/threonine-protein kinase DCLK1	Dclk1	47.68	433	O08875	47	DCLK1_RAT Serine/threonine-protein kinase DCLK1 OS=Rattus norvegicus OX=10116 GN=Dclk1 PE=1 SV=1	O08875	47	47	T	GSLRKQRISQHGGSSTSLSSTKVCSSMDEND	35.473	35.473	IS(0.005)QHGGS(0.289)S(0.289)T(0.289)S(0.083)LS(0.031)S(0.01)T(0.004)K	IS(-17.88)QHGGS(0)S(0)T(0)S(-5.4)LS(-9.65)S(-14.64)T(-18.19)K	9	3	-3.5893
O08875	Serine/threonine-protein kinase DCLK1	Dclk1	47.68	433	O08875	56	DCLK1_RAT Serine/threonine-protein kinase DCLK1 OS=Rattus norvegicus OX=10116 GN=Dclk1 PE=1 SV=1	O08875	56	56	S	QHGGSSTSLSSTKVCSSMDENDGPGEEESDE	96.626	96.626	VCS(0.538)S(0.462)MDENDGPGEEESDEGFQIPATITER	VCS(0.66)S(-0.66)MDENDGPGEEES(-56.58)DEGFQIPAT(-87.6)IT(-92.34)ER	3	3	1.414	18466.2	18362.4	20352.9	13477.5	14612.4	17943.3
O08875	Serine/threonine-protein kinase DCLK1	Dclk1	47.68	433	O08875	46	DCLK1_RAT Serine/threonine-protein kinase DCLK1 OS=Rattus norvegicus OX=10116 GN=Dclk1 PE=1 SV=1	O08875	46	46	S	PGSLRKQRISQHGGSSTSLSSTKVCSSMDEN	45.438	45.438	IS(0.001)QHGGS(0.244)S(0.465)T(0.139)S(0.109)LS(0.032)S(0.008)T(0.002)K	IS(-27.76)QHGGS(-2.8)S(2.8)T(-5.25)S(-6.29)LS(-11.64)S(-17.79)T(-23.61)K	8	3	0.12716
O08875	Serine/threonine-protein kinase DCLK1	Dclk1	47.68	433	O08875	48	DCLK1_RAT Serine/threonine-protein kinase DCLK1 OS=Rattus norvegicus OX=10116 GN=Dclk1 PE=1 SV=1	O08875	48	48	S	SLRKQRISQHGGSSTSLSSTKVCSSMDENDG	33.301	33.301	IS(0.006)QHGGS(0.221)S(0.221)T(0.221)S(0.275)LS(0.023)S(0.027)T(0.008)K	IS(-16.81)QHGGS(-0.96)S(-0.96)T(-0.96)S(0.96)LS(-10.83)S(-10.16)T(-15.38)K	10	3	0.24292
O08875	Serine/threonine-protein kinase DCLK1	Dclk1	47.68	433	O08875	27	DCLK1_RAT Serine/threonine-protein kinase DCLK1 OS=Rattus norvegicus OX=10116 GN=Dclk1 PE=1 SV=1	O08875	27	27	S	GSQLSTPRSGKSPSPSPTSPGSLRKQRISQH	30.575	30.575	S(0.306)PS(0.344)PS(0.344)PT(0.003)S(0.003)PGS(0.001)LR	S(-0.5)PS(0)PS(0)PT(-20.2)S(-20.41)PGS(-27.43)LR	5	3	-0.40398
O08875	Serine/threonine-protein kinase DCLK1	Dclk1	47.68	433	O08875	30	DCLK1_RAT Serine/threonine-protein kinase DCLK1 OS=Rattus norvegicus OX=10116 GN=Dclk1 PE=1 SV=1	O08875	30	30	S	LSTPRSGKSPSPSPTSPGSLRKQRISQHGGS	126.56	126.56	S(0.991)PS(0.009)PS(0.001)PT(0.001)S(0.995)PGS(0.003)LR	S(20.27)PS(-20.27)PS(-33.22)PT(-28.93)S(24.96)PGS(-24.96)LR	8	2	0.66764	18367.8	19509.2	23624.2	21022.2	11560.7	26237.2
O08961	Zinc finger protein 423	Znf423	147.23	1311	O08961	1187	ZN423_RAT Zinc finger protein 423 OS=Rattus norvegicus OX=10116 GN=Znf423 PE=1 SV=2	O08961	1187	1187	S	DLTPETSGPRKGAQTSPVPRKKTYQCIKCQM	68.847	68.847	GAQT(0.214)S(0.786)PVPR	GAQT(-5.66)S(5.66)PVPR	5	2	-0.065772	14453.4	13101	15260.1	16485	12424.8	17988.3
O08961	Zinc finger protein 423	Znf423	147.23	1311	O08961	1186	ZN423_RAT Zinc finger protein 423 OS=Rattus norvegicus OX=10116 GN=Znf423 PE=1 SV=2	O08961	1186	1186	T	RDLTPETSGPRKGAQTSPVPRKKTYQCIKCQ	42.556	42.556	KGAQT(0.5)S(0.5)PVPR	KGAQT(0)S(0)PVPR	5	3	-0.1638	5227.5	5402.7	5408.1	6369	5592.6	7813.5
O08962	Potassium voltage-gated channel subfamily H member 2	Kcnh2	126.95	1163	O08962	873	KCNH2_RAT Potassium voltage-gated channel subfamily H member 2 OS=Rattus norvegicus OX=10116 GN=Kcnh2 PE=1 SV=1	O08962	873	873	S	LEITFNLRDTNMIPGSPSSAELESGFNRQRK	34.221	34.221	DT(0.261)NMIPGS(0.657)PS(0.057)S(0.019)AELES(0.006)GFNR	DT(-4.01)NMIPGS(4.01)PS(-10.62)S(-15.45)AELES(-20.06)GFNR	8	3	1.6691	4705.8	5820.9	7393.5	4954.5	4858.8	5919.9
O08962	Potassium voltage-gated channel subfamily H member 2	Kcnh2	126.95	1163	O08962	322	KCNH2_RAT Potassium voltage-gated channel subfamily H member 2 OS=Rattus norvegicus OX=10116 GN=Kcnh2 PE=1 SV=1	O08962	322	322	S	TGAMHPLRSGLLNSTSDSDLVRYRTISKIPQ	49.463	48.004	SGLLNS(0.023)T(0.099)S(0.743)DS(0.135)DLVR	S(-34.34)GLLNS(-15.06)T(-8.74)S(7.41)DS(-7.41)DLVR	8	2	0.15133	7733.1	8064.6	9846.6	6396.6	8862.3	10770.6
O08984	Delta(14)-sterol reductase LBR	Lbr	70.723	620	O08984	70	LBR_RAT Delta(14)-sterol reductase LBR OS=Rattus norvegicus OX=10116 GN=Lbr PE=1 SV=1	O08984	70	70	S	KPLKSFKQRKSGSTSSSPSRRRSSRSRSRSR	61.161	51.359	S(0.002)GS(0.007)T(0.03)S(0.136)S(0.681)S(0.141)PS(0.003)RR	S(-25.38)GS(-19.7)T(-13.57)S(-6.99)S(6.85)S(-6.85)PS(-22.93)RR	6	3	0.0046411	4293	5392.5	3774.3	5558.4	5397.6	5055.3
O08984	Delta(14)-sterol reductase LBR	Lbr	70.723	620	O08984	71	LBR_RAT Delta(14)-sterol reductase LBR OS=Rattus norvegicus OX=10116 GN=Lbr PE=1 SV=1	O08984	71	71	S	PLKSFKQRKSGSTSSSPSRRRSSRSRSRSRS	103.01	103.01	SGSTS(0.003)S(0.024)S(0.971)PS(0.002)R	S(-47.92)GS(-41.24)T(-34.38)S(-25.47)S(-16.12)S(16.12)PS(-25.95)R	7	2	-0.14339	12988.8	13738.8	10407.9	14617.8	9441.3	16084.5
O09014	Solute carrier family 15 member 4	Slc15a4	61.948	572	O09014	279	S15A4_RAT Solute carrier family 15 member 4 OS=Rattus norvegicus OX=10116 GN=Slc15a4 PE=1 SV=1	O09014	279	279	S	ILTYSCCSQRGGQRRSGEGLGVFQQSSKHSL	46.249	46.249	S(0.995)GEGLGVFQQS(0.002)S(0.003)K	S(25.59)GEGLGVFQQS(-26.14)S(-25.59)K	1	3	0.5005	15637.2	17343.6	18839.4	11835.9	10317.3	19215.9
O09014	Solute carrier family 15 member 4	Slc15a4	61.948	572	O09014	297	S15A4_RAT Solute carrier family 15 member 4 OS=Rattus norvegicus OX=10116 GN=Slc15a4 PE=1 SV=1	O09014	297	297	S	GLGVFQQSSKHSLFDSCKMSRGGPFTEDKVE	69.275	69.275	HSLFDS(1)CK	HS(-56.66)LFDS(56.66)CK	6	3	0.099671	10999.8	10815.6	15364.8	10686.9	13839.6	14749.2
O09032	ELAV-like protein 4	Elavl4	42.368	385	O09032	38	ELAV4_RAT ELAV-like protein 4 OS=Rattus norvegicus OX=10116 GN=Elavl4 PE=1 SV=2	O09032	38	38	S	SNTSNGPSSNNRNCPSPMQTGAATDDSKTNL	93.776	89.917	NCPS(0.998)PMQT(0.002)GAATDDSK	NCPS(27.55)PMQT(-27.55)GAAT(-61.7)DDS(-74.03)K	4	3	-0.20344	45603	46923	66774	43407	105417	66183
O09032	ELAV-like protein 4	Elavl4	42.368	385	O09032	42	ELAV4_RAT ELAV-like protein 4 OS=Rattus norvegicus OX=10116 GN=Elavl4 PE=1 SV=2	O09032	42	42	T	NGPSSNNRNCPSPMQTGAATDDSKTNLIVNY	59.57	59.57	NCPS(0.215)PMQT(0.78)GAAT(0.005)DDSK	NCPS(-5.6)PMQT(5.6)GAAT(-22.39)DDS(-35.28)K	8	2	0.5547	2681.22	3477.6	4238.7	3384	7256.4	4478.1
O09032	ELAV-like protein 4	Elavl4	42.368	385	O09032;Q8CH84	130;118	ELAV4_RAT ELAV-like protein 4 OS=Rattus norvegicus OX=10116 GN=Elavl4 PE=1 SV=2;ELAV2_RAT ELAV-like protein 2 OS=Rattus norvegicus OX=10116 GN=Elavl2 PE=1 SV=1	O09032;Q8CH84	130;118	130	S	LRLQTKTIKVSYARPSSASIRDANLYVSGLP	61.962	61.962	PS(0.644)S(0.353)AS(0.003)IR	PS(2.61)S(-2.61)AS(-22.94)IR	2	2	-0.33526	9773.7	10601.7	11343	7372.5	14345.4	9568.8
O09171	Betaine--homocysteine S-methyltransferase 1	Bhmt	44.976	407	O09171	73	BHMT1_RAT Betaine--homocysteine S-methyltransferase 1 OS=Rattus norvegicus OX=10116 GN=Bhmt PE=1 SV=1	O09171	73	73	T	QLHREFLRAGSNVMQTFTFYASEDKLENRGN	11.785	11.785	AGS(0.636)NVMQT(0.636)FT(0.636)FY(0.628)AS(0.636)EDKLENRGNY(0.828)VAEK	AGS(0)NVMQT(0)FT(0)FY(-0.14)AS(0)EDKLENRGNY(3.82)VAEK	8	4	3.1248	10347	9251.6	10628	6844.2	9062.9	13231
O09171	Betaine--homocysteine S-methyltransferase 1	Bhmt	44.976	407	O09171	89	BHMT1_RAT Betaine--homocysteine S-methyltransferase 1 OS=Rattus norvegicus OX=10116 GN=Bhmt PE=1 SV=1	O09171	89	89	Y	FTFYASEDKLENRGNYVAEKISGQKVNEAAC	11.785	11.785	AGS(0.636)NVMQT(0.636)FT(0.636)FY(0.628)AS(0.636)EDKLENRGNY(0.828)VAEK	AGS(0)NVMQT(0)FT(0)FY(-0.14)AS(0)EDKLENRGNY(3.82)VAEK	24	4	3.1248	10347	9251.6	10628	6844.2	9062.9	13231
O09171	Betaine--homocysteine S-methyltransferase 1	Bhmt	44.976	407	O09171	75	BHMT1_RAT Betaine--homocysteine S-methyltransferase 1 OS=Rattus norvegicus OX=10116 GN=Bhmt PE=1 SV=1	O09171	75	75	T	HREFLRAGSNVMQTFTFYASEDKLENRGNYV	11.785	11.785	AGS(0.636)NVMQT(0.636)FT(0.636)FY(0.628)AS(0.636)EDKLENRGNY(0.828)VAEK	AGS(0)NVMQT(0)FT(0)FY(-0.14)AS(0)EDKLENRGNY(3.82)VAEK	10	4	3.1248	10347	9251.6	10628	6844.2	9062.9	13231
O09178	AMP deaminase 3	Ampd3	88.482	765	O09178	108	AMPD3_RAT AMP deaminase 3 OS=Rattus norvegicus OX=10116 GN=Ampd3 PE=1 SV=2	O09178	108	108	T	QDWKGPPSVSPAMSPTTPLVLGAASKPGLAP	18.251	18.251	GPPS(0.049)VS(0.097)PAMS(0.277)PT(0.277)T(0.277)PLVLGAAS(0.023)K	GPPS(-7.56)VS(-4.57)PAMS(0)PT(0)T(0)PLVLGAAS(-10.89)K	12	4	0.21605
O09178	AMP deaminase 3	Ampd3	88.482	765	O09178	109	AMPD3_RAT AMP deaminase 3 OS=Rattus norvegicus OX=10116 GN=Ampd3 PE=1 SV=2	O09178	109	109	T	DWKGPPSVSPAMSPTTPLVLGAASKPGLAPY	18.251	18.251	GPPS(0.049)VS(0.097)PAMS(0.277)PT(0.277)T(0.277)PLVLGAAS(0.023)K	GPPS(-7.56)VS(-4.57)PAMS(0)PT(0)T(0)PLVLGAAS(-10.89)K	13	4	0.21605
O09178	AMP deaminase 3	Ampd3	88.482	765	O09178	106	AMPD3_RAT AMP deaminase 3 OS=Rattus norvegicus OX=10116 GN=Ampd3 PE=1 SV=2	O09178	106	106	S	PTQDWKGPPSVSPAMSPTTPLVLGAASKPGL	69.152	69.152	GPPS(0.006)VS(0.005)PAMS(0.917)PT(0.036)T(0.036)PLVLGAASK	GPPS(-22.13)VS(-22.84)PAMS(14.02)PT(-14.02)T(-14.02)PLVLGAAS(-54.38)K	10	3	0.55146	10402.5	12023.4	12444.6	9072.6	6678	12040.2
O09178	AMP deaminase 3	Ampd3	88.482	765	O09178	42	AMPD3_RAT AMP deaminase 3 OS=Rattus norvegicus OX=10116 GN=Ampd3 PE=1 SV=2	O09178	42	42	T	KVLREEDSKDVMSLFTVPKDCPIGQKEAKER	30.331	30.331	DVMS(0.5)LFT(0.5)VPK	DVMS(0)LFT(0)VPK	7	3	2.7081	6000.9	6404.4	7983.3	5295	5164.5	9781.8
O35049	Sphingomyelin phosphodiesterase 3	Smpd3	71.271	655	O35049	208	NSMA2_RAT Sphingomyelin phosphodiesterase 3 OS=Rattus norvegicus OX=10116 GN=Smpd3 PE=1 SV=2	O35049	208	208	S	SDGARAVPGSIKRTASVEYKGDGGRHPSDEA	74.464	74.464	T(0.02)AS(0.976)VEY(0.004)K	T(-16.87)AS(16.87)VEY(-23.93)K	3	2	0.11283	19756.2	12637.5	36387	13651.2	25944	36330
O35052	Phosphatidate cytidylyltransferase 1	Cds1	52.969	461	O35052	37	CDS1_RAT Phosphatidate cytidylyltransferase 1 OS=Rattus norvegicus OX=10116 GN=Cds1 PE=1 SV=2	O35052	37	37	S	REGEAAGGDHETESTSDKETDIDDRYGDLDA	26.417	26.417	EGEAAGGDHET(0.2)ES(0.2)T(0.2)S(0.2)DKET(0.2)DIDDR	EGEAAGGDHET(0)ES(0)T(0)S(0)DKET(0)DIDDR	15	4	0.11016
O35052	Phosphatidate cytidylyltransferase 1	Cds1	52.969	461	O35052	18	CDS1_RAT Phosphatidate cytidylyltransferase 1 OS=Rattus norvegicus OX=10116 GN=Cds1 PE=1 SV=2	O35052	18	18	T	ELRHRGGCPGPGGAGTPPPREGEAAGGDHET	52.555	52.555	GGCPGPGGAGT(1)PPPR	GGCPGPGGAGT(52.55)PPPR	11	2	-0.42816	7616.1	7785.9	9618	8366.7	13258.5	12040.8
O35052	Phosphatidate cytidylyltransferase 1	Cds1	52.969	461	O35052	35	CDS1_RAT Phosphatidate cytidylyltransferase 1 OS=Rattus norvegicus OX=10116 GN=Cds1 PE=1 SV=2	O35052	35	35	S	PPREGEAAGGDHETESTSDKETDIDDRYGDL	26.417	26.417	EGEAAGGDHET(0.2)ES(0.2)T(0.2)S(0.2)DKET(0.2)DIDDR	EGEAAGGDHET(0)ES(0)T(0)S(0)DKET(0)DIDDR	13	4	0.11016
O35052	Phosphatidate cytidylyltransferase 1	Cds1	52.969	461	O35052	41	CDS1_RAT Phosphatidate cytidylyltransferase 1 OS=Rattus norvegicus OX=10116 GN=Cds1 PE=1 SV=2	O35052	41	41	T	AAGGDHETESTSDKETDIDDRYGDLDARGDS	26.417	26.417	EGEAAGGDHET(0.2)ES(0.2)T(0.2)S(0.2)DKET(0.2)DIDDR	EGEAAGGDHET(0)ES(0)T(0)S(0)DKET(0)DIDDR	19	4	0.11016
O35052	Phosphatidate cytidylyltransferase 1	Cds1	52.969	461	O35052	36	CDS1_RAT Phosphatidate cytidylyltransferase 1 OS=Rattus norvegicus OX=10116 GN=Cds1 PE=1 SV=2	O35052	36	36	T	PREGEAAGGDHETESTSDKETDIDDRYGDLD	26.417	26.417	EGEAAGGDHET(0.2)ES(0.2)T(0.2)S(0.2)DKET(0.2)DIDDR	EGEAAGGDHET(0)ES(0)T(0)S(0)DKET(0)DIDDR	14	4	0.11016
O35052	Phosphatidate cytidylyltransferase 1	Cds1	52.969	461	O35052	33	CDS1_RAT Phosphatidate cytidylyltransferase 1 OS=Rattus norvegicus OX=10116 GN=Cds1 PE=1 SV=2	O35052	33	33	T	TPPPREGEAAGGDHETESTSDKETDIDDRYG	26.417	26.417	EGEAAGGDHET(0.2)ES(0.2)T(0.2)S(0.2)DKET(0.2)DIDDR	EGEAAGGDHET(0)ES(0)T(0)S(0)DKET(0)DIDDR	11	4	0.11016
O35095	Neurochondrin	Ncdn	78.923	729	O35095	451	NCDN_RAT Neurochondrin OS=Rattus norvegicus OX=10116 GN=Ncdn PE=1 SV=2	O35095	451	451	T	SDISQQVANLAISPTTPGPAWPGDALRLLLP	76.063	76.063	TLYEEAEEASDIS(0.051)QQVANLAIS(0.227)PT(0.327)T(0.395)PGPAWPGDALR	T(-66.83)LY(-68.85)EEAEEAS(-35.66)DIS(-8.86)QQVANLAIS(-2.41)PT(-0.81)T(0.81)PGPAWPGDALR	25	4	-0.35327
O35141	Ras association domain-containing protein 5	Rassf5	46.679	413	O35141	177	RASF5_RAT Ras association domain-containing protein 5 OS=Rattus norvegicus OX=10116 GN=Rassf5 PE=1 SV=1	O35141	177	177	S	QLDCRQKEGPALDRQSPESTLTPTFNKNVCK	32.72	32.72	EGPALDRQS(0.344)PES(0.203)T(0.203)LT(0.237)PT(0.013)FNK	EGPALDRQS(1.61)PES(-2.29)T(-2.29)LT(-1.61)PT(-14.18)FNK	9	3	0.2326
O35142	Coatomer subunit beta'	Copb2	102.55	905	O35142	859	COPB2_RAT Coatomer subunit beta' OS=Rattus norvegicus OX=10116 GN=Copb2 PE=1 SV=3	O35142	859	859	S	PSRATAQQEPDGKPASSPVIMASQTTHKEEK	52.79	52.79	ATAQQEPDGKPAS(0.493)S(0.493)PVIMAS(0.009)QT(0.003)T(0.001)HK	AT(-33.83)AQQEPDGKPAS(0)S(0)PVIMAS(-17.24)QT(-22.54)T(-27.57)HK	13	4	1.2362
O35142	Coatomer subunit beta'	Copb2	102.55	905	O35142	562	COPB2_RAT Coatomer subunit beta' OS=Rattus norvegicus OX=10116 GN=Copb2 PE=1 SV=3	O35142	562	562	Y	VGGEIVTIAHLDRTMYLLGYIPKDNRLYLGD	14.419	14.419	T(1)MY(1)LLGY(1)IPK	T(14.42)MY(14.42)LLGY(14.42)IPK	3	3	2.6514
O35142	Coatomer subunit beta'	Copb2	102.55	905	O35142	566	COPB2_RAT Coatomer subunit beta' OS=Rattus norvegicus OX=10116 GN=Copb2 PE=1 SV=3	O35142	566	566	Y	IVTIAHLDRTMYLLGYIPKDNRLYLGDKELN	14.419	14.419	T(1)MY(1)LLGY(1)IPK	T(14.42)MY(14.42)LLGY(14.42)IPK	7	3	2.6514
O35142	Coatomer subunit beta'	Copb2	102.55	905	O35142	860	COPB2_RAT Coatomer subunit beta' OS=Rattus norvegicus OX=10116 GN=Copb2 PE=1 SV=3	O35142	860	860	S	SRATAQQEPDGKPASSPVIMASQTTHKEEKS	52.79	52.79	ATAQQEPDGKPAS(0.493)S(0.493)PVIMAS(0.009)QT(0.003)T(0.001)HK	AT(-33.83)AQQEPDGKPAS(0)S(0)PVIMAS(-17.24)QT(-22.54)T(-27.57)HK	14	4	1.2362
O35147	Bcl2-associated agonist of cell death	Bad	22.228	205	O35147	137	BAD_RAT Bcl2-associated agonist of cell death OS=Rattus norvegicus OX=10116 GN=Bad PE=1 SV=2	O35147	137	137	S	EGMEEELSPFRGRSRSAPPNLWAAQRYGREL	79.466	45.79	S(1)APPNLWAAQR	S(45.79)APPNLWAAQR	1	3	-0.23913	9367.5	9892.5	11532.9	8286.3	7441.5	12593.1
O35254	Golgi reassembly-stacking protein 1	Gorasp1	47.672	451	O35254	216	GORS1_RAT Golgi reassembly-stacking protein 1 OS=Rattus norvegicus OX=10116 GN=Gorasp1 PE=1 SV=4	O35254	216	216	S	IPTQPSSQYKKPPSASSPGTPAKTPQPNAFP	42.338	42.338	KPPS(0.45)AS(0.45)S(0.099)PGT(0.001)PAK	KPPS(0)AS(0)S(-6.58)PGT(-26.2)PAK	6	3	-0.8606
O35254	Golgi reassembly-stacking protein 1	Gorasp1	47.672	451	O35254	214	GORS1_RAT Golgi reassembly-stacking protein 1 OS=Rattus norvegicus OX=10116 GN=Gorasp1 PE=1 SV=4	O35254	214	214	S	HRIPTQPSSQYKKPPSASSPGTPAKTPQPNA	42.338	42.338	KPPS(0.45)AS(0.45)S(0.099)PGT(0.001)PAK	KPPS(0)AS(0)S(-6.58)PGT(-26.2)PAK	4	3	-0.8606
O35254	Golgi reassembly-stacking protein 1	Gorasp1	47.672	451	O35254	220	GORS1_RAT Golgi reassembly-stacking protein 1 OS=Rattus norvegicus OX=10116 GN=Gorasp1 PE=1 SV=4	O35254	220	220	T	PSSQYKKPPSASSPGTPAKTPQPNAFPLGAP	73.464	73.464	KPPSAS(0.001)S(0.007)PGT(0.992)PAK	KPPS(-40.47)AS(-30.55)S(-21.29)PGT(21.29)PAK	10	3	0.27246	36984	39015	48939	37143	34551	57438
O35254	Golgi reassembly-stacking protein 1	Gorasp1	47.672	451	O35254	217	GORS1_RAT Golgi reassembly-stacking protein 1 OS=Rattus norvegicus OX=10116 GN=Gorasp1 PE=1 SV=4	O35254	217	217	S	PTQPSSQYKKPPSASSPGTPAKTPQPNAFPL	33.301	33.301	KPPS(0.054)AS(0.153)S(0.754)PGT(0.039)PAK	KPPS(-11.46)AS(-6.94)S(6.94)PGT(-12.87)PAK	7	3	-0.045756
O35264	Platelet-activating factor acetylhydrolase IB subunit beta	Pafah1b2	25.581	229	O35264	64	PA1B2_RAT Platelet-activating factor acetylhydrolase IB subunit beta OS=Rattus norvegicus OX=10116 GN=Pafah1b2 PE=1 SV=1	O35264	64	64	S	MVQLMQQYEIWRELFSPLHALNFGIGGDTTR	55.734	55.734	ELFS(1)PLHALNFGIGGDTTR	ELFS(50.76)PLHALNFGIGGDT(-50.76)T(-50.76)R	4	3	-1.6069
O35274	Neurabin-2	Ppp1r9b	89.645	817	O35274	100	NEB2_RAT Neurabin-2 OS=Rattus norvegicus OX=10116 GN=Ppp1r9b PE=1 SV=1	O35274	100	100	S	RASDRGVRLSLPRASSLNENVDHSALLKLGT	98.391	98.391	AS(0.167)S(0.833)LNENVDHSALLK	AS(-6.98)S(6.98)LNENVDHS(-63.04)ALLK	3	3	1.4293	60426	85137	91749	75981	52107	93957
O35276	Neuropilin-2	Nrp2	103.9	925	O35276	781	NRP2_RAT Neuropilin-2 OS=Rattus norvegicus OX=10116 GN=Nrp2 PE=2 SV=1	O35276	781	781	S	MEYQIVFEGVIGKGRSGEISIDDIRISTDVP	42.083	42.083	GRS(0.5)GEIS(0.5)IDDIR	GRS(0)GEIS(0)IDDIR	3	2	-0.029276	7830.3	9259.8	9225.6	7174.5	4983.3	11354.1
O35276	Neuropilin-2	Nrp2	103.9	925	O35276	785	NRP2_RAT Neuropilin-2 OS=Rattus norvegicus OX=10116 GN=Nrp2 PE=2 SV=1	O35276	785	785	S	IVFEGVIGKGRSGEISIDDIRISTDVPLENC	42.083	42.083	GRS(0.5)GEIS(0.5)IDDIR	GRS(0)GEIS(0)IDDIR	7	2	-0.029276	7830.3	9259.8	9225.6	7174.5	4983.3	11354.1
O35303	Dynamin-1-like protein	Dnm1l	83.907	755	O35303	635	DNM1L_RAT Dynamin-1-like protein OS=Rattus norvegicus OX=10116 GN=Dnm1l PE=1 SV=1	O35303	635	635	S	LLAEEKSKPIPIMPASPQKGHAVNLLDVPVP	63.145	63.145	SKPIPIMPAS(1)PQK	S(-41.6)KPIPIMPAS(41.6)PQK	10	3	-0.004713	29952.3	27833.1	31209	25765.8	19897.2	33606
O35314	Secretogranin-1	Chgb	77.535	675	O35314	129	SCG1_RAT Secretogranin-1 OS=Rattus norvegicus OX=10116 GN=Chgb PE=1 SV=2	O35314	129	129	S	QAKVDNEEWTGGGGHSREAVDDQESLHPSNQ	27.335	27.335	VDNEEWT(0.143)GGGGHS(0.857)R	VDNEEWT(-7.78)GGGGHS(7.78)R	13	3	-0.10975	4549.2	5328.3	6436.2	5478.3	3758.7	7456.8
O35314	Secretogranin-1	Chgb	77.535	675	O35314	104	SCG1_RAT Secretogranin-1 OS=Rattus norvegicus OX=10116 GN=Chgb PE=1 SV=2	O35314	104	104	T	PSDASVGRWASSREETGAPVEDSPGQAKVDN	51.645	51.645	WAS(0.333)S(0.333)REET(0.333)GAPVEDSPGQAK	WAS(0)S(0)REET(0)GAPVEDS(-29.8)PGQAK	8	4	-0.44696
O35314	Secretogranin-1	Chgb	77.535	675	O35314	155	SCG1_RAT Secretogranin-1 OS=Rattus norvegicus OX=10116 GN=Chgb PE=1 SV=2	O35314	155	155	S	HPSNQQVSKEAKIRHSEERGGKEEEEEEGKI	53.683	42.743	IRHS(1)EER	IRHS(42.74)EER	4	3	0.31956	13230.6	12571.8	15825.6	7404.6	4911.6	13480.5
O35314	Secretogranin-1	Chgb	77.535	675	O35314	99	SCG1_RAT Secretogranin-1 OS=Rattus norvegicus OX=10116 GN=Chgb PE=1 SV=2	O35314	99	99	S	RLLRDPSDASVGRWASSREETGAPVEDSPGQ	51.645	51.645	WAS(0.333)S(0.333)REET(0.333)GAPVEDSPGQAK	WAS(0)S(0)REET(0)GAPVEDS(-29.8)PGQAK	3	4	-0.44696
O35314	Secretogranin-1	Chgb	77.535	675	O35314	100	SCG1_RAT Secretogranin-1 OS=Rattus norvegicus OX=10116 GN=Chgb PE=1 SV=2	O35314	100	100	S	LLRDPSDASVGRWASSREETGAPVEDSPGQA	76.471	76.471	WAS(0.122)S(0.614)REET(0.264)GAPVEDSPGQAK	WAS(-7.04)S(3.67)REET(-3.67)GAPVEDS(-37.09)PGQAK	4	3	-0.40971	22216.5	27722.7	30399	15072.3	7065.3	24948.6
O35331	Pyridoxal kinase	Pdxk	34.908	312	O35331	79	PDXK_RAT Pyridoxal kinase OS=Rattus norvegicus OX=10116 GN=Pdxk PE=1 SV=1	O35331	79	79	Y	ALYEGLKANNVNKYDYVLTGYTRDKSFLGMV	17.026	17.026	Y(0.685)DY(0.685)VLT(0.707)GY(0.685)T(0.237)RDK	Y(0)DY(0)VLT(0.39)GY(0)T(-6.79)RDK	3	2	0.75575
O35331	Pyridoxal kinase	Pdxk	34.908	312	O35331	77	PDXK_RAT Pyridoxal kinase OS=Rattus norvegicus OX=10116 GN=Pdxk PE=1 SV=1	O35331	77	77	Y	LHALYEGLKANNVNKYDYVLTGYTRDKSFLG	17.026	17.026	Y(0.685)DY(0.685)VLT(0.707)GY(0.685)T(0.237)RDK	Y(0)DY(0)VLT(0.39)GY(0)T(-6.79)RDK	1	2	0.75575
O35331	Pyridoxal kinase	Pdxk	34.908	312	O35331	84	PDXK_RAT Pyridoxal kinase OS=Rattus norvegicus OX=10116 GN=Pdxk PE=1 SV=1	O35331	84	84	Y	LKANNVNKYDYVLTGYTRDKSFLGMVVDIVQ	17.026	17.026	Y(0.685)DY(0.685)VLT(0.707)GY(0.685)T(0.237)RDK	Y(0)DY(0)VLT(0.39)GY(0)T(-6.79)RDK	8	2	0.75575
O35346	Focal adhesion kinase 1	Ptk2	119.72	1055	O35346	575	FAK1_RAT Focal adhesion kinase 1 OS=Rattus norvegicus OX=10116 GN=Ptk2 PE=1 SV=1	O35346	575	575	T	VKLGDFGLSRYMEDSTYYKASKGKLPIKWMA	33.797	33.797	Y(0.009)MEDS(0.34)T(0.34)Y(0.273)Y(0.037)K	Y(-15.64)MEDS(0)T(0)Y(-0.96)Y(-9.64)K	6	2	1.9704
O35346	Focal adhesion kinase 1	Ptk2	119.72	1055	O35346	570	FAK1_RAT Focal adhesion kinase 1 OS=Rattus norvegicus OX=10116 GN=Ptk2 PE=1 SV=1	O35346	570	570	Y	SSNDCVKLGDFGLSRYMEDSTYYKASKGKLP	37.722	37.722	Y(0.968)MEDS(0.012)T(0.012)Y(0.006)Y(0.001)K	Y(18.94)MEDS(-18.94)T(-18.94)Y(-21.83)Y(-31.03)K	1	3	0.39251	4858.5	4538.7	4076.1	4290.9	2374.05	3445.5
O35346	Focal adhesion kinase 1	Ptk2	119.72	1055	O35346	913	FAK1_RAT Focal adhesion kinase 1 OS=Rattus norvegicus OX=10116 GN=Ptk2 PE=1 SV=1	O35346	913	913	S	YNEGVKPWRLQPQEISPPPTANLDRSNDKVY	44.047	44.047	LQPQEIS(0.998)PPPT(0.002)ANLDR	LQPQEIS(28.11)PPPT(-28.11)ANLDR	7	3	0.62296	4573.2	4122.6	4565.1	2624.37	2764.62	4425.3
O35346	Focal adhesion kinase 1	Ptk2	119.72	1055	O35346	576	FAK1_RAT Focal adhesion kinase 1 OS=Rattus norvegicus OX=10116 GN=Ptk2 PE=1 SV=1	O35346	576	576	Y	KLGDFGLSRYMEDSTYYKASKGKLPIKWMAP	69.423	69.423	YMEDS(0.009)T(0.01)Y(0.895)Y(0.086)K	Y(-42.83)MEDS(-20.07)T(-19.32)Y(10.18)Y(-10.18)K	7	3	-2.5679	9815.1	8152.5	16107.3	8718.3	9770.4	15744
O35412	Signal-induced proliferation-associated 1-like protein 1	Sipa1l1	201.92	1822	O35412	1603	SI1L1_RAT Signal-induced proliferation-associated 1-like protein 1 OS=Rattus norvegicus OX=10116 GN=Sipa1l1 PE=1 SV=1	O35412	1603	1603	S	FPSTPTSRRALHRTLSDESIYSSQREHFFTS	66.498	66.498	T(0.023)LS(0.973)DES(0.004)IYSSQR	T(-16.29)LS(16.29)DES(-23.69)IY(-46.19)S(-38.17)S(-38.17)QR	3	2	-0.029365	3938.4	5291.7	4566	3308.7	3042.3	5654.1
O35412	Signal-induced proliferation-associated 1-like protein 1	Sipa1l1	201.92	1822	O35412	208	SI1L1_RAT Signal-induced proliferation-associated 1-like protein 1 OS=Rattus norvegicus OX=10116 GN=Sipa1l1 PE=1 SV=1	O35412	208	208	S	SPTYKSGPSLHREYGSTSSIDKQGTSGESFF	40.475	40.475	EY(0.004)GS(0.775)T(0.175)S(0.044)S(0.003)IDK	EY(-23.11)GS(6.48)T(-6.48)S(-12.51)S(-24.1)IDK	4	3	-0.84586	2551.89	2766.03	11852.1	2352.21	8480.7	10867.5
O35412	Signal-induced proliferation-associated 1-like protein 1	Sipa1l1	201.92	1822	O35412	1582	SI1L1_RAT Signal-induced proliferation-associated 1-like protein 1 OS=Rattus norvegicus OX=10116 GN=Sipa1l1 PE=1 SV=1	O35412	1582	1582	S	SPTPESQKNFKFHGLSSPQSPFPSTPTSRRA	22.435	22.435	FHGLS(0.444)S(0.444)PQS(0.079)PFPS(0.009)T(0.009)PT(0.008)S(0.008)R	FHGLS(0)S(0)PQS(-7.51)PFPS(-16.86)T(-16.86)PT(-17.63)S(-17.63)R	5	3	0.27737
O35412	Signal-induced proliferation-associated 1-like protein 1	Sipa1l1	201.92	1822	O35412	1583	SI1L1_RAT Signal-induced proliferation-associated 1-like protein 1 OS=Rattus norvegicus OX=10116 GN=Sipa1l1 PE=1 SV=1	O35412	1583	1583	S	PTPESQKNFKFHGLSSPQSPFPSTPTSRRAL	22.435	22.435	FHGLS(0.444)S(0.444)PQS(0.079)PFPS(0.009)T(0.009)PT(0.008)S(0.008)R	FHGLS(0)S(0)PQS(-7.51)PFPS(-16.86)T(-16.86)PT(-17.63)S(-17.63)R	6	3	0.27737
O35412	Signal-induced proliferation-associated 1-like protein 1	Sipa1l1	201.92	1822	O35412	1651	SI1L1_RAT Signal-induced proliferation-associated 1-like protein 1 OS=Rattus norvegicus OX=10116 GN=Sipa1l1 PE=1 SV=1	O35412	1651	1651	Y	TYPSLPKSLPLRRPSYTLGMKSLHGEFFASD	19.839	19.839	S(0.297)LPLRRPS(0.902)Y(0.898)T(0.902)LGMK	S(-8.4)LPLRRPS(8.57)Y(8.4)T(8.57)LGMK	9	3	-2.4893	1459.1	1547	1863.4	1519.5	1226.4	1776.2
O35412	Signal-induced proliferation-associated 1-like protein 1	Sipa1l1	201.92	1822	O35412	1601	SI1L1_RAT Signal-induced proliferation-associated 1-like protein 1 OS=Rattus norvegicus OX=10116 GN=Sipa1l1 PE=1 SV=1	O35412	1601	1601	T	SPFPSTPTSRRALHRTLSDESIYSSQREHFF	30.133	30.133	T(0.409)LS(0.409)DES(0.174)IY(0.007)S(0.001)SQR	T(0)LS(0)DES(-3.7)IY(-17.97)S(-25.05)S(-29.97)QR	1	3	0.10728
O35412	Signal-induced proliferation-associated 1-like protein 1	Sipa1l1	201.92	1822	O35412	1652	SI1L1_RAT Signal-induced proliferation-associated 1-like protein 1 OS=Rattus norvegicus OX=10116 GN=Sipa1l1 PE=1 SV=1	O35412	1652	1652	T	YPSLPKSLPLRRPSYTLGMKSLHGEFFASDS	19.839	19.839	S(0.297)LPLRRPS(0.902)Y(0.898)T(0.902)LGMK	S(-8.4)LPLRRPS(8.57)Y(8.4)T(8.57)LGMK	10	3	-2.4893	1459.1	1547	1863.4	1519.5	1226.4	1776.2
O35412	Signal-induced proliferation-associated 1-like protein 1	Sipa1l1	201.92	1822	O35412	1288	SI1L1_RAT Signal-induced proliferation-associated 1-like protein 1 OS=Rattus norvegicus OX=10116 GN=Sipa1l1 PE=1 SV=1	O35412	1288	1288	S	SPSGRLMRQDPVVHLSPNKQGHSDSHYSSHS	30.483	30.483	QDPVVHLS(1)PNK	QDPVVHLS(30.48)PNK	8	3	0.21493	4570.8	4969.5	5603.7	3581.4	3029.4	5828.7
O35412	Signal-induced proliferation-associated 1-like protein 1	Sipa1l1	201.92	1822	O35412	1567	SI1L1_RAT Signal-induced proliferation-associated 1-like protein 1 OS=Rattus norvegicus OX=10116 GN=Sipa1l1 PE=1 SV=1	O35412	1567	1567	S	KSTIEEDLKKLIDLESPTPESQKNFKFHGLS	82.651	80.318	LIDLES(0.797)PT(0.203)PESQK	LIDLES(5.94)PT(-5.94)PES(-33.28)QK	6	2	0.30199	20520.9	21405	23128.5	20114.1	11830.8	25677.9
O35413	Sorbin and SH3 domain-containing protein 2	Sorbs2	134.06	1196	O35413	394	SRBS2_RAT Sorbin and SH3 domain-containing protein 2 OS=Rattus norvegicus OX=10116 GN=Sorbs2 PE=1 SV=2	O35413	394	394	S	LPGSSSTFTTSFISSSPSSPSRAQGGDDSKM	92.924	92.924	ADLPGSSSTFT(0.001)T(0.001)S(0.001)FIS(0.014)S(0.195)S(0.748)PS(0.03)S(0.008)PS(0.003)R	ADLPGS(-62.07)S(-55.58)S(-55.58)T(-55.58)FT(-31.7)T(-31.7)S(-31.7)FIS(-17.23)S(-5.83)S(5.83)PS(-14.01)S(-19.56)PS(-23.91)R	18	3	0.11869	3420.3	4172.7	4042.8	2829.48	3356.4	2764.38
O35413	Sorbin and SH3 domain-containing protein 2	Sorbs2	134.06	1196	O35413	397	SRBS2_RAT Sorbin and SH3 domain-containing protein 2 OS=Rattus norvegicus OX=10116 GN=Sorbs2 PE=1 SV=2	O35413	397	397	S	SSSTFTTSFISSSPSSPSRAQGGDDSKMCPP	117.66	63.297	ADLPGSSSTFTTSFISSS(0.001)PS(0.211)S(0.576)PS(0.211)R	ADLPGS(-44.42)S(-44.58)S(-43.54)T(-43.76)FT(-43.54)T(-43.54)S(-43.54)FIS(-41.12)S(-33.88)S(-26.36)PS(-4.35)S(4.35)PS(-4.35)R	21	4	0.37037	9626.1	9616.2	10536.3	8114.4	6830.7	8735.1
O35413	Sorbin and SH3 domain-containing protein 2	Sorbs2	134.06	1196	O35413	938	SRBS2_RAT Sorbin and SH3 domain-containing protein 2 OS=Rattus norvegicus OX=10116 GN=Sorbs2 PE=1 SV=2	O35413	938	938	S	GSVLSLQDHESPRSYSSTLTDLGRSVSRERR	45.829	45.829	S(0.149)Y(0.002)S(0.6)S(0.032)T(0.032)LT(0.185)DLGR	S(-6.04)Y(-24.13)S(5.1)S(-12.77)T(-12.77)LT(-5.1)DLGR	3	2	0.48242	5081.4	4146.9	5429.1	5897.7	4818.9	5752.8
O35413	Sorbin and SH3 domain-containing protein 2	Sorbs2	134.06	1196	O35413	354	SRBS2_RAT Sorbin and SH3 domain-containing protein 2 OS=Rattus norvegicus OX=10116 GN=Sorbs2 PE=1 SV=2	O35413	354	354	S	SSSASMAGDFRKRRKSEPAVGPPRGLGDHSS	103.85	103.85	RKS(1)EPAVGPPR	RKS(103.85)EPAVGPPR	3	3	0.12577	41280	36228	40008	32880	33000	42948
O35413	Sorbin and SH3 domain-containing protein 2	Sorbs2	134.06	1196	O35413	1113	SRBS2_RAT Sorbin and SH3 domain-containing protein 2 OS=Rattus norvegicus OX=10116 GN=Sorbs2 PE=1 SV=2	O35413	1113	1113	S	KGSEDYPDPPLPHSYSSDRIYSLSSNKPQRP	106.03	106.03	GSEDYPDPPLPHS(0.017)YS(0.863)S(0.12)DR	GS(-90.08)EDY(-73.64)PDPPLPHS(-17)Y(-64.82)S(8.57)S(-8.57)DR	15	3	0.24077	11928	12238.8	14004.3	15236.1	15294.9	17100.9
O35430	Amyloid-beta A4 precursor protein-binding family A member 1	Apba1	92.653	839	O35430	314	APBA1_RAT Amyloid-beta A4 precursor protein-binding family A member 1 OS=Rattus norvegicus OX=10116 GN=Apba1 PE=1 SV=1	O35430	314	314	S	QDLERAPTPGGGHPDSPGLPAPAGQQQRVVG	42.708	42.708	APT(0.002)PGGGHPDS(0.998)PGLPAPAGQQQR	APT(-26.43)PGGGHPDS(26.43)PGLPAPAGQQQR	11	3	-1.2405	2265.3	1659.87	2547.24	1671.24	1133.85	2979.75
O35430	Amyloid-beta A4 precursor protein-binding family A member 1	Apba1	92.653	839	O35430	284	APBA1_RAT Amyloid-beta A4 precursor protein-binding family A member 1 OS=Rattus norvegicus OX=10116 GN=Apba1 PE=1 SV=1	O35430	284	284	S	EDIDQIVAEVKQSMSSQSLDKAAEDMPEAEQ	35.204	35.204	QS(0.074)MS(0.447)S(0.447)QS(0.033)LDK	QS(-7.79)MS(0)S(0)QS(-11.35)LDK	5	3	0.21208
O35430	Amyloid-beta A4 precursor protein-binding family A member 1	Apba1	92.653	839	O35430	286	APBA1_RAT Amyloid-beta A4 precursor protein-binding family A member 1 OS=Rattus norvegicus OX=10116 GN=Apba1 PE=1 SV=1	O35430	286	286	S	IDQIVAEVKQSMSSQSLDKAAEDMPEAEQDL	39.266	39.266	QS(0.003)MS(0.02)S(0.124)QS(0.854)LDK	QS(-25.11)MS(-16.35)S(-8.39)QS(8.39)LDK	7	3	0.16265	5493.9	4603.8	5839.2	4540.8	4721.1	5101.5
O35430	Amyloid-beta A4 precursor protein-binding family A member 1	Apba1	92.653	839	O35430	570	APBA1_RAT Amyloid-beta A4 precursor protein-binding family A member 1 OS=Rattus norvegicus OX=10116 GN=Apba1 PE=1 SV=1	O35430	570	570	S	NIVVLMARRRMPRSNSQENVEASHPSQDAKR	86.856	86.856	S(0.133)NS(0.845)QENVEAS(0.021)HPS(0.001)QDAK	S(-8.02)NS(8.02)QENVEAS(-16.03)HPS(-31.01)QDAK	3	3	-0.35947	15830.7	15500.7	21978.9	17048.4	25828.5	31377
O35430	Amyloid-beta A4 precursor protein-binding family A member 1	Apba1	92.653	839	O35430	568	APBA1_RAT Amyloid-beta A4 precursor protein-binding family A member 1 OS=Rattus norvegicus OX=10116 GN=Apba1 PE=1 SV=1	O35430	568	568	S	IGNIVVLMARRRMPRSNSQENVEASHPSQDA	77.045	77.045	S(0.571)NS(0.429)QENVEASHPSQDAK	S(1.25)NS(-1.25)QENVEAS(-42.03)HPS(-58.59)QDAK	1	3	-0.65573	8507.4	7041.6	10214.7	6395.1	9762.9	14357.7
O35430	Amyloid-beta A4 precursor protein-binding family A member 1	Apba1	92.653	839	O35430	264	APBA1_RAT Amyloid-beta A4 precursor protein-binding family A member 1 OS=Rattus norvegicus OX=10116 GN=Apba1 PE=1 SV=1	O35430	264	264	S	SPEKEAEFAPYPRMDSYEQEEDIDQIVAEVK	100.19	100.19	MDS(1)YEQEEDIDQIVAEVK	MDS(39.08)Y(-39.08)EQEEDIDQIVAEVK	3	3	0.14014	7066.5	7797.9	8757.9	3819.3	3131.1	8299.8
O35430	Amyloid-beta A4 precursor protein-binding family A member 1	Apba1	92.653	839	O35430	283	APBA1_RAT Amyloid-beta A4 precursor protein-binding family A member 1 OS=Rattus norvegicus OX=10116 GN=Apba1 PE=1 SV=1	O35430	283	283	S	EEDIDQIVAEVKQSMSSQSLDKAAEDMPEAE	35.204	35.204	QS(0.074)MS(0.447)S(0.447)QS(0.033)LDK	QS(-7.79)MS(0)S(0)QS(-11.35)LDK	4	3	0.21208
O35430	Amyloid-beta A4 precursor protein-binding family A member 1	Apba1	92.653	839	O35430	79	APBA1_RAT Amyloid-beta A4 precursor protein-binding family A member 1 OS=Rattus norvegicus OX=10116 GN=Apba1 PE=1 SV=1	O35430	79	79	S	PPQEEEEERGECLARSASTESGFHNHTDTAE	166.22	166.22	S(0.455)AS(0.455)T(0.089)ES(0.001)GFHNHTDTAEGDVLAAAR	S(0)AS(0)T(-7.09)ES(-27.86)GFHNHT(-77.51)DT(-106.33)AEGDVLAAAR	1	4	0.39469
O35430	Amyloid-beta A4 precursor protein-binding family A member 1	Apba1	92.653	839	O35430	81	APBA1_RAT Amyloid-beta A4 precursor protein-binding family A member 1 OS=Rattus norvegicus OX=10116 GN=Apba1 PE=1 SV=1	O35430	81	81	S	QEEEEERGECLARSASTESGFHNHTDTAEGD	166.22	166.22	S(0.455)AS(0.455)T(0.089)ES(0.001)GFHNHTDTAEGDVLAAAR	S(0)AS(0)T(-7.09)ES(-27.86)GFHNHT(-77.51)DT(-106.33)AEGDVLAAAR	3	4	0.39469
O35431	Amyloid-beta A4 precursor protein-binding family A member 2	Apba2	82.849	750	O35431	305	APBA2_RAT Amyloid-beta A4 precursor protein-binding family A member 2 OS=Rattus norvegicus OX=10116 GN=Apba2 PE=1 SV=1	O35431	305	305	T	EVKHSGDPQRGLKTKTRTPEERPKWPQEQVC	38.634	38.634	T(0.5)RT(0.5)PEERPK	T(0)RT(0)PEERPK	1	4	-0.32265	2785.74	3394.8	3510.3	3076.8	2694.45	5581.2
O35431	Amyloid-beta A4 precursor protein-binding family A member 2	Apba2	82.849	750	O35431	307	APBA2_RAT Amyloid-beta A4 precursor protein-binding family A member 2 OS=Rattus norvegicus OX=10116 GN=Apba2 PE=1 SV=1	O35431	307	307	T	KHSGDPQRGLKTKTRTPEERPKWPQEQVCNG	38.634	38.634	T(0.5)RT(0.5)PEERPK	T(0)RT(0)PEERPK	3	4	-0.32265	2785.74	3394.8	3510.3	3076.8	2694.45	5581.2
O35431	Amyloid-beta A4 precursor protein-binding family A member 2	Apba2	82.849	750	O35431	481	APBA2_RAT Amyloid-beta A4 precursor protein-binding family A member 2 OS=Rattus norvegicus OX=10116 GN=Apba2 PE=1 SV=1	O35431	481	481	S	NIVVLMARRRMPRSASQDCIETTPGAQEGKK	48.182	48.182	S(0.22)AS(0.775)QDCIET(0.003)T(0.003)PGAQEGK	S(-5.48)AS(5.48)QDCIET(-24.85)T(-24.85)PGAQEGK	3	3	-0.58024	3599.4	3671.4	6873.6	3905.7	8088.9	5238
O35550	Rab GTPase-binding effector protein 1	Rabep1	99.427	862	O35550	407	RABE1_RAT Rab GTPase-binding effector protein 1 OS=Rattus norvegicus OX=10116 GN=Rabep1 PE=1 SV=1	O35550	407	407	S	KSDNDMFKEGLRRAQSTDSLGTSSSLQSKAL	35.748	29.341	AQS(0.717)T(0.171)DS(0.049)LGT(0.015)S(0.015)S(0.015)S(0.015)LQS(0.002)K	AQS(6.22)T(-6.22)DS(-11.67)LGT(-16.71)S(-16.71)S(-16.71)S(-16.71)LQS(-25)K	3	2	0.20047
O35550	Rab GTPase-binding effector protein 1	Rabep1	99.427	862	O35550	408	RABE1_RAT Rab GTPase-binding effector protein 1 OS=Rattus norvegicus OX=10116 GN=Rabep1 PE=1 SV=1	O35550	408	408	T	SDNDMFKEGLRRAQSTDSLGTSSSLQSKALG	70.452	70.452	RAQS(0.35)T(0.479)DS(0.167)LGT(0.003)SSSLQSK	RAQS(-1.36)T(1.36)DS(-4.56)LGT(-21.84)S(-36.06)S(-35.95)S(-37.15)LQS(-61.05)K	5	3	0.34461
O35569	Pro-neuregulin-2, membrane-bound isoform	Nrg2	93.776	868	O35569	349	NRG2_RAT Pro-neuregulin-2, membrane-bound isoform OS=Rattus norvegicus OX=10116 GN=Nrg2 PE=1 SV=1	O35569	349	349	T	GKDTVRGRLHVNSVSTTLSSWSGHARKCNET	21.803	21.803	GRLHVNS(0.286)VS(0.286)T(0.286)T(0.286)LS(0.286)S(0.286)WS(0.286)GHARK	GRLHVNS(0)VS(0)T(0)T(0)LS(0)S(0)WS(0)GHARK	10	3	-4.3985
O35569	Pro-neuregulin-2, membrane-bound isoform	Nrg2	93.776	868	O35569	350	NRG2_RAT Pro-neuregulin-2, membrane-bound isoform OS=Rattus norvegicus OX=10116 GN=Nrg2 PE=1 SV=1	O35569	350	350	T	KDTVRGRLHVNSVSTTLSSWSGHARKCNETA	21.803	21.803	GRLHVNS(0.286)VS(0.286)T(0.286)T(0.286)LS(0.286)S(0.286)WS(0.286)GHARK	GRLHVNS(0)VS(0)T(0)T(0)LS(0)S(0)WS(0)GHARK	11	3	-4.3985
O35763	Moesin	Msn	67.738	577	O35763	57	MOES_RAT Moesin OS=Rattus norvegicus OX=10116 GN=Msn PE=1 SV=3	O35763	57	57	T	VWFFGLQYQDTKAFSTWLKLNKKVTAQDVRK	127.56	127.56	AFS(0.011)T(0.989)WLK	AFS(-19.67)T(19.67)WLK	4	2	0.23526	25839	26390.7	24993	21683.4	20511.9	29550
O35774	A-kinase anchor protein 4	Akap4	93.493	847	O35774	4	AKAP4_RAT A-kinase anchor protein 4 OS=Rattus norvegicus OX=10116 GN=Akap4 PE=1 SV=1	O35774	4	4	Y	____________MIAYCGTTKMSDDIDWLHS	18.615	18.615	IAY(0.836)CGT(0.082)T(0.082)K	IAY(10.07)CGT(-10.07)T(-10.07)K	3	2	3.4791
O35780	Class E basic helix-loop-helix protein 40	Bhlhe40	45.529	411	O35780	53	BHE40_RAT Class E basic helix-loop-helix protein 40 OS=Rattus norvegicus OX=10116 GN=Bhlhe40 PE=1 SV=1	O35780	53	53	Y	KSRRGIKRSEDSKETYKLPHRLIEKKRRDRI	16.94	16.94	RS(0.253)EDS(0.917)KET(0.917)Y(0.913)K	RS(-9.34)EDS(9.54)KET(9.54)Y(9.34)K	9	2	-3.1975
O35786	Chemokine-like receptor 1	Cmklr1	41.722	371	O35786	355	CML1_RAT Chemokine-like receptor 1 OS=Rattus norvegicus OX=10116 GN=Cmklr1 PE=1 SV=1	O35786	355	355	S	TGPSSYPSHRSFTKMSSLIEKASVNEKETST	61.691	61.691	MS(0.985)S(0.015)LIEK	MS(18.04)S(-18.04)LIEK	2	2	-1.4898	14564.1	15628.8	23263.2	20318.1	14684.7	27752.4
O35786	Chemokine-like receptor 1	Cmklr1	41.722	371	O35786	356	CML1_RAT Chemokine-like receptor 1 OS=Rattus norvegicus OX=10116 GN=Cmklr1 PE=1 SV=1	O35786	356	356	S	GPSSYPSHRSFTKMSSLIEKASVNEKETSTL	115.7	115.7	MS(0.009)S(0.991)LIEK	MS(-20.34)S(20.34)LIEK	3	2	-0.27935	46080	47265	67746	58812	46437	84954
O35786	Chemokine-like receptor 1	Cmklr1	41.722	371	O35786	340	CML1_RAT Chemokine-like receptor 1 OS=Rattus norvegicus OX=10116 GN=Cmklr1 PE=1 SV=1	O35786	340	340	T	KVALFSRLVNALSEDTGPSSYPSHRSFTKMS	97.69	97.69	LVNALS(0.002)EDT(0.998)GPSSYPSHR	LVNALS(-26.54)EDT(26.54)GPS(-45.15)S(-50.74)Y(-58.35)PS(-67.04)HR	9	3	-0.11456	18550.5	16671.6	21186.6	18815.4	12891.3	17829.9
O35787	Kinesin-like protein KIF1C	Kif1c	122.33	1097	O35787	1028	KIF1C_RAT Kinesin-like protein KIF1C OS=Rattus norvegicus OX=10116 GN=Kif1c PE=1 SV=1	O35787	1028	1028	S	RRPPSPRRPHRPRRNSLDGGSRSRGGGSTQP	42.475	42.475	RNS(0.999)LDGGS(0.001)R	RNS(32.46)LDGGS(-32.46)R	3	3	-0.32559	4479	5952.6	5532.6	5078.4	5217.6	6480.3
O35787	Kinesin-like protein KIF1C	Kif1c	122.33	1097	O35787	1077	KIF1C_RAT Kinesin-like protein KIF1C OS=Rattus norvegicus OX=10116 GN=Kif1c PE=1 SV=1	O35787	1077	1077	T	PYPAQRPGPRYPPYTTPPRMRRQRSAPDLKE	85.733	85.733	Y(0.002)PPYT(0.007)T(0.991)PPR	Y(-26.82)PPY(-50.91)T(-21.54)T(21.54)PPR	6	2	-0.0026721	40722	45069	54231	40689	33009	55038
O35806	Latent-transforming growth factor beta-binding protein 2	Ltbp2	189.87	1764	O35806	493	LTBP2_RAT Latent-transforming growth factor beta-binding protein 2 OS=Rattus norvegicus OX=10116 GN=Ltbp2 PE=1 SV=1	O35806	493	493	S	VARVRGEVDPVPEDNSVETRASHRPHGSSGH	65.175	65.175	GEVDPVPEDNS(0.969)VET(0.031)R	GEVDPVPEDNS(14.99)VET(-14.99)R	11	3	-0.88298	7842.9	7617.3	8611.2	6523.2	6400.8	9525.9
O35814	Stress-induced-phosphoprotein 1	Stip1	62.569	543	O35814	481	STIP1_RAT Stress-induced-phosphoprotein 1 OS=Rattus norvegicus OX=10116 GN=Stip1 PE=1 SV=1	O35814	481	481	S	DGYQRCMMAQYNRHDSPEDVKRRAMADPEVQ	59.908	59.908	HDS(1)PEDVK	HDS(59.91)PEDVK	3	3	0.27525	1499.1	1844.2	1726.2	1813.4	2762.6	2149.5
O35814	Stress-induced-phosphoprotein 1	Stip1	62.569	543	O35814	476	STIP1_RAT Stress-induced-phosphoprotein 1 OS=Rattus norvegicus OX=10116 GN=Stip1 PE=1 SV=1	O35814	476	476	Y	CKEAADGYQRCMMAQYNRHDSPEDVKRRAMA	16.939	16.939	CMMAQY(1)NRHDS(1)PEDVK	CMMAQY(16.94)NRHDS(16.94)PEDVK	6	2	-1.206	1499.1	1844.2	1726.2	1813.4	2762.6	2149.5
O35815	Ataxin-3	Atxn3	40.446	355	O35815	339	ATX3_RAT Ataxin-3 OS=Rattus norvegicus OX=10116 GN=Atxn3 PE=1 SV=1	O35815	339	339	T	AGNAMSEEDVLRATVTVSLETAKDSLKAERK	19.375	19.375	PT(0.056)T(0.056)S(0.056)S(0.056)GGLRS(0.056)NQAGNAMS(0.054)EEDVLRAT(0.216)VT(0.216)VS(0.216)LET(0.018)AK	PT(-5.83)T(-5.83)S(-5.83)S(-5.83)GGLRS(-5.83)NQAGNAMS(-6.03)EEDVLRAT(0)VT(0)VS(0)LET(-10.9)AK	28	5	2.1946
O35815	Ataxin-3	Atxn3	40.446	355	O35815	337	ATX3_RAT Ataxin-3 OS=Rattus norvegicus OX=10116 GN=Atxn3 PE=1 SV=1	O35815	337	337	T	NQAGNAMSEEDVLRATVTVSLETAKDSLKAE	19.375	19.375	PT(0.056)T(0.056)S(0.056)S(0.056)GGLRS(0.056)NQAGNAMS(0.054)EEDVLRAT(0.216)VT(0.216)VS(0.216)LET(0.018)AK	PT(-5.83)T(-5.83)S(-5.83)S(-5.83)GGLRS(-5.83)NQAGNAMS(-6.03)EEDVLRAT(0)VT(0)VS(0)LET(-10.9)AK	26	5	2.1946
O35815	Ataxin-3	Atxn3	40.446	355	O35815	341	ATX3_RAT Ataxin-3 OS=Rattus norvegicus OX=10116 GN=Atxn3 PE=1 SV=1	O35815	341	341	S	NAMSEEDVLRATVTVSLETAKDSLKAERKK_	19.375	19.375	PT(0.056)T(0.056)S(0.056)S(0.056)GGLRS(0.056)NQAGNAMS(0.054)EEDVLRAT(0.216)VT(0.216)VS(0.216)LET(0.018)AK	PT(-5.83)T(-5.83)S(-5.83)S(-5.83)GGLRS(-5.83)NQAGNAMS(-6.03)EEDVLRAT(0)VT(0)VS(0)LET(-10.9)AK	30	5	2.1946
O35821	Myb-binding protein 1A	Mybbp1a	152.28	1344	O35821	1253	MBB1A_RAT Myb-binding protein 1A OS=Rattus norvegicus OX=10116 GN=Mybbp1a PE=1 SV=2	O35821	1253	1253	T	VNGVTVAKSPAPNNPTLSPSTPPAKTPKVQK	27.85	27.85	S(0.004)PAPNNPT(0.249)LS(0.249)PS(0.249)T(0.249)PPAK	S(-17.69)PAPNNPT(0)LS(0)PS(0)T(0)PPAK	8	4	-0.83714
O35821	Myb-binding protein 1A	Mybbp1a	152.28	1344	O35821	1257	MBB1A_RAT Myb-binding protein 1A OS=Rattus norvegicus OX=10116 GN=Mybbp1a PE=1 SV=2	O35821	1257	1257	S	TVAKSPAPNNPTLSPSTPPAKTPKVQKKKEK	27.85	27.85	S(0.004)PAPNNPT(0.249)LS(0.249)PS(0.249)T(0.249)PPAK	S(-17.69)PAPNNPT(0)LS(0)PS(0)T(0)PPAK	12	4	-0.83714
O35821	Myb-binding protein 1A	Mybbp1a	152.28	1344	O35821	1258	MBB1A_RAT Myb-binding protein 1A OS=Rattus norvegicus OX=10116 GN=Mybbp1a PE=1 SV=2	O35821	1258	1258	T	VAKSPAPNNPTLSPSTPPAKTPKVQKKKEKL	27.85	27.85	S(0.004)PAPNNPT(0.249)LS(0.249)PS(0.249)T(0.249)PPAK	S(-17.69)PAPNNPT(0)LS(0)PS(0)T(0)PPAK	13	4	-0.83714
O35821	Myb-binding protein 1A	Mybbp1a	152.28	1344	O35821	1166	MBB1A_RAT Myb-binding protein 1A OS=Rattus norvegicus OX=10116 GN=Mybbp1a PE=1 SV=2	O35821	1166	1166	S	KSEKKNVKDIPSDSQSPISTKRKKKGFLPET	86.641	86.641	DIPSDS(0.004)QS(0.995)PIS(0.001)TK	DIPS(-40.92)DS(-24.26)QS(24.26)PIS(-29.69)T(-37.22)K	8	3	0.38682	20182.8	20563.5	23426.7	26682.9	17577.6	21896.4
O35821	Myb-binding protein 1A	Mybbp1a	152.28	1344	O35821	1255	MBB1A_RAT Myb-binding protein 1A OS=Rattus norvegicus OX=10116 GN=Mybbp1a PE=1 SV=2	O35821	1255	1255	S	GVTVAKSPAPNNPTLSPSTPPAKTPKVQKKK	40.493	40.493	S(0.001)PAPNNPT(0.049)LS(0.608)PS(0.169)T(0.173)PPAK	S(-30.12)PAPNNPT(-10.91)LS(5.46)PS(-5.56)T(-5.46)PPAK	10	3	0.079143	3459.3	2698.83	3904.2	2161.38	2677.41	3238.2
O35821	Myb-binding protein 1A	Mybbp1a	152.28	1344	O35821	14	MBB1A_RAT Myb-binding protein 1A OS=Rattus norvegicus OX=10116 GN=Mybbp1a PE=1 SV=2	O35821	14	14	S	__MAEMKSPTKAEPASPAEAPQGDRRSLLEH	122.97	86.488	AEPAS(1)PAEAPQGDRR	AEPAS(86.49)PAEAPQGDRR	5	3	-0.20478	23682.9	23254.5	27200.4	26417.4	21118.2	32367
O35821	Myb-binding protein 1A	Mybbp1a	152.28	1344	O35821	1162	MBB1A_RAT Myb-binding protein 1A OS=Rattus norvegicus OX=10116 GN=Mybbp1a PE=1 SV=2	O35821	1162	1162	S	VQRPKSEKKNVKDIPSDSQSPISTKRKKKGF	57.288	57.288	DIPS(0.831)DS(0.166)QS(0.003)PISTK	DIPS(6.98)DS(-6.98)QS(-24.47)PIS(-46.64)T(-50.09)K	4	3	-0.26739
O35821	Myb-binding protein 1A	Mybbp1a	152.28	1344	O35821	1164	MBB1A_RAT Myb-binding protein 1A OS=Rattus norvegicus OX=10116 GN=Mybbp1a PE=1 SV=2	O35821	1164	1164	S	RPKSEKKNVKDIPSDSQSPISTKRKKKGFLP	35.737	35.737	DIPS(0.065)DS(0.451)QS(0.451)PIS(0.016)T(0.016)K	DIPS(-8.41)DS(0)QS(0)PIS(-14.44)T(-14.44)K	6	2	-0.1234
O35828	Coronin-7	Coro7	100.78	922	O35828	877	CORO7_RAT Coronin-7 OS=Rattus norvegicus OX=10116 GN=Coro7 PE=1 SV=2	O35828	877	877	S	VSQAPREVPARRTPSSAQYLEEKSDQQKKEE	32.062	32.062	T(0.323)PS(0.323)S(0.323)AQY(0.031)LEEK	T(0)PS(0)S(0)AQY(-10.19)LEEK	4	3	0.26179
O35828	Coronin-7	Coro7	100.78	922	O35828	912	CORO7_RAT Coronin-7 OS=Rattus norvegicus OX=10116 GN=Coro7 PE=1 SV=2	O35828	912	912	S	MVAKLGNREDPLPQDSFEGVDEDEWD_____	28.58	28.58	EDPLPQDS(1)FEGVDEDEWD	EDPLPQDS(28.58)FEGVDEDEWD	8	2	0.02738	4394.7	3651	4955.4	3171.6	2791.08	3145.8
O35828	Coronin-7	Coro7	100.78	922	O35828	874	CORO7_RAT Coronin-7 OS=Rattus norvegicus OX=10116 GN=Coro7 PE=1 SV=2	O35828	874	874	T	MTPVSQAPREVPARRTPSSAQYLEEKSDQQK	32.062	32.062	T(0.323)PS(0.323)S(0.323)AQY(0.031)LEEK	T(0)PS(0)S(0)AQY(-10.19)LEEK	1	3	0.26179
O35828	Coronin-7	Coro7	100.78	922	O35828	876	CORO7_RAT Coronin-7 OS=Rattus norvegicus OX=10116 GN=Coro7 PE=1 SV=2	O35828	876	876	S	PVSQAPREVPARRTPSSAQYLEEKSDQQKKE	32.062	32.062	T(0.323)PS(0.323)S(0.323)AQY(0.031)LEEK	T(0)PS(0)S(0)AQY(-10.19)LEEK	3	3	0.26179
O35828	Coronin-7	Coro7	100.78	922	O35828	459	CORO7_RAT Coronin-7 OS=Rattus norvegicus OX=10116 GN=Coro7 PE=1 SV=2	O35828	459	459	S	SLSSTSGIGTSPSQRSLQSLLGPSSKFRHAE	113.65	109.84	S(0.996)LQS(0.001)LLGPS(0.003)S(0.001)K	S(25.22)LQS(-31.35)LLGPS(-25.22)S(-31.69)K	1	2	0.25747	17186.4	19257.6	21610.8	27368.4	31116	19437.6
O35831	Cyclin-dependent kinase 17	Cdk17	59.431	523	O35831	146	CDK17_RAT Cyclin-dependent kinase 17 OS=Rattus norvegicus OX=10116 GN=Cdk17 PE=1 SV=1	O35831	146	146	S	RIHRRISMEDLNKRLSLPADIRIPDGYLEKL	78.324	78.324	RLS(1)LPADIR	RLS(78.32)LPADIR	3	3	-0.8885	1335.09	1784.4	2856.33	1767.48	1274.79	1964.49
O35831	Cyclin-dependent kinase 17	Cdk17	59.431	523	O35831	182	CDK17_RAT Cyclin-dependent kinase 17 OS=Rattus norvegicus OX=10116 GN=Cdk17 PE=1 SV=1	O35831	182	182	S	PFDQPMSRRSRRASLSEIGFGKMETYIKLEK	33.685	33.685	RAS(0.445)LS(0.555)EIGFGK	RAS(-0.95)LS(0.95)EIGFGK	5	3	-0.9604	4470	5543.4	5488.2	4918.5	5023.8	6112.5
O35831	Cyclin-dependent kinase 17	Cdk17	59.431	523	O35831;O35832	303;232	CDK17_RAT Cyclin-dependent kinase 17 OS=Rattus norvegicus OX=10116 GN=Cdk17 PE=1 SV=1;CDK18_RAT Cyclin-dependent kinase 18 OS=Rattus norvegicus OX=10116 GN=Cdk18 PE=1 SV=1	O35831	303	303	Y	HNVKLFLYQILRGLAYCHRRKVLHRDLKPQN	33.121	33.121	GLAY(1)CHRRK	GLAY(33.12)CHRRK	4	2	-1.3678	2786.43	1595.73	2901.21	1986.84	1080.87	2452.65
O35867	Neurabin-1	Ppp1r9a	122.73	1095	O35867	371	NEB1_RAT Neurabin-1 OS=Rattus norvegicus OX=10116 GN=Ppp1r9a PE=1 SV=1	O35867	371	371	T	AEQPQRRDLTGGGDLTSPDASASSCGKEVPE	57.578	57.578	DLT(0.004)GGGDLT(0.496)S(0.496)PDAS(0.004)ASSCGK	DLT(-21)GGGDLT(0)S(0)PDAS(-21.1)AS(-34.13)S(-39.98)CGK	9	3	1.255
O35867	Neurabin-1	Ppp1r9a	122.73	1095	O35867	372	NEB1_RAT Neurabin-1 OS=Rattus norvegicus OX=10116 GN=Ppp1r9a PE=1 SV=1	O35867	372	372	S	EQPQRRDLTGGGDLTSPDASASSCGKEVPED	57.578	57.578	DLT(0.004)GGGDLT(0.496)S(0.496)PDAS(0.004)ASSCGK	DLT(-21)GGGDLT(0)S(0)PDAS(-21.1)AS(-34.13)S(-39.98)CGK	10	3	1.255
O35867	Neurabin-1	Ppp1r9a	122.73	1095	O35867	294	NEB1_RAT Neurabin-1 OS=Rattus norvegicus OX=10116 GN=Ppp1r9a PE=1 SV=1	O35867	294	294	S	VPEVAQKGTSLASLPSEERQLSTEAEDVTAQ	60.49	60.49	GTSLAS(0.003)LPS(0.997)EER	GT(-52.95)S(-48.91)LAS(-25.48)LPS(25.48)EER	9	2	1.8586
O35867	Neurabin-1	Ppp1r9a	122.73	1095	O35867	841	NEB1_RAT Neurabin-1 OS=Rattus norvegicus OX=10116 GN=Ppp1r9a PE=1 SV=1	O35867	841	841	S	GTQVNNNNNIFERRPSPGEVSKGDTMENVEV	50.354	50.354	RPS(1)PGEVSK	RPS(43.5)PGEVS(-43.5)K	3	3	0.19558	23968.2	23458.5	28985.1	16675.5	16227.3	28276.5
O35867	Neurabin-1	Ppp1r9a	122.73	1095	O35867	195	NEB1_RAT Neurabin-1 OS=Rattus norvegicus OX=10116 GN=Ppp1r9a PE=1 SV=1	O35867	195	195	T	SNRGSSDSLDSLSPRTEAVSPTVSQLSAVFE	48.388	44.615	T(0.493)EAVS(0.402)PT(0.102)VS(0.002)QLSAVFENSESPGAITPGK	T(0.89)EAVS(-0.89)PT(-6.85)VS(-23.7)QLS(-34.56)AVFENS(-34.56)ES(-34.56)PGAIT(-39.07)PGK	1	5	-0.0535
O35876	Survival motor neuron protein	Smn1	31.193	289	O35876	26	SMN_RAT Survival motor neuron protein OS=Rattus norvegicus OX=10116 GN=Smn1 PE=1 SV=1	O35876	26	26	S	SEQEDTVLFRRGTGQSDDSDIWDDTALIKAY	83.758	54.672	GT(0.035)GQS(0.929)DDS(0.035)DIWDDT(0.002)ALIK	GT(-14.29)GQS(14.29)DDS(-14.29)DIWDDT(-27.86)ALIK	5	4	-0.080367	3384.9	3919.5	4480.5	2546.13	3320.1	2414.13
O35889	Afadin	Afdn	207.68	1829	O35889	1180	AFAD_RAT Afadin OS=Rattus norvegicus OX=10116 GN=Afdn PE=1 SV=1	O35889	1180	1180	S	PGDDRLMKNRADHRSSPNVANQPPSPGGKSP	76.533	76.533	S(0.447)S(0.553)PNVANQPPS(1)PGGK	S(-0.92)S(0.92)PNVANQPPS(59.65)PGGK	2	3	-0.057984	2719.8	3055.2	3761.2	3664.5	1966.5	4540.7
O35889	Afadin	Afdn	207.68	1829	O35889	1189	AFAD_RAT Afadin OS=Rattus norvegicus OX=10116 GN=Afdn PE=1 SV=1	O35889	1189	1189	S	RADHRSSPNVANQPPSPGGKSPYTSGTAAKI	76.533	76.533	S(0.447)S(0.553)PNVANQPPS(1)PGGK	S(-0.92)S(0.92)PNVANQPPS(59.65)PGGK	11	3	-0.057984	31958.6	34031	39968	36971	19389	43577
O35889	Afadin	Afdn	207.68	1829	O35889	216	AFAD_RAT Afadin OS=Rattus norvegicus OX=10116 GN=Afdn PE=1 SV=1	O35889	216	216	S	EVYKDMPETSFTRTISNPEVVMKRRRQQKLE	46.706	46.706	T(0.129)IS(0.871)NPEVVMK	T(-8.3)IS(8.3)NPEVVMK	3	2	0.78119	5665.5	6528.3	10008.9	5240.1	3765	9928.5
O35889	Afadin	Afdn	207.68	1829	O35889	1090	AFAD_RAT Afadin OS=Rattus norvegicus OX=10116 GN=Afdn PE=1 SV=1	O35889	1090	1090	S	GLSQERAAELMTRTSSVVTLEVAKQGAIYHG	77.185	77.185	T(0.117)S(0.117)S(0.765)VVT(0.001)LEVAK	T(-8.15)S(-8.15)S(8.15)VVT(-29.27)LEVAK	3	3	0.16596	7693.8	8484	8006.1	6792.6	5474.7	7380
O35889	Afadin	Afdn	207.68	1829	O35889	1088	AFAD_RAT Afadin OS=Rattus norvegicus OX=10116 GN=Afdn PE=1 SV=1	O35889	1088	1088	T	LVGLSQERAAELMTRTSSVVTLEVAKQGAIY	57.836	57.836	T(0.333)S(0.333)S(0.333)VVTLEVAK	T(0)S(0)S(0)VVT(-35.36)LEVAK	1	2	0.30405
O35889	Afadin	Afdn	207.68	1829	O35889	1089	AFAD_RAT Afadin OS=Rattus norvegicus OX=10116 GN=Afdn PE=1 SV=1	O35889	1089	1089	S	VGLSQERAAELMTRTSSVVTLEVAKQGAIYH	57.836	57.836	T(0.333)S(0.333)S(0.333)VVTLEVAK	T(0)S(0)S(0)VVT(-35.36)LEVAK	2	2	0.30405
O35889	Afadin	Afdn	207.68	1829	O35889	1282	AFAD_RAT Afadin OS=Rattus norvegicus OX=10116 GN=Afdn PE=1 SV=1	O35889	1282	1282	S	TESDHASIAIQRVTRSQEELREEKVYQLERH	48.177	40.725	S(1)QEELREEK	S(40.72)QEELREEK	1	3	-0.60847	45843	50463	56010	47352	29374.2	59472
O35889	Afadin	Afdn	207.68	1829	O35889	1239	AFAD_RAT Afadin OS=Rattus norvegicus OX=10116 GN=Afdn PE=1 SV=1	O35889	1239	1239	T	EAYPIPTQTYTREYFTFPASKSQDRMAPVQN	45.879	45.879	EY(0.002)FT(0.997)FPAS(0.001)K	EY(-26.64)FT(26.64)FPAS(-31.21)K	4	3	-0.42348	3727.5	5063.7	4982.1	3821.7	2913.69	5036.7
O35889	Afadin	Afdn	207.68	1829	O35889	214	AFAD_RAT Afadin OS=Rattus norvegicus OX=10116 GN=Afdn PE=1 SV=1	O35889	214	214	T	AAEVYKDMPETSFTRTISNPEVVMKRRRQQK	40.725	40.725	T(0.538)IS(0.462)NPEVVMK	T(0.66)IS(-0.66)NPEVVMK	1	3	0.13418	3896.7	3521.7	5161.2	2689.26	2807.01	5436.9
O35923	Breast cancer type 2 susceptibility protein homolog	Brca2	372.21	3343	O35923	3322	BRCA2_RAT Breast cancer type 2 susceptibility protein homolog OS=Rattus norvegicus OX=10116 GN=Brca2 PE=1 SV=1	O35923	3322	3322	S	SASTEARPANRSKRESLRDCRDDSDGKLAAE	29.689	29.689	ES(0.997)LRDCRDDS(0.003)DGK	ES(24.8)LRDCRDDS(-24.8)DGK	2	3	-1.4868	8811.3	8596.5	8388.9	3427.8	4501.8	8157.3
O35986	Zinc finger Ran-binding domain-containing protein 2	Zranb2	37.35	330	O35986	153	ZRAB2_RAT Zinc finger Ran-binding domain-containing protein 2 OS=Rattus norvegicus OX=10116 GN=Zranb2 PE=1 SV=2	O35986	153	153	S	AVGPASILKEVEDKESEGEEEDEDEDLSKYK	156.89	156.89	EVEDKES(1)EGEEEDEDEDLSK	EVEDKES(132.1)EGEEEDEDEDLS(-132.1)K	7	4	0.53683	38118	38490	55446	25282.8	28252.8	63465
O35986	Zinc finger Ran-binding domain-containing protein 2	Zranb2	37.35	330	O35986	315	ZRAB2_RAT Zinc finger Ran-binding domain-containing protein 2 OS=Rattus norvegicus OX=10116 GN=Zranb2 PE=1 SV=2	O35986	315	315	S	KRRTRSRSPERHHRSSSGSTHSGSRSSSKKK	43.594	43.594	S(0.323)S(0.323)S(0.323)GS(0.026)T(0.005)HSGSR	S(0)S(0)S(0)GS(-10.86)T(-17.88)HS(-40.47)GS(-42.6)R	2	3	-0.72524
O35986	Zinc finger Ran-binding domain-containing protein 2	Zranb2	37.35	330	O35986	319	ZRAB2_RAT Zinc finger Ran-binding domain-containing protein 2 OS=Rattus norvegicus OX=10116 GN=Zranb2 PE=1 SV=2	O35986	319	319	T	RSRSPERHHRSSSGSTHSGSRSSSKKK____	54.784	54.784	S(0.001)S(0.001)S(0.002)GS(0.033)T(0.959)HS(0.004)GS(0.001)R	S(-32.46)S(-32.46)S(-26.87)GS(-14.63)T(14.63)HS(-23.88)GS(-29.46)R	6	3	-0.22221	1410.66	2218.17	2610.18	2247.45	1805.25	2971.5
O35986	Zinc finger Ran-binding domain-containing protein 2	Zranb2	37.35	330	O35986	294	ZRAB2_RAT Zinc finger Ran-binding domain-containing protein 2 OS=Rattus norvegicus OX=10116 GN=Zranb2 PE=1 SV=2	O35986	294	294	S	SSPERDRKRSRSRPSSPAVRKKRRTRSRSPE	85.533	85.533	S(0.001)RPS(0.011)S(0.988)PAVR	S(-32.41)RPS(-19.34)S(19.34)PAVR	5	2	0.17321	15890.7	19353.9	21340.8	17776.5	13268.4	20719.8
O35986	Zinc finger Ran-binding domain-containing protein 2	Zranb2	37.35	330	O35986	314	ZRAB2_RAT Zinc finger Ran-binding domain-containing protein 2 OS=Rattus norvegicus OX=10116 GN=Zranb2 PE=1 SV=2	O35986	314	314	S	KKRRTRSRSPERHHRSSSGSTHSGSRSSSKK	43.594	43.594	S(0.323)S(0.323)S(0.323)GS(0.026)T(0.005)HSGSR	S(0)S(0)S(0)GS(-10.86)T(-17.88)HS(-40.47)GS(-42.6)R	1	3	-0.72524
O35986	Zinc finger Ran-binding domain-containing protein 2	Zranb2	37.35	330	O35986	316	ZRAB2_RAT Zinc finger Ran-binding domain-containing protein 2 OS=Rattus norvegicus OX=10116 GN=Zranb2 PE=1 SV=2	O35986	316	316	S	RRTRSRSPERHHRSSSGSTHSGSRSSSKKK_	43.594	43.594	S(0.323)S(0.323)S(0.323)GS(0.026)T(0.005)HSGSR	S(0)S(0)S(0)GS(-10.86)T(-17.88)HS(-40.47)GS(-42.6)R	3	3	-0.72524
O35986	Zinc finger Ran-binding domain-containing protein 2	Zranb2	37.35	330	O35986	188	ZRAB2_RAT Zinc finger Ran-binding domain-containing protein 2 OS=Rattus norvegicus OX=10116 GN=Zranb2 PE=1 SV=2	O35986	188	188	S	EDEDDADLSKYNLDASEEEDSNKKKSNRRSR	77.078	76.85	YNLDAS(1)EEEDSNK	Y(-37.27)NLDAS(37.27)EEEDS(-43.07)NK	6	3	0.20245	40440	39306	56373	34584	39657	59388
O35987	NSFL1 cofactor p47	Nsfl1c	40.679	370	O35987	140	NSF1C_RAT NSFL1 cofactor p47 OS=Rattus norvegicus OX=10116 GN=Nsfl1c PE=1 SV=1	O35987	140	140	S	GAKEHGAVAVERVTKSPGETSKPRPFAGGGY	41.378	41.109	S(0.997)PGET(0.002)S(0.002)KPR	S(27.65)PGET(-27.65)S(-27.65)KPR	1	3	0.22131	54633	62991	72441	56061	38754	73680
O35987	NSFL1 cofactor p47	Nsfl1c	40.679	370	O35987	272	NSF1C_RAT NSFL1 cofactor p47 OS=Rattus norvegicus OX=10116 GN=Nsfl1c PE=1 SV=1	O35987	272	272	S	GQKLGSTAPQVLNTSSPAQQAENEAKASSSI	50.055	50.055	LGS(0.001)T(0.001)APQVLNT(0.333)S(0.333)S(0.333)PAQQAENEAK	LGS(-28.21)T(-28.21)APQVLNT(0)S(0)S(0)PAQQAENEAK	13	3	0.28456
O35987	NSFL1 cofactor p47	Nsfl1c	40.679	370	O35987	114	NSF1C_RAT NSFL1 cofactor p47 OS=Rattus norvegicus OX=10116 GN=Nsfl1c PE=1 SV=1	O35987	114	114	S	SERSGQQIVGPPRKKSPNELVDDLFKGAKEH	58.071	44.511	S(1)PNELVDDLFK	S(44.51)PNELVDDLFK	1	2	-0.56782	7993.2	10341	9698.7	7324.5	4024.2	9062.7
O35987	NSFL1 cofactor p47	Nsfl1c	40.679	370	O35987	271	NSF1C_RAT NSFL1 cofactor p47 OS=Rattus norvegicus OX=10116 GN=Nsfl1c PE=1 SV=1	O35987	271	271	S	EGQKLGSTAPQVLNTSSPAQQAENEAKASSS	50.055	50.055	LGS(0.001)T(0.001)APQVLNT(0.333)S(0.333)S(0.333)PAQQAENEAK	LGS(-28.21)T(-28.21)APQVLNT(0)S(0)S(0)PAQQAENEAK	12	3	0.28456
O35987	NSFL1 cofactor p47	Nsfl1c	40.679	370	O35987	176	NSF1C_RAT NSFL1 cofactor p47 OS=Rattus norvegicus OX=10116 GN=Nsfl1c PE=1 SV=1	O35987	176	176	S	PEEESAYVAGERRRHSGQDVHVVLKLWKTGF	48.704	18.596	RHS(1)GQDVHVVLK	RHS(18.6)GQDVHVVLK	3	4	-0.076704	120360	104619	132381	115575	100179	50862
O35987	NSFL1 cofactor p47	Nsfl1c	40.679	370	O35987	270	NSF1C_RAT NSFL1 cofactor p47 OS=Rattus norvegicus OX=10116 GN=Nsfl1c PE=1 SV=1	O35987	270	270	T	GEGQKLGSTAPQVLNTSSPAQQAENEAKASS	50.055	50.055	LGS(0.001)T(0.001)APQVLNT(0.333)S(0.333)S(0.333)PAQQAENEAK	LGS(-28.21)T(-28.21)APQVLNT(0)S(0)S(0)PAQQAENEAK	11	3	0.28456
O54698	Equilibrative nucleoside transporter 1	Slc29a1	50.017	457	O54698	254	S29A1_RAT Equilibrative nucleoside transporter 1 OS=Rattus norvegicus OX=10116 GN=Slc29a1 PE=1 SV=3	O54698	254	254	S	NLAGPAEQETKLDLISEGEEPRGGREESGVP	47.288	47.288	LDLIS(1)EGEEPR	LDLIS(47.29)EGEEPR	5	2	0.30791	7732.2	7743.3	8298.3	5340.3	6922.5	7993.2
O54735	cGMP-specific 3',5'-cyclic phosphodiesterase	Pde5a	94.555	833	O54735	352	PDE5A_RAT cGMP-specific 3',5'-cyclic phosphodiesterase OS=Rattus norvegicus OX=10116 GN=Pde5a PE=2 SV=1	O54735	352	352	S	SFSRVFQMEWEEVGKSSEPLTREHDANKINY	58.426	58.426	S(0.499)S(0.499)EPLT(0.001)R	S(0)S(0)EPLT(-25.45)R	1	2	-0.44637
O54735	cGMP-specific 3',5'-cyclic phosphodiesterase	Pde5a	94.555	833	O54735	353	PDE5A_RAT cGMP-specific 3',5'-cyclic phosphodiesterase OS=Rattus norvegicus OX=10116 GN=Pde5a PE=2 SV=1	O54735	353	353	S	FSRVFQMEWEEVGKSSEPLTREHDANKINYM	127.46	127.46	S(0.228)S(0.772)EPLTR	S(-5.29)S(5.29)EPLT(-61.03)R	2	2	0.14329	6964.2	7964.7	7616.4	7403.4	8613.9	8832.3
O54835	Mothers against decapentaplegic homolog 9	Smad9	48.991	434	O54835;P84025;O70436	136;132;172	SMAD9_RAT Mothers against decapentaplegic homolog 9 OS=Rattus norvegicus OX=10116 GN=Smad9 PE=1 SV=1;SMAD3_RAT Mothers against decapentaplegic homolog 3 OS=Rattus norvegicus OX=10116 GN=Smad3 PE=1 SV=1;SMAD2_RAT Mothers against decapentaplegic homolog 2 OS	O54835	136	136	T	QKEVCINPYHYRRVETPVLPPVLVPRHSEYN	44.252	44.252	VET(1)PVLPPVLVPR	VET(44.25)PVLPPVLVPR	3	3	-0.30594	3053.7	2668.23	3822.3	3091.5	3159.9	3284.7
O54852	Potassium voltage-gated channel subfamily H member 7	Kcnh7	134.9	1195	O54852	1188	KCNH7_RAT Potassium voltage-gated channel subfamily H member 7 OS=Rattus norvegicus OX=10116 GN=Kcnh7 PE=1 SV=1	O54852	1188	1188	S	SSLSTVGILGLHRHVSDPGLPGK________	38.021	38.021	HVS(1)DPGLPGK	HVS(38.02)DPGLPGK	3	3	1.8684	10522.8	10329.3	14013.3	9378.3	8676.9	14292.3
O54861	Sortilin	Sort1	91.168	825	O54861	819	SORT_RAT Sortilin OS=Rattus norvegicus OX=10116 GN=Sort1 PE=1 SV=3	O54861	819	819	S	ALDTASHAKSGYHDDSDEDLLE_________	108.56	84.718	SGYHDDS(1)DEDLLE	S(-41.91)GY(-70.48)HDDS(41.91)DEDLLE	7	2	-1.365	24045.9	25312.8	28995.9	22663.2	25366.5	27432.3
O54874	Serine/threonine-protein kinase MRCK alpha	Cdc42bpa	197.06	1732	O54874	1654	MRCKA_RAT Serine/threonine-protein kinase MRCK alpha OS=Rattus norvegicus OX=10116 GN=Cdc42bpa PE=1 SV=1	O54874	1654	1654	S	SAQNGSALKREFSGGSYNTKRQPMPSPSEGS	58.172	58.172	EFS(0.005)GGS(0.825)Y(0.169)NT(0.001)K	EFS(-21.85)GGS(6.9)Y(-6.9)NT(-31.5)K	6	3	-0.33004	4654.2	4739.1	6799.5	5178.3	3734.7	8288.7
O54874	Serine/threonine-protein kinase MRCK alpha	Cdc42bpa	197.06	1732	O54874	1651	MRCKA_RAT Serine/threonine-protein kinase MRCK alpha OS=Rattus norvegicus OX=10116 GN=Cdc42bpa PE=1 SV=1	O54874	1651	1651	S	ARSSAQNGSALKREFSGGSYNTKRQPMPSPS	64.121	64.121	EFS(0.997)GGS(0.003)YNT(0.001)K	EFS(25.54)GGS(-25.54)Y(-43.15)NT(-32.36)K	3	2	0.82746	21452.1	23394.3	29976.9	17405.4	11188.5	30720
O54874	Serine/threonine-protein kinase MRCK alpha	Cdc42bpa	197.06	1732	O54874	1725	MRCKA_RAT Serine/threonine-protein kinase MRCK alpha OS=Rattus norvegicus OX=10116 GN=Cdc42bpa PE=1 SV=1	O54874	1725	1725	T	SPVSPRKTKSLSLESTDRGSWDP________	110.76	110.76	S(0.001)LS(0.118)LES(0.228)T(0.654)DR	S(-28.75)LS(-7.44)LES(-4.58)T(4.58)DR	7	2	-0.17152	17802.9	19332.9	22167	16216.5	9829.2	27267.9
O54921	Exocyst complex component 2	Exoc2	104.03	924	O54921	432	EXOC2_RAT Exocyst complex component 2 OS=Rattus norvegicus OX=10116 GN=Exoc2 PE=1 SV=1	O54921	432	432	S	VLGHLSQTASLKRGSSFQSGRDDTWRYKTPH	122.94	122.94	GS(0.004)S(0.992)FQS(0.004)GR	GS(-23.93)S(23.93)FQS(-24.36)GR	3	2	-0.10661	7045.5	7587.3	10183.2	8917.8	9339	11657.4
O54924	Exocyst complex component 8	Exoc8	81.042	716	O54924	15	EXOC8_RAT Exocyst complex component 8 OS=Rattus norvegicus OX=10116 GN=Exoc8 PE=1 SV=1	O54924	15	15	S	_MSDSGASRLRRQLESGGFEARLYVKQLSQQ	62.14	62.14	QLES(1)GGFEAR	QLES(62.14)GGFEAR	4	2	0.11449	7431	7232.1	10186.8	7264.2	5653.2	10453.2
O54963	RE1-silencing transcription factor	Rest	117.12	1069	O54963	948	REST_RAT RE1-silencing transcription factor OS=Rattus norvegicus OX=10116 GN=Rest PE=1 SV=1	O54963	948	948	S	KTDRVPLKDSAVEPVSPLNPRVDPEAAAPAV	31.876	31.876	DS(0.002)AVEPVS(0.998)PLNPR	DS(-27.17)AVEPVS(27.17)PLNPR	8	3	0.0081678	2366.52	3746.1	3794.4	2357.34	2080.14	4086.3
O55000	Serine/threonine-protein phosphatase 1 regulatory subunit 10	Ppp1r10	92.827	872	O55000	313	PP1RA_RAT Serine/threonine-protein phosphatase 1 regulatory subunit 10 OS=Rattus norvegicus OX=10116 GN=Ppp1r10 PE=1 SV=1	O55000	313	313	S	APVPGIKIKKKKKVLSPTAAKPSPFEGKTST	36.424	36.424	VLS(0.762)PT(0.238)AAK	VLS(5.05)PT(-5.05)AAK	3	3	0.46587	2835.48	2616.3	3133.8	2749.8	2785.83	2983.83
O55005	Roundabout homolog 1	Robo1	180.75	1651	O55005	1162	ROBO1_RAT Roundabout homolog 1 OS=Rattus norvegicus OX=10116 GN=Robo1 PE=1 SV=1	O55005	1162	1162	S	GGSYNSSDRGSSTSGSQGHKKGARTPKAPKQ	38.799	38.799	GS(0.009)S(0.011)T(0.01)S(0.042)GS(0.927)QGHK	GS(-19.97)S(-19.12)T(-19.56)S(-13.48)GS(13.48)QGHK	7	3	-0.73975	1465.62	2506.11	2707.92	3111.6	1838.64	2901.45
O55007	Ral GTPase-activating protein subunit alpha-1	Ralgapa1	229.44	2035	O55007	859	RGPA1_RAT Ral GTPase-activating protein subunit alpha-1 OS=Rattus norvegicus OX=10116 GN=Ralgapa1 PE=1 SV=2	O55007	859	859	S	ERLRSGNASTMTRRGSSPGSLEIPKDLPDIL	31.089	31.089	RGS(0.701)S(0.215)PGS(0.084)LEIPK	RGS(5.14)S(-5.14)PGS(-9.2)LEIPK	3	3	0.42509	5691.9	5469.9	5498.7	4290	4260.3	6538.5
O55007	Ral GTPase-activating protein subunit alpha-1	Ralgapa1	229.44	2035	O55007	796	RGPA1_RAT Ral GTPase-activating protein subunit alpha-1 OS=Rattus norvegicus OX=10116 GN=Ralgapa1 PE=1 SV=2	O55007	796	796	S	VFGALHEEQPLPRSSSTSDILEPFTVERAKV	197.17	131.29	S(0.01)S(0.01)S(0.957)T(0.016)S(0.007)DILEPFTVER	S(-19.75)S(-19.75)S(17.73)T(-17.73)S(-21.5)DILEPFT(-70.39)VER	3	2	-0.32665	35433	37551	43740	33294	26393.1	40950
O55007	Ral GTPase-activating protein subunit alpha-1	Ralgapa1	229.44	2035	O55007	733	RGPA1_RAT Ral GTPase-activating protein subunit alpha-1 OS=Rattus norvegicus OX=10116 GN=Ralgapa1 PE=1 SV=2	O55007	733	733	S	GWSRDQPGQAPMRQRSATTTGSPGTEKARSI	34.432	34.432	S(0.397)AT(0.346)T(0.085)T(0.085)GS(0.085)PGT(0.001)EK	S(0.59)AT(-0.59)T(-6.67)T(-6.67)GS(-6.67)PGT(-26.52)EK	1	3	0.68825
O55007	Ral GTPase-activating protein subunit alpha-1	Ralgapa1	229.44	2035	O55007	794	RGPA1_RAT Ral GTPase-activating protein subunit alpha-1 OS=Rattus norvegicus OX=10116 GN=Ralgapa1 PE=1 SV=2	O55007	794	794	S	NEVFGALHEEQPLPRSSSTSDILEPFTVERA	75.97	75.97	S(0.311)S(0.311)S(0.311)T(0.056)S(0.011)DILEPFTVER	S(0)S(0)S(0)T(-7.48)S(-14.49)DILEPFT(-64.92)VER	1	3	-0.028777
O55007	Ral GTPase-activating protein subunit alpha-1	Ralgapa1	229.44	2035	O55007	795	RGPA1_RAT Ral GTPase-activating protein subunit alpha-1 OS=Rattus norvegicus OX=10116 GN=Ralgapa1 PE=1 SV=2	O55007	795	795	S	EVFGALHEEQPLPRSSSTSDILEPFTVERAK	75.97	75.97	S(0.311)S(0.311)S(0.311)T(0.056)S(0.011)DILEPFTVER	S(0)S(0)S(0)T(-7.48)S(-14.49)DILEPFT(-64.92)VER	2	3	-0.028777
O55007	Ral GTPase-activating protein subunit alpha-1	Ralgapa1	229.44	2035	O55007	739	RGPA1_RAT Ral GTPase-activating protein subunit alpha-1 OS=Rattus norvegicus OX=10116 GN=Ralgapa1 PE=1 SV=2	O55007	739	739	S	PGQAPMRQRSATTTGSPGTEKARSIVRQKTV	81.904	81.904	SATT(0.001)T(0.007)GS(0.991)PGT(0.001)EK	S(-47.08)AT(-39.94)T(-31.75)T(-21.41)GS(21.41)PGT(-31.1)EK	7	3	0.067249	16586.1	18147	18410.4	14076.9	11411.4	19730.7
O55035	Peptidyl-prolyl cis-trans isomerase G	Ppig	88.378	752	O55035	685	PPIG_RAT Peptidyl-prolyl cis-trans isomerase G OS=Rattus norvegicus OX=10116 GN=Ppig PE=1 SV=2	O55035	685	685	S	SSSNNNREKKADIDQSPVSKTKQSSQDNEVK	66.246	61.233	ADIDQS(0.995)PVS(0.005)K	ADIDQS(22.65)PVS(-22.65)K	6	2	0.22517	59205	64944	75351	65637	54336	80637
O55035	Peptidyl-prolyl cis-trans isomerase G	Ppig	88.378	752	O55035	712	PPIG_RAT Peptidyl-prolyl cis-trans isomerase G OS=Rattus norvegicus OX=10116 GN=Ppig PE=1 SV=2	O55035	712	712	T	NEVKSSTLKNQEDEKTRSPVEKENQKSKGQE	55.064	55.064	T(0.89)RS(0.11)PVEK	T(9.06)RS(-9.06)PVEK	1	3	0.55807	21841.5	25271.7	27488.7	25461.6	20638.8	38376
O55035	Peptidyl-prolyl cis-trans isomerase G	Ppig	88.378	752	O55035	395	PPIG_RAT Peptidyl-prolyl cis-trans isomerase G OS=Rattus norvegicus OX=10116 GN=Ppig PE=1 SV=2	O55035	395	395	S	KGDKSELNEIKENQRSPVRVKEKKITDHRHM	56.632	48.741	ENQRS(1)PVR	ENQRS(48.74)PVR	5	3	1.1248	13481.1	13546.2	14420.1	16110.6	15666.3	19179.6
O55035	Peptidyl-prolyl cis-trans isomerase G	Ppig	88.378	752	O55035	356	PPIG_RAT Peptidyl-prolyl cis-trans isomerase G OS=Rattus norvegicus OX=10116 GN=Ppig PE=1 SV=2	O55035	356	356	T	TPSRSRSRDRFRRSETPPHWRQEMQRAQRMR	69.998	69.998	S(0.01)ET(0.99)PPHWR	S(-19.87)ET(19.87)PPHWR	3	3	-0.027082	5806.2	6357.9	7623.9	7591.8	6374.1	9566.7
O55043	Rho guanine nucleotide exchange factor 7	Arhgef7	73.139	646	O55043	498	ARHG7_RAT Rho guanine nucleotide exchange factor 7 OS=Rattus norvegicus OX=10116 GN=Arhgef7 PE=1 SV=1	O55043	498	498	S	LRPSAALCYKEDLSRSPKTMKKLLPKRKPER	44.309	44.309	EDLS(0.095)RS(0.905)PK	EDLS(-9.78)RS(9.78)PK	6	3	-0.16381	4950.3	7603.2	7071.3	5740.2	2362.77	6516
O55043	Rho guanine nucleotide exchange factor 7	Arhgef7	73.139	646	O55043	516	ARHG7_RAT Rho guanine nucleotide exchange factor 7 OS=Rattus norvegicus OX=10116 GN=Arhgef7 PE=1 SV=1	O55043	516	516	S	TMKKLLPKRKPERKPSDEEFAVRKSTAALEE	69.92	35.037	KPS(1)DEEFAVR	KPS(35.04)DEEFAVR	3	3	0.043806	105186	107289	127473	98352	67842	137742
O55043	Rho guanine nucleotide exchange factor 7	Arhgef7	73.139	646	O55043	71	ARHG7_RAT Rho guanine nucleotide exchange factor 7 OS=Rattus norvegicus OX=10116 GN=Arhgef7 PE=1 SV=1	O55043	71	71	S	PSNYVREIKPSEKPVSPKSGTLKSPPKGFDT	29.013	23.138	EIKPS(0.056)EKPVS(0.944)PK	EIKPS(-12.28)EKPVS(12.28)PK	10	3	0.30577
O55043	Rho guanine nucleotide exchange factor 7	Arhgef7	73.139	646	O55043	340	ARHG7_RAT Rho guanine nucleotide exchange factor 7 OS=Rattus norvegicus OX=10116 GN=Arhgef7 PE=1 SV=1	O55043	340	340	S	LFPNLLLMLSASPRMSGFIYQGKLPTTGMTI	102.06	102.06	MS(1)GFIYQGK	MS(68.51)GFIY(-68.51)QGK	2	2	-0.14972	120648	116343	124554	92895	86364	141237
O55081	Retinoblastoma-like protein 2	Rbl2	127.82	1135	O55081	639	RBL2_RAT Retinoblastoma-like protein 2 OS=Rattus norvegicus OX=10116 GN=Rbl2 PE=1 SV=1	O55081	639	639	T	NLERTDEIYIAGSPLTPRRVGEVRTDAGGLG	27.149	27.149	T(0.002)DEIY(0.017)IAGS(0.491)PLT(0.491)PR	T(-24.85)DEIY(-14.59)IAGS(0)PLT(0)PR	12	3	0.13401
O55081	Retinoblastoma-like protein 2	Rbl2	127.82	1135	O55081	37	RBL2_RAT Retinoblastoma-like protein 2 OS=Rattus norvegicus OX=10116 GN=Rbl2 PE=1 SV=1	O55081	37	37	S	EEEDGDTADRAQPAGSPSHQIQQRFEELCSR	45.618	45.618	AQPAGS(0.93)PS(0.07)HQIQQR	AQPAGS(11.22)PS(-11.22)HQIQQR	6	3	0.34688	3372	3568.2	4273.5	2700.87	2741.7	4708.5
O55081	Retinoblastoma-like protein 2	Rbl2	127.82	1135	O55081	636	RBL2_RAT Retinoblastoma-like protein 2 OS=Rattus norvegicus OX=10116 GN=Rbl2 PE=1 SV=1	O55081	636	636	S	PPHNLERTDEIYIAGSPLTPRRVGEVRTDAG	27.149	27.149	T(0.002)DEIY(0.017)IAGS(0.491)PLT(0.491)PR	T(-24.85)DEIY(-14.59)IAGS(0)PLT(0)PR	9	3	0.13401
O55156	CAP-Gly domain-containing linker protein 2	Clip2	115.48	1046	O55156	208	CLIP2_RAT CAP-Gly domain-containing linker protein 2 OS=Rattus norvegicus OX=10116 GN=Clip2 PE=1 SV=1	O55156	208	208	S	LNSSVKTGNESGSNLSDSGSVKRGDKDLHLG	89.011	89.011	TGNESGSNLS(0.989)DS(0.011)GS(0.001)VK	T(-63.96)GNES(-53.02)GS(-40.4)NLS(19.68)DS(-19.68)GS(-32.5)VK	10	3	0.29971	30468.6	31572.4	29333.4	25708	31523.2	34351.2
O55156	CAP-Gly domain-containing linker protein 2	Clip2	115.48	1046	O55156;Q9JK25	353;347	CLIP2_RAT CAP-Gly domain-containing linker protein 2 OS=Rattus norvegicus OX=10116 GN=Clip2 PE=1 SV=1;CLIP1_RAT CAP-Gly domain-containing linker protein 1 OS=Rattus norvegicus OX=10116 GN=Clip1 PE=1 SV=2	O55156;Q9JK25	353;347	353	S	SGLLTETSSRYARKISGTTALQEALKEKQQH;TGLLTETSSRYARKISGTTALQEALKEKQQH	68.919	68.919	KIS(0.778)GT(0.111)T(0.111)ALQEALK	KIS(8.45)GT(-8.45)T(-8.45)ALQEALK	3	3	4.455
O55156	CAP-Gly domain-containing linker protein 2	Clip2	115.48	1046	O55156;Q9JK25	356;350	CLIP2_RAT CAP-Gly domain-containing linker protein 2 OS=Rattus norvegicus OX=10116 GN=Clip2 PE=1 SV=1;CLIP1_RAT CAP-Gly domain-containing linker protein 1 OS=Rattus norvegicus OX=10116 GN=Clip1 PE=1 SV=2	O55156;Q9JK25	356;350	356	T	LTETSSRYARKISGTTALQEALKEKQQHIEQ	22.475	22.475	KIS(0.333)GT(0.333)T(0.333)ALQEALK	KIS(0)GT(0)T(0)ALQEALK	6	4	-0.28702
O55156	CAP-Gly domain-containing linker protein 2	Clip2	115.48	1046	O55156	203	CLIP2_RAT CAP-Gly domain-containing linker protein 2 OS=Rattus norvegicus OX=10116 GN=Clip2 PE=1 SV=1	O55156	203	203	S	LRESVLNSSVKTGNESGSNLSDSGSVKRGDK	109.03	109.03	T(0.024)GNES(0.918)GS(0.059)NLSDSGSVK	T(-15.91)GNES(11.94)GS(-11.94)NLS(-51.54)DS(-76.68)GS(-88.29)VK	5	3	-0.11769	16152	18949.4	17339.2	12375.3	16369.2	21653.8
O55156	CAP-Gly domain-containing linker protein 2	Clip2	115.48	1046	O55156	43	CLIP2_RAT CAP-Gly domain-containing linker protein 2 OS=Rattus norvegicus OX=10116 GN=Clip2 PE=1 SV=1	O55156	43	43	S	ASSSVVASASGSKEGSPLHKQASGPSSAGAT	63.534	63.534	EGS(1)PLHK	EGS(63.53)PLHK	3	2	0.0022829	31308	36543	31371	26916.6	28031.7	36072
O55156	CAP-Gly domain-containing linker protein 2	Clip2	115.48	1046	O55156;Q9JK25	355;349	CLIP2_RAT CAP-Gly domain-containing linker protein 2 OS=Rattus norvegicus OX=10116 GN=Clip2 PE=1 SV=1;CLIP1_RAT CAP-Gly domain-containing linker protein 1 OS=Rattus norvegicus OX=10116 GN=Clip1 PE=1 SV=2	O55156;Q9JK25	355;349	355	T	LLTETSSRYARKISGTTALQEALKEKQQHIE	22.475	22.475	KIS(0.333)GT(0.333)T(0.333)ALQEALK	KIS(0)GT(0)T(0)ALQEALK	5	4	-0.28702
O55156	CAP-Gly domain-containing linker protein 2	Clip2	115.48	1046	O55156	295	CLIP2_RAT CAP-Gly domain-containing linker protein 2 OS=Rattus norvegicus OX=10116 GN=Clip2 PE=1 SV=1	O55156	295	295	S	FAPIHKVIRIGFPSTSPAKAKKTKRMAMGVS	70.399	70.399	IGFPS(0.016)T(0.016)S(0.969)PAK	IGFPS(-17.91)T(-17.91)S(17.91)PAK	7	2	3.3887	16383.3	14697	17873.1	13160.1	12934.5	20980.2
O55156	CAP-Gly domain-containing linker protein 2	Clip2	115.48	1046	O55156	210	CLIP2_RAT CAP-Gly domain-containing linker protein 2 OS=Rattus norvegicus OX=10116 GN=Clip2 PE=1 SV=1	O55156	210	210	S	SSVKTGNESGSNLSDSGSVKRGDKDLHLGDR	39.91	39.91	T(0.051)GNES(0.719)GS(0.335)NLS(0.433)DS(0.427)GS(0.035)VK	T(-12.64)GNES(4.39)GS(-4.39)NLS(0)DS(0)GS(-11.74)VK	12	2	-2.0578
O55164	Multiple PDZ domain protein	Mpdz	218.59	2054	O55164	230	MPDZ_RAT Multiple PDZ domain protein OS=Rattus norvegicus OX=10116 GN=Mpdz PE=1 SV=1	O55164	230	230	S	DTIQLVIARGSLPHISSPRISRSPSAASTVS	34.386	34.386	GSLPHIS(0.5)S(0.5)PR	GS(-30.74)LPHIS(0)S(0)PR	7	3	-0.15378
O55164	Multiple PDZ domain protein	Mpdz	218.59	2054	O55164	798	MPDZ_RAT Multiple PDZ domain protein OS=Rattus norvegicus OX=10116 GN=Mpdz PE=1 SV=1	O55164	798	798	S	PEEGYVSAKEDTFLCSPHTCKEMGLSDKALF	52.693	52.693	EDT(0.004)FLCS(0.966)PHT(0.03)CK	EDT(-23.89)FLCS(15.01)PHT(-15.01)CK	7	3	-1.4408	2437.59	2046.48	3233.7	2687.04	2980.5	3423.6
O55164	Multiple PDZ domain protein	Mpdz	218.59	2054	O55164	231	MPDZ_RAT Multiple PDZ domain protein OS=Rattus norvegicus OX=10116 GN=Mpdz PE=1 SV=1	O55164	231	231	S	TIQLVIARGSLPHISSPRISRSPSAASTVSA	97.597	97.597	GSLPHIS(0.05)S(0.95)PR	GS(-72.16)LPHIS(-12.78)S(12.78)PR	8	2	-0.95848	12936.9	14523.9	21513.3	13142.1	10480.5	18312.3
O55164	Multiple PDZ domain protein	Mpdz	218.59	2054	O55164	1270	MPDZ_RAT Multiple PDZ domain protein OS=Rattus norvegicus OX=10116 GN=Mpdz PE=1 SV=1	O55164	1270	1270	S	NPFAESLQLTSDKAPSQSESESEKATLCSVP	84.169	54.343	APS(0.958)QS(0.039)ES(0.003)ESEK	APS(13.87)QS(-13.87)ES(-25.04)ES(-39.9)EK	3	2	0.88539	17994	21068.7	27818.4	13414.8	10488.9	23268
O55170	Transcription factor SOX-10	Sox10	50.039	466	O55170	26	SOX10_RAT Transcription factor SOX-10 OS=Rattus norvegicus OX=10116 GN=Sox10 PE=1 SV=1	O55170	26	26	S	ELSPVGSEEPRCLSPSSAPSLGPDGGGGGSG	117.94	117.94	CLS(0.295)PS(0.535)S(0.169)APSLGPDGGGGGS(0.221)GLRAS(0.779)PGPGELGK	CLS(-2.58)PS(2.58)S(-5)APS(-34.89)LGPDGGGGGS(-5.48)GLRAS(5.48)PGPGELGK	5	4	0.0021142	5897.6	8784.2	10322	4397.7	3640.3	9188.4
O55170	Transcription factor SOX-10	Sox10	50.039	466	O55170	40	SOX10_RAT Transcription factor SOX-10 OS=Rattus norvegicus OX=10116 GN=Sox10 PE=1 SV=1	O55170	40	40	S	PSSAPSLGPDGGGGGSGLRASPGPGELGKVK	20.422	20.422	CLS(0.397)PS(0.246)S(0.27)APS(0.186)LGPDGGGGGS(0.504)GLRAS(0.397)PGPGELGK	CLS(1.79)PS(-2.25)S(-1.79)APS(-5.67)LGPDGGGGGS(1.19)GLRAS(-1.19)PGPGELGK	19	5	0.011396	2094.8	2121.6	2589.4	1175.1	2023.4	2280.7
O55170	Transcription factor SOX-10	Sox10	50.039	466	O55170	24	SOX10_RAT Transcription factor SOX-10 OS=Rattus norvegicus OX=10116 GN=Sox10 PE=1 SV=1	O55170	24	24	S	EVELSPVGSEEPRCLSPSSAPSLGPDGGGGG	22.407	22.407	CLS(0.528)PS(0.208)S(0.208)APS(0.053)LGPDGGGGGS(0.003)GLR	CLS(4.05)PS(-4.05)S(-4.05)APS(-9.97)LGPDGGGGGS(-22.41)GLR	3	3	-0.51331	5416.2	4806.9	5928.6	3964.2	4092.6	6062.4
O55170	Transcription factor SOX-10	Sox10	50.039	466	O55170	45	SOX10_RAT Transcription factor SOX-10 OS=Rattus norvegicus OX=10116 GN=Sox10 PE=1 SV=1	O55170	45	45	S	SLGPDGGGGGSGLRASPGPGELGKVKKEQQD	141.08	39.918	AS(1)PGPGELGK	AS(39.92)PGPGELGK	2	2	0.83222	56081	72120	93074	51293	42709	90489
O55173	3-phosphoinositide-dependent protein kinase 1	Pdpk1	63.593	559	O55173	553	PDPK1_RAT 3-phosphoinositide-dependent protein kinase 1 OS=Rattus norvegicus OX=10116 GN=Pdpk1 PE=1 SV=2	O55173	553	553	S	WCRKIQEVWRQQYQSSPDAAVQ_________	43.084	43.084	QQY(0.001)QS(0.5)S(0.5)PDAAVQ	QQY(-27.51)QS(0)S(0)PDAAVQ	6	2	0.59891
O55173	3-phosphoinositide-dependent protein kinase 1	Pdpk1	63.593	559	O55173	552	PDPK1_RAT 3-phosphoinositide-dependent protein kinase 1 OS=Rattus norvegicus OX=10116 GN=Pdpk1 PE=1 SV=2	O55173	552	552	S	KWCRKIQEVWRQQYQSSPDAAVQ________	43.084	43.084	QQY(0.001)QS(0.5)S(0.5)PDAAVQ	QQY(-27.51)QS(0)S(0)PDAAVQ	5	2	0.59891
O55173	3-phosphoinositide-dependent protein kinase 1	Pdpk1	63.593	559	O55173	244	PDPK1_RAT 3-phosphoinositide-dependent protein kinase 1 OS=Rattus norvegicus OX=10116 GN=Pdpk1 PE=1 SV=2	O55173	244	244	S	TAKVLSPDSKQARANSFVGTAQYVSPELLTE	154.67	112.61	ANS(0.999)FVGT(0.001)AQYVSPELLTEK	ANS(28.67)FVGT(-28.67)AQY(-64.65)VS(-75.23)PELLT(-100.76)EK	3	3	-0.3055	50991	51186	56658	39924	43986	52956
O55207	Synaptojanin-2	Synj2	165.26	1496	O55207	1130	SYNJ2_RAT Synaptojanin-2 OS=Rattus norvegicus OX=10116 GN=Synj2 PE=1 SV=2	O55207	1130	1130	T	NRPRPPHPPQRPPPPTGLMVKKSASDASISS	22.01	22.01	PPHPPQRPPPPT(1)GLMVK	PPHPPQRPPPPT(22.01)GLMVK	12	4	2.6429	6580.5	5286.3	5991.3	5914.5	3725.4	6456.9
O70127	Bile salt export pump	Abcb11	146.26	1321	O70127	723	ABCBB_RAT Bile salt export pump OS=Rattus norvegicus OX=10116 GN=Abcb11 PE=1 SV=1	O70127	723	723	Y	LTHDPPLAVADHKSSYKDSKDNDVLVEEVEP	18.615	18.615	S(1)S(1)Y(1)KDS(1)K	S(18.61)S(18.61)Y(18.61)KDS(18.61)K	3	3	1.266
O70143	SHC-transforming protein 3	Shc3	64.1	594	O70143	474	SHC3_RAT SHC-transforming protein 3 OS=Rattus norvegicus OX=10116 GN=Shc3 PE=2 SV=1	O70143	474	474	S	ALRNQPLGPVLSKAASVECISPVTPRAPDAK	29.618	29.618	AAS(0.988)VECIS(0.009)PVT(0.003)PR	AAS(20.49)VECIS(-20.49)PVT(-24.71)PR	3	3	-0.073381	2035.56	1451.49	2074.32	1647.57	1291.71	1261.77
O70257	Syntaxin-7	Stx7	29.85	261	O70257	79	STX7_RAT Syntaxin-7 OS=Rattus norvegicus OX=10116 GN=Stx7 PE=1 SV=4	O70257	79	79	T	KETDKYIKEFGFLPTTPSEQRQRKIQKDRLV	89.193	42.095	EFGFLPT(0.244)T(0.711)PS(0.045)EQR	EFGFLPT(-4.66)T(4.66)PS(-11.99)EQR	8	3	0.17069	6646.8	6753	7242.3	5964	7939.8	8487.6
O70257	Syntaxin-7	Stx7	29.85	261	O70257	129	STX7_RAT Syntaxin-7 OS=Rattus norvegicus OX=10116 GN=Stx7 PE=1 SV=4	O70257	129	129	S	REKEFVARVRASSRVSGGFPEDSSKEKNFVS	114.87	111.79	VS(1)GGFPEDSSK	VS(47.53)GGFPEDS(-47.53)S(-54.62)K	2	2	-0.23223	63888	63600	80520	78480	55878	85578
O70257	Syntaxin-7	Stx7	29.85	261	O70257	78	STX7_RAT Syntaxin-7 OS=Rattus norvegicus OX=10116 GN=Stx7 PE=1 SV=4	O70257	78	78	T	AKETDKYIKEFGFLPTTPSEQRQRKIQKDRL	89.193	89.193	EFGFLPT(0.5)T(0.5)PS(0.001)EQR	EFGFLPT(0)T(0)PS(-27.2)EQR	7	2	0.86082
O70257	Syntaxin-7	Stx7	29.85	261	O70257	41	STX7_RAT Syntaxin-7 OS=Rattus norvegicus OX=10116 GN=Stx7 PE=1 SV=4	O70257	41	41	T	TQCSAEIQRTLNQLGTPQDTPELRQQLQQEQ	51.819	51.819	T(0.002)LNQLGT(0.996)PQDT(0.002)PELR	T(-26.93)LNQLGT(26.93)PQDT(-27.81)PELR	7	3	-0.31081
O70277	Tripartite motif-containing protein 3	Trim3	80.795	744	O70277	427	TRIM3_RAT Tripartite motif-containing protein 3 OS=Rattus norvegicus OX=10116 GN=Trim3 PE=1 SV=1	O70277	427	427	S	SPFRVRALRPGDLPPSPDDVKRRVKSPGGPG	81.723	52.045	ALRPGDLPPS(1)PDDVK	ALRPGDLPPS(52.05)PDDVK	10	3	-0.30439	30669	29399.1	36303	24304.8	23942.1	35976
O70277	Tripartite motif-containing protein 3	Trim3	80.795	744	O70277	7	TRIM3_RAT Tripartite motif-containing protein 3 OS=Rattus norvegicus OX=10116 GN=Trim3 PE=1 SV=1	O70277	7	7	S	_________MAKREDSPGPEVQPMDKQFLVC	103.66	26.146	REDS(1)PGPEVQPMDK	REDS(26.15)PGPEVQPMDK	4	3	-0.075115	63930	67281	71634	59307	52299	81501
O70277	Tripartite motif-containing protein 3	Trim3	80.795	744	O70277	437	TRIM3_RAT Tripartite motif-containing protein 3 OS=Rattus norvegicus OX=10116 GN=Trim3 PE=1 SV=1	O70277	437	437	S	GDLPPSPDDVKRRVKSPGGPGSHVRQKAVRR	93.424	93.424	VKS(1)PGGPGSHVR	VKS(36.1)PGGPGS(-36.1)HVR	3	4	0.24459	14898.6	14179.8	17538.6	12238.2	14868.3	19037.1
O70377	Synaptosomal-associated protein 23	Snap23	23.235	210	O70377	109	SNP23_RAT Synaptosomal-associated protein 23 OS=Rattus norvegicus OX=10116 GN=Snap23 PE=1 SV=1	O70377	109	109	S	ESGKNYKATWGDGGDSSPSNVVSKQPSRITN	198.87	198.87	ATWGDGGDS(0.616)S(0.383)PSNVVSK	AT(-103.04)WGDGGDS(2.07)S(-2.07)PS(-32.34)NVVS(-80.66)K	9	2	-0.0014781	18819.6	21071.4	25207.8	27304.2	18183.3	28189.8
O70377	Synaptosomal-associated protein 23	Snap23	23.235	210	O70377	112	SNP23_RAT Synaptosomal-associated protein 23 OS=Rattus norvegicus OX=10116 GN=Snap23 PE=1 SV=1	O70377	112	112	S	KNYKATWGDGGDSSPSNVVSKQPSRITNGQP	27.496	27.496	AT(0.009)WGDGGDS(0.324)S(0.324)PS(0.324)NVVS(0.018)K	AT(-15.71)WGDGGDS(0)S(0)PS(0)NVVS(-12.57)K	12	3	-0.22987
O70377	Synaptosomal-associated protein 23	Snap23	23.235	210	O70377	110	SNP23_RAT Synaptosomal-associated protein 23 OS=Rattus norvegicus OX=10116 GN=Snap23 PE=1 SV=1	O70377	110	110	S	SGKNYKATWGDGGDSSPSNVVSKQPSRITNG	87.138	87.138	ATWGDGGDS(0.088)S(0.897)PS(0.015)NVVSK	AT(-50.71)WGDGGDS(-10.1)S(10.1)PS(-17.81)NVVS(-47.45)K	10	3	-0.0048565	25569	24027.6	30321	29516.4	20046	34758
O70490	Acyl-coenzyme A synthetase ACSM2, mitochondrial	Acsm2	64.144	572	O70490	12	ACSM2_RAT Acyl-coenzyme A synthetase ACSM2, mitochondrial OS=Rattus norvegicus OX=10116 GN=Acsm2 PE=2 SV=2	O70490	12	12	T	____MHWLWKIPRLCTFWGTEMFHRTFHMNI	16.014	16.014	IPRLCT(1)FWGT(1)EMFHRT(1)FHMNIK	IPRLCT(16.01)FWGT(16.01)EMFHRT(16.01)FHMNIK	6	4	-4.228	1034.9	865.16	1205.2	1135.2	849.31	1298.4
O70490	Acyl-coenzyme A synthetase ACSM2, mitochondrial	Acsm2	64.144	572	O70490	22	ACSM2_RAT Acyl-coenzyme A synthetase ACSM2, mitochondrial OS=Rattus norvegicus OX=10116 GN=Acsm2 PE=2 SV=2	O70490	22	22	T	IPRLCTFWGTEMFHRTFHMNIKKLMPIQWGH	16.014	16.014	IPRLCT(1)FWGT(1)EMFHRT(1)FHMNIK	IPRLCT(16.01)FWGT(16.01)EMFHRT(16.01)FHMNIK	16	4	-4.228	1034.9	865.16	1205.2	1135.2	849.31	1298.4
O70490	Acyl-coenzyme A synthetase ACSM2, mitochondrial	Acsm2	64.144	572	O70490	16	ACSM2_RAT Acyl-coenzyme A synthetase ACSM2, mitochondrial OS=Rattus norvegicus OX=10116 GN=Acsm2 PE=2 SV=2	O70490	16	16	T	MHWLWKIPRLCTFWGTEMFHRTFHMNIKKLM	16.014	16.014	IPRLCT(1)FWGT(1)EMFHRT(1)FHMNIK	IPRLCT(16.01)FWGT(16.01)EMFHRT(16.01)FHMNIK	10	4	-4.228	1034.9	865.16	1205.2	1135.2	849.31	1298.4
O70511	Ankyrin-3	Ank3	284.44	2622	O70511	1854	ANK3_RAT Ankyrin-3 OS=Rattus norvegicus OX=10116 GN=Ank3 PE=1 SV=3	O70511	1854	1854	S	LPDSNSLTKSAAALLSPIKTLTTETRPQPHF	87.184	87.184	SAAALLS(1)PIK	S(-73.03)AAALLS(73.03)PIK	7	2	-4.2161	17105.7	16256.4	18151.5	13162.2	14296.8	15367.2
O70511	Ankyrin-3	Ank3	284.44	2622	O70511	1458	ANK3_RAT Ankyrin-3 OS=Rattus norvegicus OX=10116 GN=Ank3 PE=1 SV=3	O70511	1458	1458	S	TLPAHKKAEKADRRQSFTSLALRKRYSYLTE	81.494	81.494	RQS(0.999)FT(0.001)SLALR	RQS(28.94)FT(-28.94)S(-37.5)LALR	3	3	-0.022483	2289.78	2686.68	3001.2	2891.28	1737.39	2813.55
O70511	Ankyrin-3	Ank3	284.44	2622	O70511	855	ANK3_RAT Ankyrin-3 OS=Rattus norvegicus OX=10116 GN=Ank3 PE=1 SV=3	O70511	855	855	S	HKMNVPETMNEVLDMSDDEVGKASAPEKLSD	80.061	80.061	MNVPETMNEVLDMS(1)DDEVGK	MNVPET(-47.9)MNEVLDMS(47.9)DDEVGK	14	3	1.0542	11607.3	14163	12005.1	8963.4	6363.6	10995.6
O70511	Ankyrin-3	Ank3	284.44	2622	O70511	319	ANK3_RAT Ankyrin-3 OS=Rattus norvegicus OX=10116 GN=Ank3 PE=1 SV=3	O70511	319	319	S	AKTRDGLTPLHCGARSGHEQVVEMLLDRAAP	22.01	22.01	S(0.987)GHEQVVEMLLDRAAPILS(0.013)K	S(18.91)GHEQVVEMLLDRAAPILS(-18.91)K	1	3	-2.8785	7488.6	8757.6	7769.4	6139.2	12354.3	8629.5
O70511	Ankyrin-3	Ank3	284.44	2622	O70511	39	ANK3_RAT Ankyrin-3 OS=Rattus norvegicus OX=10116 GN=Ank3 PE=1 SV=3	O70511	39	39	S	KKKKHRKRSRDRKKKSDANASYLRAARAGHL	45.997	45.997	S(0.623)DANAS(0.351)Y(0.026)LR	S(2.48)DANAS(-2.48)Y(-13.78)LR	1	2	0.18205	13452.6	11759.1	16056.6	12058.8	8358.6	13611.9
O70511	Ankyrin-3	Ank3	284.44	2622	O70511	2450	ANK3_RAT Ankyrin-3 OS=Rattus norvegicus OX=10116 GN=Ank3 PE=1 SV=3	O70511	2450	2450	T	ENNVFHDPVDGWQNETPSGSLESPAQARRIT	59.65	59.65	SFADENNVFHDPVDGWQNET(0.324)PS(0.324)GS(0.265)LES(0.087)PAQAR	S(-54.14)FADENNVFHDPVDGWQNET(0)PS(0)GS(-0.87)LES(-5.71)PAQAR	20	4	0.10781
O70511	Ankyrin-3	Ank3	284.44	2622	O70511	2452	ANK3_RAT Ankyrin-3 OS=Rattus norvegicus OX=10116 GN=Ank3 PE=1 SV=3	O70511	2452	2452	S	NVFHDPVDGWQNETPSGSLESPAQARRITGG	59.65	59.65	SFADENNVFHDPVDGWQNET(0.324)PS(0.324)GS(0.265)LES(0.087)PAQAR	S(-54.14)FADENNVFHDPVDGWQNET(0)PS(0)GS(-0.87)LES(-5.71)PAQAR	22	4	0.10781
O70511	Ankyrin-3	Ank3	284.44	2622	O70511	2544	ANK3_RAT Ankyrin-3 OS=Rattus norvegicus OX=10116 GN=Ank3 PE=1 SV=3	O70511	2544	2544	S	LKPKTHGCGRAEEPVSPLTAYQKSLEETSKL	66.246	66.246	AEEPVS(0.997)PLT(0.003)AYQK	AEEPVS(25)PLT(-25)AY(-39.15)QK	6	3	0.47499	8015.7	9423.6	10356.6	8217.6	5754.6	9803.4
O70511	Ankyrin-3	Ank3	284.44	2622	O70511	2216	ANK3_RAT Ankyrin-3 OS=Rattus norvegicus OX=10116 GN=Ank3 PE=1 SV=3	O70511	2216	2216	S	LSIKEKVKAFQMKASSEEEDHSRVLSKGMRV	55.261	55.261	AS(0.447)S(0.553)EEEDHSR	AS(-0.92)S(0.92)EEEDHS(-50.71)R	3	3	-0.48435	3111.9	2784.54	2379.21	3392.7	2537.13	3968.4
O70511	Ankyrin-3	Ank3	284.44	2622	O70511	818	ANK3_RAT Ankyrin-3 OS=Rattus norvegicus OX=10116 GN=Ank3 PE=1 SV=3	O70511	818	818	S	NGNTALAIARRLGYISVVDTLKVVTEEIMTT	42.095	42.095	LGY(0.003)IS(0.973)VVDT(0.024)LK	LGY(-25.15)IS(16.05)VVDT(-16.05)LK	5	3	0.12038	15643.5	11554.2	9132.9	10328.4	6769.2	9343.5
O70511	Ankyrin-3	Ank3	284.44	2622	O70511	631	ANK3_RAT Ankyrin-3 OS=Rattus norvegicus OX=10116 GN=Ank3 PE=1 SV=3	O70511	631	631	S	YDNQKVALLLLDQGASPHAAAKNGYTPLHIA	66.779	63.128	VALLLLDQGAS(1)PHAAAK	VALLLLDQGAS(63.13)PHAAAK	11	3	-0.057761	9507	9760.5	10687.2	8005.8	7625.4	9969.3
O70511	Ankyrin-3	Ank3	284.44	2622	O70511	875	ANK3_RAT Ankyrin-3 OS=Rattus norvegicus OX=10116 GN=Ank3 PE=1 SV=3	O70511	875	875	S	GKASAPEKLSDGEYISDGEEGEDAITGDTDK	59.372	59.372	LS(0.002)DGEY(0.005)IS(0.99)DGEEGEDAIT(0.002)GDTDK	LS(-26.41)DGEY(-22.87)IS(22.87)DGEEGEDAIT(-26.98)GDT(-38.48)DK	8	3	-0.087624	12281.7	13399.8	15787.5	10066.2	11016.9	11458.5
O70531	Sulfate transporter	Slc26a2	82.027	739	O70531	35	S26A2_RAT Sulfate transporter OS=Rattus norvegicus OX=10116 GN=Slc26a2 PE=2 SV=1	O70531	35	35	S	AYGFPPELPLGAQRGSSTDLRQFEPSDRRRA	77.318	62.546	GS(0.813)S(0.094)T(0.094)DLR	GS(9.38)S(-9.38)T(-9.38)DLR	2	2	0.28608	16151.4	14442.3	16842.6	17779.5	14792.1	18643.2
O70536	Sterol O-acyltransferase 1	Soat1	64.145	545	O70536	15	SOAT1_RAT Sterol O-acyltransferase 1 OS=Rattus norvegicus OX=10116 GN=Soat1 PE=2 SV=1	O70536	15	15	S	_MVGEETSLRNRLSRSAENPEQDEAQKNLLD	38.093	38.093	S(1)AENPEQDEAQK	S(38.09)AENPEQDEAQK	1	3	-1.1528	5873.1	5626.8	8962.8	6622.2	6305.4	8772
O70593	Small glutamine-rich tetratricopeptide repeat-containing protein alpha	Sgta	34.157	314	O70593	81	SGTA_RAT Small glutamine-rich tetratricopeptide repeat-containing protein alpha OS=Rattus norvegicus OX=10116 GN=Sgta PE=1 SV=1	O70593	81	81	T	TASKEMPQDPRGPDRTPPSEEDSAEAERLKT	105.16	105.16	GPDRT(1)PPSEEDSAEAER	GPDRT(37.19)PPS(-37.19)EEDS(-60.89)AEAER	5	3	-0.2393	12418.8	17079.3	16850.1	11938.8	7935.6	16984.2
O70593	Small glutamine-rich tetratricopeptide repeat-containing protein alpha	Sgta	34.157	314	O70593	304	SGTA_RAT Small glutamine-rich tetratricopeptide repeat-containing protein alpha OS=Rattus norvegicus OX=10116 GN=Sgta PE=1 SV=1	O70593	304	304	T	PEFVEQIRSQVVRSRTPSASHEEQQE_____	61.419	36.593	S(0.415)RT(0.517)PS(0.034)AS(0.034)HEEQQE	S(-0.95)RT(0.95)PS(-11.81)AS(-11.81)HEEQQE	3	3	-2.1996	3253.5	3785.1	4074	2786.79	1388.25	4964.4
O70593	Small glutamine-rich tetratricopeptide repeat-containing protein alpha	Sgta	34.157	314	O70593	306	SGTA_RAT Small glutamine-rich tetratricopeptide repeat-containing protein alpha OS=Rattus norvegicus OX=10116 GN=Sgta PE=1 SV=1	O70593	306	306	S	FVEQIRSQVVRSRTPSASHEEQQE_______	61.419	61.419	T(0.485)PS(0.485)AS(0.03)HEEQQE	T(0)PS(0)AS(-12.14)HEEQQE	3	3	-1.2096
O70594	Solute carrier family 22 member 5	Slc22a5	62.566	557	O70594	548	S22A5_RAT Solute carrier family 22 member 5 OS=Rattus norvegicus OX=10116 GN=Slc22a5 PE=1 SV=1	O70594	548	548	S	WQIQSQTRTQKDGGESPTVLKSTAF______	34.75	32.523	DGGES(0.836)PT(0.164)VLK	DGGES(7.09)PT(-7.09)VLK	5	2	1.1121	5476.2	5513.7	8127	6630.6	7137.9	6321.6
O70595	ATP-binding cassette sub-family B member 6, mitochondrial	Abcb6	93.304	836	O70595	755	ABCB6_RAT ATP-binding cassette sub-family B member 6, mitochondrial OS=Rattus norvegicus OX=10116 GN=Abcb6 PE=2 SV=1	O70595	755	755	S	TILKAPDIILLDEATSALDTSNERAIQASLA	45.546	45.546	APDIILLDEAT(0.305)S(0.663)ALDT(0.015)S(0.017)NER	APDIILLDEAT(-3.37)S(3.37)ALDT(-16.35)S(-15.8)NER	12	3	-0.39761	3522.6	3467.1	2777.04	2965.17	3555	1680.99
O70617	Inward rectifier potassium channel 13	Kcnj13	40.636	360	O70617	327	KCJ13_RAT Inward rectifier potassium channel 13 OS=Rattus norvegicus OX=10116 GN=Kcnj13 PE=2 SV=1	O70617	327	327	T	QVKMENFDKTVPEHPTPVVSKSPHRTDLDIH	56.599	56.599	T(0.001)VPEHPT(0.997)PVVS(0.001)K	T(-28.51)VPEHPT(28.51)PVVS(-28.66)K	7	3	-0.10116	21329.7	19602	30768	19338	22366.8	31908
O88202	60 kDa lysophospholipase	Aspg	60.794	564	O88202	267	LPP60_RAT 60 kDa lysophospholipase OS=Rattus norvegicus OX=10116 GN=Aspg PE=1 SV=1	O88202	267	267	T	VRTFLQPPLKGVVMETFGSGNGPTKPDLIQE	23.1	23.1	GVVMET(0.924)FGS(0.885)GNGPT(0.191)K	GVVMET(10.27)FGS(8.49)GNGPT(-8.49)K	6	3	2.4799
O88202	60 kDa lysophospholipase	Aspg	60.794	564	O88202	270	LPP60_RAT 60 kDa lysophospholipase OS=Rattus norvegicus OX=10116 GN=Aspg PE=1 SV=1	O88202	270	270	S	FLQPPLKGVVMETFGSGNGPTKPDLIQELRA	23.1	23.1	GVVMET(0.924)FGS(0.885)GNGPT(0.191)K	GVVMET(10.27)FGS(8.49)GNGPT(-8.49)K	9	3	2.4799
O88267	Acyl-coenzyme A thioesterase 1	Acot1	46.013	419	O88267	416	ACOT1_RAT Acyl-coenzyme A thioesterase 1 OS=Rattus norvegicus OX=10116 GN=Acot1 PE=1 SV=1	O88267	416	416	S	QTFFHKQLGGKSHGVSPKI____________	76.064	70.363	SHGVS(1)PKI	S(-43.39)HGVS(43.39)PKI	5	3	-0.14799	54381	53304	55032	37761	47541	73197
O88339	Epsin-1	Epn1	60.157	575	O88339	418	EPN1_RAT Epsin-1 OS=Rattus norvegicus OX=10116 GN=Epn1 PE=1 SV=1	O88339	418	418	S	FSDFDRLRTALPTSGSSTGELELLAGEVPAR	135.58	135.58	TALPT(0.001)S(0.009)GS(0.46)S(0.46)T(0.07)GELELLAGEVPAR	T(-40.21)ALPT(-25.61)S(-17.01)GS(0)S(0)T(-8.2)GELELLAGEVPAR	8	3	0.059606
O88339	Epsin-1	Epn1	60.157	575	O88339	469	EPN1_RAT Epsin-1 OS=Rattus norvegicus OX=10116 GN=Epn1 PE=1 SV=1	O88339	469	469	T	PPPAATPTPTPPTRKTPESFLGPNAALVDLD	110.06	110.06	T(0.988)PES(0.012)FLGPNAALVDLDSLVSR	T(19.22)PES(-19.22)FLGPNAALVDLDS(-105.51)LVS(-108.91)R	1	3	-0.68739	5212.2	4446.6	5878.5	4933.8	6279.3	4019.7
O88339	Epsin-1	Epn1	60.157	575	O88339	420	EPN1_RAT Epsin-1 OS=Rattus norvegicus OX=10116 GN=Epn1 PE=1 SV=1	O88339	420	420	T	DFDRLRTALPTSGSSTGELELLAGEVPARSP	63.869	63.869	TALPT(0.002)S(0.008)GS(0.025)S(0.482)T(0.482)GELELLAGEVPAR	T(-31.48)ALPT(-24.94)S(-17.69)GS(-12.84)S(0)T(0)GELELLAGEVPAR	10	4	0.37912
O88339	Epsin-1	Epn1	60.157	575	O88339	419	EPN1_RAT Epsin-1 OS=Rattus norvegicus OX=10116 GN=Epn1 PE=1 SV=1	O88339	419	419	S	SDFDRLRTALPTSGSSTGELELLAGEVPARS	135.58	65.275	TALPT(0.001)S(0.006)GS(0.12)S(0.54)T(0.333)GELELLAGEVPAR	T(-31.04)ALPT(-25.89)S(-19.76)GS(-6.55)S(2.11)T(-2.11)GELELLAGEVPAR	9	3	0.27435	3237.9	3263.4	4636.2	3741	3296.4	3798.9
O88422	Polypeptide N-acetylgalactosaminyltransferase 5	Galnt5	105.12	930	O88422	540	GALT5_RAT Polypeptide N-acetylgalactosaminyltransferase 5 OS=Rattus norvegicus OX=10116 GN=Galnt5 PE=2 SV=1	O88422	540	540	Y	DDFSTKDYLKANLDKYMSQFPKVRILRLKER	20.164	20.164	Y(1)MS(1)QFPK	Y(20.16)MS(20.16)QFPK	1	2	-0.13151
O88453	Scaffold attachment factor B1	Safb	104.57	931	O88453	366	SAFB1_RAT Scaffold attachment factor B1 OS=Rattus norvegicus OX=10116 GN=Safb PE=1 SV=2	O88453	366	366	S	ETTSQELVRAPTAAPSPEPRDSKDDVKKFAF	98.156	98.156	APTAAPS(1)PEPR	APT(-52.33)AAPS(52.33)PEPR	7	2	0.071836	18985.5	24672.3	30723	25734	17067.9	32214
O88453	Scaffold attachment factor B1	Safb	104.57	931	O88453	300	SAFB1_RAT Scaffold attachment factor B1 OS=Rattus norvegicus OX=10116 GN=Safb PE=1 SV=2	O88453	300	300	S	EGDLALASSSKSESSSTRCQWSEADALLAVV	66.457	66.457	S(0.001)ES(0.008)S(0.008)S(0.98)T(0.002)R	S(-29.62)ES(-20.76)S(-20.76)S(20.76)T(-26.51)R	5	2	0.36903	14904.9	13715.1	19215	15023.7	11060.1	20918.7
O88453	Scaffold attachment factor B1	Safb	104.57	931	O88453	234	SAFB1_RAT Scaffold attachment factor B1 OS=Rattus norvegicus OX=10116 GN=Safb PE=1 SV=2	O88453	234	234	S	ILGETCKSEPVKEEGSELEQPFAQATSSVGP	68.733	68.733	S(0.004)EPVKEEGS(0.996)ELEQPFAQATSSVGPDR	S(-23.82)EPVKEEGS(23.82)ELEQPFAQAT(-40.1)S(-44.94)S(-49.48)VGPDR	9	4	-0.15378	8770.2	9126.6	9858	8073	7143.3	9298.2
O88453	Scaffold attachment factor B1	Safb	104.57	931	O88453	397	SAFB1_RAT Scaffold attachment factor B1 OS=Rattus norvegicus OX=10116 GN=Safb PE=1 SV=2	O88453	397	397	S	DACNDVPAAPKESSASEGADQKMSSVEDDSD	130.44	65.234	ES(0.008)S(0.032)AS(0.96)EGADQK	ES(-20.72)S(-14.77)AS(14.77)EGADQK	5	3	-1.4029
O88453	Scaffold attachment factor B1	Safb	104.57	931	O88453	604	SAFB1_RAT Scaffold attachment factor B1 OS=Rattus norvegicus OX=10116 GN=Safb PE=1 SV=2	O88453	604	604	S	DKSKGVPVISVKTSGSKERASKSQDRKSVSR	73.985	73.985	TSGS(1)KER	T(-59.87)S(-45.26)GS(45.26)KER	4	2	-2.9377
O88453	Scaffold attachment factor B1	Safb	104.57	931	O88453	623	SAFB1_RAT Scaffold attachment factor B1 OS=Rattus norvegicus OX=10116 GN=Safb PE=1 SV=2	O88453	623	623	S	ASKSQDRKSVSREKRSVVSFDKVKESRKSRD	90.906	90.906	S(0.993)VVS(0.007)FDK	S(21.31)VVS(-21.31)FDK	1	2	0.57429	18549.3	28262.4	29338.8	33054	19358.1	31362
O88453	Scaffold attachment factor B1	Safb	104.57	931	O88453	639	SAFB1_RAT Scaffold attachment factor B1 OS=Rattus norvegicus OX=10116 GN=Safb PE=1 SV=2	O88453	639	639	S	VVSFDKVKESRKSRDSESRRERERERSEREQ	69.375	69.375	S(0.005)RDS(0.995)ESR	S(-23.04)RDS(23.04)ES(-33.76)R	4	2	2.6413	20487.3	19129.5	23641.8	19952.1	21147.9	24883.5
O88453	Scaffold attachment factor B1	Safb	104.57	931	O88453	626	SAFB1_RAT Scaffold attachment factor B1 OS=Rattus norvegicus OX=10116 GN=Safb PE=1 SV=2	O88453	626	626	S	SQDRKSVSREKRSVVSFDKVKESRKSRDSES	85.731	85.731	SVVS(1)FDK	S(-36.02)VVS(36.02)FDK	4	2	0.037814	31872	33051	46458	29034.9	24563.7	44271
O88457	Sodium channel protein type 11 subunit alpha	Scn11a	201.84	1765	O88457	446	SCNBA_RAT Sodium channel protein type 11 subunit alpha OS=Rattus norvegicus OX=10116 GN=Scn11a PE=1 SV=1	O88457	446	446	S	VAMGIDRSSLNSLQASSFSPKKRKFFGSKTR	42.209	42.209	SSLNS(0.012)LQAS(0.329)S(0.329)FS(0.329)PK	S(-30.77)S(-30.77)LNS(-14.36)LQAS(0)S(0)FS(0)PK	9	4	0.42744
O88457	Sodium channel protein type 11 subunit alpha	Scn11a	201.84	1765	O88457	447	SCNBA_RAT Sodium channel protein type 11 subunit alpha OS=Rattus norvegicus OX=10116 GN=Scn11a PE=1 SV=1	O88457	447	447	S	AMGIDRSSLNSLQASSFSPKKRKFFGSKTRK	42.209	42.209	SSLNS(0.012)LQAS(0.329)S(0.329)FS(0.329)PK	S(-30.77)S(-30.77)LNS(-14.36)LQAS(0)S(0)FS(0)PK	10	4	0.42744
O88457	Sodium channel protein type 11 subunit alpha	Scn11a	201.84	1765	O88457	525	SCNBA_RAT Sodium channel protein type 11 subunit alpha OS=Rattus norvegicus OX=10116 GN=Scn11a PE=1 SV=1	O88457	525	525	T	DPLHRQRALSAVSILTITMQEQEKFQEPCFP	18.56	18.56	QRALS(0.479)AVS(0.521)ILT(0.514)IT(0.486)MQEQEK	QRALS(-0.47)AVS(0.47)ILT(0.31)IT(-0.31)MQEQEK	11	3	2.1304	2139.1	2405.2	2411.9	1752.8	1386.4	2012.4
O88457	Sodium channel protein type 11 subunit alpha	Scn11a	201.84	1765	O88457	477	SCNBA_RAT Sodium channel protein type 11 subunit alpha OS=Rattus norvegicus OX=10116 GN=Scn11a PE=1 SV=1	O88457	477	477	S	KSFFMRGSKTAQASASDSEDDASKNPQLLEQ	116.28	116.28	T(0.001)AQAS(0.037)AS(0.851)DS(0.111)EDDASKNPQLLEQTK	T(-31.72)AQAS(-13.57)AS(8.84)DS(-8.84)EDDAS(-41.63)KNPQLLEQT(-103.98)K	7	4	0.071617	17670.9	18012.9	19273.2	12900.6	25285.5	18881.1
O88457	Sodium channel protein type 11 subunit alpha	Scn11a	201.84	1765	O88457	449	SCNBA_RAT Sodium channel protein type 11 subunit alpha OS=Rattus norvegicus OX=10116 GN=Scn11a PE=1 SV=1	O88457	449	449	S	GIDRSSLNSLQASSFSPKKRKFFGSKTRKSF	93.51	93.51	SSLNSLQAS(0.01)S(0.027)FS(0.962)PK	S(-81.36)S(-81.36)LNS(-67.47)LQAS(-19.62)S(-15.44)FS(15.44)PK	12	2	0.023728	24546.6	24189	27850.5	18484.5	26040.3	31173
O88501	Calpain-6	Capn6	74.56	641	O88501	205	CAN6_RAT Calpain-6 OS=Rattus norvegicus OX=10116 GN=Capn6 PE=2 SV=1	O88501	205	205	T	TGTLAEIIDMQKGRYTDLVEEKYKLFGELYK	21.251	21.251	GRY(0.489)T(0.523)DLVEEKY(0.987)K	GRY(-0.3)T(0.3)DLVEEKY(16.07)K	4	3	-3.9174
O88501	Calpain-6	Capn6	74.56	641	O88501	212	CAN6_RAT Calpain-6 OS=Rattus norvegicus OX=10116 GN=Capn6 PE=2 SV=1	O88501	212	212	Y	IDMQKGRYTDLVEEKYKLFGELYKTFTKGGL	21.251	21.251	GRY(0.489)T(0.523)DLVEEKY(0.987)K	GRY(-0.3)T(0.3)DLVEEKY(16.07)K	11	3	-3.9174
O88506	STE20/SPS1-related proline-alanine-rich protein kinase	Stk39	60.05	553	O88506	394	STK39_RAT STE20/SPS1-related proline-alanine-rich protein kinase OS=Rattus norvegicus OX=10116 GN=Stk39 PE=1 SV=2	O88506	394	394	S	SSGHLHKTEDGDWEWSDDEMDEKSEEGKAAA	175.97	175.97	TEDGDWEWS(1)DDEMDEKSEEGK	T(-73.03)EDGDWEWS(73.03)DDEMDEKS(-79.3)EEGK	9	3	-1.1725	160278	184680	190737	111999	120792	227574
O88506	STE20/SPS1-related proline-alanine-rich protein kinase	Stk39	60.05	553	O88506	363	STK39_RAT STE20/SPS1-related proline-alanine-rich protein kinase OS=Rattus norvegicus OX=10116 GN=Stk39 PE=1 SV=2	O88506	363	363	T	KAKNREYLIEKLLTRTPDIAQRAKKVRRVPG	83.499	75.483	LLT(0.03)RT(0.97)PDIAQR	LLT(-15.08)RT(15.08)PDIAQR	5	3	0.010922	23189.4	24880.5	28679.4	17070.3	14755.8	29081.7
O88563	Canalicular multispecific organic anion transporter 2	Abcc3	168.98	1522	O88563	903	MRP3_RAT Canalicular multispecific organic anion transporter 2 OS=Rattus norvegicus OX=10116 GN=Abcc3 PE=1 SV=1	O88563	903	903	S	PAIYEVRKQFMREMSSLSSEGEGQNRPVLKR	40.962	21.865	EMS(0.418)S(0.443)LS(0.07)S(0.07)EGEGQNRPVLK	EMS(-0.25)S(0.25)LS(-8.03)S(-8.03)EGEGQNRPVLK	4	4	-0.76358
O88588	Phosphofurin acidic cluster sorting protein 1	Pacs1	104.7	961	O88588	428	PACS1_RAT Phosphofurin acidic cluster sorting protein 1 OS=Rattus norvegicus OX=10116 GN=Pacs1 PE=1 SV=1	O88588	428	428	S	IGSLNSKGSLGKDTTSPMELAALEKVKSTWI	66.387	66.387	DT(0.038)T(0.169)S(0.793)PMELAALEK	DT(-13.22)T(-6.71)S(6.71)PMELAALEK	4	3	0.081277	6222.3	6618.6	6419.4	4045.2	3642.3	5891.1
O88588	Phosphofurin acidic cluster sorting protein 1	Pacs1	104.7	961	O88588	768	PACS1_RAT Phosphofurin acidic cluster sorting protein 1 OS=Rattus norvegicus OX=10116 GN=Pacs1 PE=1 SV=1	O88588	768	768	S	GLVEDSPSTAGDGDDSPVVSLTVPSTSPPSS	31.294	31.294	VGLVEDS(0.007)PS(0.007)T(0.045)AGDGDDS(0.177)PVVS(0.177)LT(0.177)VPS(0.106)T(0.085)S(0.171)PPS(0.014)S(0.016)S(0.008)GLS(0.009)R	VGLVEDS(-14.1)PS(-14.28)T(-5.96)AGDGDDS(0)PVVS(0)LT(0)VPS(-2.22)T(-3.18)S(-0.17)PPS(-10.92)S(-10.54)S(-13.48)GLS(-12.76)R	17	4	0.27344
O88588	Phosphofurin acidic cluster sorting protein 1	Pacs1	104.7	961	O88588	526	PACS1_RAT Phosphofurin acidic cluster sorting protein 1 OS=Rattus norvegicus OX=10116 GN=Pacs1 PE=1 SV=1	O88588	526	526	S	LKERQLSKPLSERTNSSDSERSPDLGHSTQI	72.582	72.582	T(0.004)NS(0.646)S(0.252)DS(0.098)ER	T(-22.29)NS(4.1)S(-4.1)DS(-8.19)ER	3	2	0.41798	23629.8	20289.3	32790	16501.2	19331.1	40623
O88588	Phosphofurin acidic cluster sorting protein 1	Pacs1	104.7	961	O88588	774	PACS1_RAT Phosphofurin acidic cluster sorting protein 1 OS=Rattus norvegicus OX=10116 GN=Pacs1 PE=1 SV=1	O88588	774	774	T	PSTAGDGDDSPVVSLTVPSTSPPSSSGLSRD	31.294	31.294	VGLVEDS(0.007)PS(0.007)T(0.045)AGDGDDS(0.177)PVVS(0.177)LT(0.177)VPS(0.106)T(0.085)S(0.171)PPS(0.014)S(0.016)S(0.008)GLS(0.009)R	VGLVEDS(-14.1)PS(-14.28)T(-5.96)AGDGDDS(0)PVVS(0)LT(0)VPS(-2.22)T(-3.18)S(-0.17)PPS(-10.92)S(-10.54)S(-13.48)GLS(-12.76)R	23	4	0.27344
O88588	Phosphofurin acidic cluster sorting protein 1	Pacs1	104.7	961	O88588	772	PACS1_RAT Phosphofurin acidic cluster sorting protein 1 OS=Rattus norvegicus OX=10116 GN=Pacs1 PE=1 SV=1	O88588	772	772	S	DSPSTAGDGDDSPVVSLTVPSTSPPSSSGLS	31.294	31.294	VGLVEDS(0.007)PS(0.007)T(0.045)AGDGDDS(0.177)PVVS(0.177)LT(0.177)VPS(0.106)T(0.085)S(0.171)PPS(0.014)S(0.016)S(0.008)GLS(0.009)R	VGLVEDS(-14.1)PS(-14.28)T(-5.96)AGDGDDS(0)PVVS(0)LT(0)VPS(-2.22)T(-3.18)S(-0.17)PPS(-10.92)S(-10.54)S(-13.48)GLS(-12.76)R	21	4	0.27344
O88588	Phosphofurin acidic cluster sorting protein 1	Pacs1	104.7	961	O88588	779	PACS1_RAT Phosphofurin acidic cluster sorting protein 1 OS=Rattus norvegicus OX=10116 GN=Pacs1 PE=1 SV=1	O88588	779	779	S	DGDDSPVVSLTVPSTSPPSSSGLSRDATATP	54.477	54.477	VGLVEDSPSTAGDGDDS(0.081)PVVS(0.074)LT(0.074)VPS(0.066)T(0.104)S(0.443)PPS(0.031)S(0.035)S(0.04)GLS(0.052)R	VGLVEDS(-37.36)PS(-37.47)T(-31.41)AGDGDDS(-7.37)PVVS(-7.8)LT(-7.8)VPS(-8.24)T(-6.31)S(6.31)PPS(-11.59)S(-11.04)S(-10.47)GLS(-9.31)R	28	3	3.3509
O88600	Heat shock 70 kDa protein 4	Hspa4	94.055	840	O88600	76	HSP74_RAT Heat shock 70 kDa protein 4 OS=Rattus norvegicus OX=10116 GN=Hspa4 PE=1 SV=1	O88600	76	76	S	KNTVQGFKRFHGRAFSDPFVEAEKSNLAYDI	133.05	133.05	AFS(1)DPFVEAEK	AFS(133.05)DPFVEAEK	3	2	1.4826	27551.1	26679.3	30567	23019.6	17277.6	29239.2
O88656	Actin-related protein 2/3 complex subunit 1B	Arpc1b	41.056	372	O88656	347	ARC1B_RAT Actin-related protein 2/3 complex subunit 1B OS=Rattus norvegicus OX=10116 GN=Arpc1b PE=1 SV=3	O88656	347	347	T	ISVLSGGKAKCSQFCTTGMDGGMSIWDVKSL	19.211	19.211	AKCS(1)QFCT(1)T(1)GMDGGMS(1)IWDVK	AKCS(19.21)QFCT(19.21)T(19.21)GMDGGMS(19.21)IWDVK	8	2	2.814
O88656	Actin-related protein 2/3 complex subunit 1B	Arpc1b	41.056	372	O88656	355	ARC1B_RAT Actin-related protein 2/3 complex subunit 1B OS=Rattus norvegicus OX=10116 GN=Arpc1b PE=1 SV=3	O88656	355	355	S	AKCSQFCTTGMDGGMSIWDVKSLESALKDLK	19.211	19.211	AKCS(1)QFCT(1)T(1)GMDGGMS(1)IWDVK	AKCS(19.21)QFCT(19.21)T(19.21)GMDGGMS(19.21)IWDVK	16	2	2.814
O88656	Actin-related protein 2/3 complex subunit 1B	Arpc1b	41.056	372	O88656	348	ARC1B_RAT Actin-related protein 2/3 complex subunit 1B OS=Rattus norvegicus OX=10116 GN=Arpc1b PE=1 SV=3	O88656	348	348	T	SVLSGGKAKCSQFCTTGMDGGMSIWDVKSLE	19.211	19.211	AKCS(1)QFCT(1)T(1)GMDGGMS(1)IWDVK	AKCS(19.21)QFCT(19.21)T(19.21)GMDGGMS(19.21)IWDVK	9	2	2.814
O88656	Actin-related protein 2/3 complex subunit 1B	Arpc1b	41.056	372	O88656	343	ARC1B_RAT Actin-related protein 2/3 complex subunit 1B OS=Rattus norvegicus OX=10116 GN=Arpc1b PE=1 SV=3	O88656	343	343	S	SVSQISVLSGGKAKCSQFCTTGMDGGMSIWD	19.211	19.211	AKCS(1)QFCT(1)T(1)GMDGGMS(1)IWDVK	AKCS(19.21)QFCT(19.21)T(19.21)GMDGGMS(19.21)IWDVK	4	2	2.814
O88656	Actin-related protein 2/3 complex subunit 1B	Arpc1b	41.056	372	O88656	310	ARC1B_RAT Actin-related protein 2/3 complex subunit 1B OS=Rattus norvegicus OX=10116 GN=Arpc1b PE=1 SV=3	O88656	310	310	S	GLTARERFQNLDKKASSEGGAATGAGLDSLH	26.443	21.37	AS(0.473)S(0.473)EGGAAT(0.026)GAGLDS(0.028)LHK	AS(0)S(0)EGGAAT(-12.66)GAGLDS(-12.21)LHK	2	3	0.88309
O88656	Actin-related protein 2/3 complex subunit 1B	Arpc1b	41.056	372	O88656	311	ARC1B_RAT Actin-related protein 2/3 complex subunit 1B OS=Rattus norvegicus OX=10116 GN=Arpc1b PE=1 SV=3	O88656	311	311	S	LTARERFQNLDKKASSEGGAATGAGLDSLHK	26.443	21.37	AS(0.473)S(0.473)EGGAAT(0.026)GAGLDS(0.028)LHK	AS(0)S(0)EGGAAT(-12.66)GAGLDS(-12.21)LHK	3	3	0.88309
O88658	Kinesin-like protein KIF1B	Kif1b	204.17	1816	O88658	1487	KIF1B_RAT Kinesin-like protein KIF1B OS=Rattus norvegicus OX=10116 GN=Kif1b PE=1 SV=2	O88658	1487	1487	S	VRGEENLAGWRPRGDSLILEHQWELEKLELL	90.714	90.714	GDS(1)LILEHQWELEK	GDS(90.71)LILEHQWELEK	3	3	0.77156	23688	23179.8	27052.5	18947.4	19414.2	27625.8
O88658	Kinesin-like protein KIF1B	Kif1b	204.17	1816	O88658	1454	KIF1B_RAT Kinesin-like protein KIF1B OS=Rattus norvegicus OX=10116 GN=Kif1b PE=1 SV=2	O88658	1454	1454	S	TGIYELSLCKMADTGSPGMQRRRRKVLDTSV	27.428	25.718	MADT(0.18)GS(0.82)PGMQR	MADT(-6.59)GS(6.59)PGMQR	6	3	-0.28809	2191.2	3814.2	2790.27	2203.59	1235.88	3326.4
O88658	Kinesin-like protein KIF1B	Kif1b	204.17	1816	O88658	1057	KIF1B_RAT Kinesin-like protein KIF1B OS=Rattus norvegicus OX=10116 GN=Kif1b PE=1 SV=2	O88658	1057	1057	S	NQSDFPSAAMTRSGLSLEELRIVEGQGQSSE	88.948	88.948	S(0.001)GLS(0.999)LEELR	S(-30.25)GLS(30.25)LEELR	4	2	0.29016	47010	49977	49044	30621	25014	47175
O88658	Kinesin-like protein KIF1B	Kif1b	204.17	1816	O88658	1075	KIF1B_RAT Kinesin-like protein KIF1B OS=Rattus norvegicus OX=10116 GN=Kif1b PE=1 SV=2	O88658	1075	1075	S	ELRIVEGQGQSSEVISPPEEVNRMNDLDLKS	78.758	78.758	IVEGQGQS(0.002)S(0.038)EVIS(0.96)PPEEVNR	IVEGQGQS(-27.19)S(-14.05)EVIS(14.05)PPEEVNR	13	3	-0.30039	4458.9	4807.2	3865.8	3609.3	2988.45	3580.5
O88658	Kinesin-like protein KIF1B	Kif1b	204.17	1816	O88658	1071	KIF1B_RAT Kinesin-like protein KIF1B OS=Rattus norvegicus OX=10116 GN=Kif1b PE=1 SV=2	O88658	1071	1071	S	LSLEELRIVEGQGQSSEVISPPEEVNRMNDL	48.376	48.376	IVEGQGQS(0.12)S(0.505)EVIS(0.375)PPEEVNR	IVEGQGQS(-6.26)S(1.29)EVIS(-1.29)PPEEVNR	9	3	-0.76485	3789	3585.9	3798.6	2590.05	3136.5	3558
O88664	Serine/threonine-protein kinase TAO1	Taok1	115.95	1001	O88664	965	TAOK1_RAT Serine/threonine-protein kinase TAO1 OS=Rattus norvegicus OX=10116 GN=Taok1 PE=1 SV=1	O88664	965	965	S	PMQGVPRGSSIGVRNSPQALRRTASGGRTEQ	74.424	74.424	NS(1)PQALR	NS(74.42)PQALR	2	2	-0.090602	9056.7	9723	10171.8	10243.5	9584.1	12846.9
O88751	Calcium-binding protein 1	Cabp1	33.017	298	O88751	3	CABP1_RAT Calcium-binding protein 1 OS=Rattus norvegicus OX=10116 GN=Cabp1 PE=1 SV=2	O88751	3	3	S	_____________MSSHIAKSESKTSLLKAA	27.649	27.649	S(0.577)S(0.577)HIAKS(0.577)ES(0.577)KT(0.577)S(0.116)LLK	S(0)S(0)HIAKS(0)ES(0)KT(0)S(-8.82)LLK	2	3	2.1526
O88751	Calcium-binding protein 1	Cabp1	33.017	298	O88751	12	CABP1_RAT Calcium-binding protein 1 OS=Rattus norvegicus OX=10116 GN=Cabp1 PE=1 SV=2	O88751	12	12	T	____MSSHIAKSESKTSLLKAAAASGGSRAP	27.649	27.649	S(0.577)S(0.577)HIAKS(0.577)ES(0.577)KT(0.577)S(0.116)LLK	S(0)S(0)HIAKS(0)ES(0)KT(0)S(-8.82)LLK	11	3	2.1526
O88751	Calcium-binding protein 1	Cabp1	33.017	298	O88751	10	CABP1_RAT Calcium-binding protein 1 OS=Rattus norvegicus OX=10116 GN=Cabp1 PE=1 SV=2	O88751	10	10	S	______MSSHIAKSESKTSLLKAAAASGGSR	27.649	27.649	S(0.577)S(0.577)HIAKS(0.577)ES(0.577)KT(0.577)S(0.116)LLK	S(0)S(0)HIAKS(0)ES(0)KT(0)S(-8.82)LLK	9	3	2.1526
O88751	Calcium-binding protein 1	Cabp1	33.017	298	O88751	8	CABP1_RAT Calcium-binding protein 1 OS=Rattus norvegicus OX=10116 GN=Cabp1 PE=1 SV=2	O88751	8	8	S	________MSSHIAKSESKTSLLKAAAASGG	27.649	27.649	S(0.577)S(0.577)HIAKS(0.577)ES(0.577)KT(0.577)S(0.116)LLK	S(0)S(0)HIAKS(0)ES(0)KT(0)S(-8.82)LLK	7	3	2.1526
O88751	Calcium-binding protein 1	Cabp1	33.017	298	O88751	2	CABP1_RAT Calcium-binding protein 1 OS=Rattus norvegicus OX=10116 GN=Cabp1 PE=1 SV=2	O88751	2	2	S	______________MSSHIAKSESKTSLLKA	27.649	27.649	S(0.577)S(0.577)HIAKS(0.577)ES(0.577)KT(0.577)S(0.116)LLK	S(0)S(0)HIAKS(0)ES(0)KT(0)S(-8.82)LLK	1	3	2.1526
O88761	26S proteasome non-ATPase regulatory subunit 1	Psmd1	105.75	953	O88761	270	PSMD1_RAT 26S proteasome non-ATPase regulatory subunit 1 OS=Rattus norvegicus OX=10116 GN=Psmd1 PE=1 SV=1	O88761	270	270	T	SASQQFLSSVIQNLRTVGTPIASVPGSTNTG	26.111	21.822	T(0.452)VGT(0.433)PIAS(0.032)VPGS(0.018)T(0.018)NT(0.018)GT(0.018)VPGPEKDS(0.005)DS(0.004)MET(0.004)EEK	T(0.18)VGT(-0.18)PIAS(-11.51)VPGS(-14.12)T(-14.12)NT(-14.12)GT(-14.12)VPGPEKDS(-19.49)DS(-20.47)MET(-20.41)EEK	1	4	0.28168
O88761	26S proteasome non-ATPase regulatory subunit 1	Psmd1	105.75	953	O88761	311	PSMD1_RAT 26S proteasome non-ATPase regulatory subunit 1 OS=Rattus norvegicus OX=10116 GN=Psmd1 PE=1 SV=1	O88761	311	311	T	SMETEEKTAGAVAGKTPDASPEPKDQTLKMI	67.76	67.76	T(0.001)AGAVAGKT(0.999)PDAS(1)PEPK	T(-32.44)AGAVAGKT(32.44)PDAS(34.45)PEPK	9	3	-0.076105	33578.8	34341.4	35058.2	27539.4	25740.2	42240.8
O88761	26S proteasome non-ATPase regulatory subunit 1	Psmd1	105.75	953	O88761	315	PSMD1_RAT 26S proteasome non-ATPase regulatory subunit 1 OS=Rattus norvegicus OX=10116 GN=Psmd1 PE=1 SV=1	O88761	315	315	S	EEKTAGAVAGKTPDASPEPKDQTLKMIKILS	67.76	67.76	T(0.001)AGAVAGKT(0.999)PDAS(1)PEPK	T(-32.44)AGAVAGKT(32.44)PDAS(34.45)PEPK	13	3	-0.076105	20979	20929	20944	16299	15523	25837
O88761	26S proteasome non-ATPase regulatory subunit 1	Psmd1	105.75	953	O88761	273	PSMD1_RAT 26S proteasome non-ATPase regulatory subunit 1 OS=Rattus norvegicus OX=10116 GN=Psmd1 PE=1 SV=1	O88761	273	273	T	QQFLSSVIQNLRTVGTPIASVPGSTNTGTVP	43.206	43.206	T(0.262)VGT(0.687)PIAS(0.048)VPGS(0.001)T(0.001)NT(0.001)GT(0.001)VPGPEK	T(-4.19)VGT(4.19)PIAS(-11.57)VPGS(-29.81)T(-29.81)NT(-29.81)GT(-28.14)VPGPEK	4	3	0.3152	3418.8	2743.35	3059.4	3300.6	3299.1	3441.3
O88763	Phosphatidylinositol 3-kinase catalytic subunit type 3	Pik3c3	101.53	887	O88763	231	PK3C3_RAT Phosphatidylinositol 3-kinase catalytic subunit type 3 OS=Rattus norvegicus OX=10116 GN=Pik3c3 PE=1 SV=1	O88763	231	231	Y	YLMVEFRCVKCDDKEYGIVYYEKDGDESSPI	15.266	15.266	EY(1)GIVY(1)Y(1)EK	EY(15.27)GIVY(15.27)Y(15.27)EK	2	3	2.7633	1280.4	1219.1	1241.1	889.13	823.99	1187.3
O88763	Phosphatidylinositol 3-kinase catalytic subunit type 3	Pik3c3	101.53	887	O88763	236	PK3C3_RAT Phosphatidylinositol 3-kinase catalytic subunit type 3 OS=Rattus norvegicus OX=10116 GN=Pik3c3 PE=1 SV=1	O88763	236	236	Y	FRCVKCDDKEYGIVYYEKDGDESSPILTSFE	15.266	15.266	EY(1)GIVY(1)Y(1)EK	EY(15.27)GIVY(15.27)Y(15.27)EK	7	3	2.7633	1280.4	1219.1	1241.1	889.13	823.99	1187.3
O88763	Phosphatidylinositol 3-kinase catalytic subunit type 3	Pik3c3	101.53	887	O88763	235	PK3C3_RAT Phosphatidylinositol 3-kinase catalytic subunit type 3 OS=Rattus norvegicus OX=10116 GN=Pik3c3 PE=1 SV=1	O88763	235	235	Y	EFRCVKCDDKEYGIVYYEKDGDESSPILTSF	15.266	15.266	EY(1)GIVY(1)Y(1)EK	EY(15.27)GIVY(15.27)Y(15.27)EK	6	3	2.7633	1280.4	1219.1	1241.1	889.13	823.99	1187.3
O88763	Phosphatidylinositol 3-kinase catalytic subunit type 3	Pik3c3	101.53	887	O88763	244	PK3C3_RAT Phosphatidylinositol 3-kinase catalytic subunit type 3 OS=Rattus norvegicus OX=10116 GN=Pik3c3 PE=1 SV=1	O88763	244	244	S	KEYGIVYYEKDGDESSPILTSFELVKVPDPQ	81.854	81.854	DGDES(0.159)S(0.841)PILTSFELVK	DGDES(-7.24)S(7.24)PILT(-50.76)S(-52.9)FELVK	6	3	-0.1315	10282.8	11331.9	13026	9368.7	11345.1	14462.7
O88777	Presenilin-2	Psen2	50.051	448	O88777	25	PSN2_RAT Presenilin-2 OS=Rattus norvegicus OX=10116 GN=Psen2 PE=1 SV=2	O88777	25	25	S	EEEVCDERTSLMSAESPTSRSCQDSRPGPED	110.15	48.405	TSLMS(0.008)AES(0.894)PT(0.075)S(0.023)R	T(-39.35)S(-39.35)LMS(-20.76)AES(10.75)PT(-10.75)S(-15.88)R	8	3	-0.67362	20703.6	23447.4	29352.9	21379.8	23442	35955
O88797	Disabled homolog 2	Dab2	82.376	768	O88797	729	DAB2_RAT Disabled homolog 2 OS=Rattus norvegicus OX=10116 GN=Dab2 PE=1 SV=1	O88797	729	729	S	PPKPAPRQGVLSGTKSADNSLENPFSKGFSS	58.98	58.98	S(0.979)ADNS(0.021)LENPFSK	S(16.67)ADNS(-16.67)LENPFS(-51.26)K	1	3	-0.84612	10290	9670.2	14097	10074.9	10645.5	13851.6
O88881	Brain-enriched guanylate kinase-associated protein	Begain	66.992	611	O88881	360	BEGIN_RAT Brain-enriched guanylate kinase-associated protein OS=Rattus norvegicus OX=10116 GN=Begain PE=1 SV=1	O88881	360	360	T	LNSREELFSRKPPSATYGSSPRYAKAAATLG	17.026	17.026	PPS(0.751)AT(0.751)Y(0.732)GS(0.751)S(0.751)PRY(0.266)AK	PPS(0.39)AT(0.39)Y(-0.39)GS(0.39)S(0.39)PRY(-7.59)AK	5	2	1.9191	1077.2	946.61	1116.1	1117.5	1178.4	1128.3
O88900	Growth factor receptor-bound protein 14	Grb14	60.592	538	O88900	368	GRB14_RAT Growth factor receptor-bound protein 14 OS=Rattus norvegicus OX=10116 GN=Grb14 PE=1 SV=1	O88900	368	368	S	QARSACSSQSVSPMRSVSENSLVAMDFSGQK	55.763	55.763	S(0.517)VS(0.455)ENS(0.028)LVAMDFSGQK	S(0.56)VS(-0.56)ENS(-12.65)LVAMDFS(-45.48)GQK	1	3	0.060804	5709.9	5288.7	4476.3	3424.2	4196.4	2796.6
O88900	Growth factor receptor-bound protein 14	Grb14	60.592	538	O88900	370	GRB14_RAT Growth factor receptor-bound protein 14 OS=Rattus norvegicus OX=10116 GN=Grb14 PE=1 SV=1	O88900	370	370	S	RSACSSQSVSPMRSVSENSLVAMDFSGQKTR	114.9	114.9	S(0.174)VS(0.823)ENS(0.003)LVAMDFSGQK	S(-6.76)VS(6.76)ENS(-24.32)LVAMDFS(-97.2)GQK	3	3	-0.20441	8250.9	9340.8	9320.4	6947.4	8016.9	9386.4
O88902	Tyrosine-protein phosphatase non-receptor type 23 (Fragment)	Ptpn23	163.45	1499	O88902	71	PTN23_RAT Tyrosine-protein phosphatase non-receptor type 23 (Fragment) OS=Rattus norvegicus OX=10116 GN=Ptpn23 PE=1 SV=2	O88902	71	71	Y	GRIQKDWKKLVQMKIYYFAAVAHLHMGKQAE	34.532	34.532	IY(0.5)Y(0.5)FAAVAHLHMGK	IY(0)Y(0)FAAVAHLHMGK	2	2	-2.9104
O88902	Tyrosine-protein phosphatase non-receptor type 23 (Fragment)	Ptpn23	163.45	1499	O88902	72	PTN23_RAT Tyrosine-protein phosphatase non-receptor type 23 (Fragment) OS=Rattus norvegicus OX=10116 GN=Ptpn23 PE=1 SV=2	O88902	72	72	Y	RIQKDWKKLVQMKIYYFAAVAHLHMGKQAEE	34.532	34.532	IY(0.5)Y(0.5)FAAVAHLHMGK	IY(0)Y(0)FAAVAHLHMGK	3	2	-2.9104
O88923	Adhesion G protein-coupled receptor L2	Adgrl2	166.73	1487	O88923	1458	AGRL2_RAT Adhesion G protein-coupled receptor L2 OS=Rattus norvegicus OX=10116 GN=Adgrl2 PE=1 SV=2	O88923	1458	1458	S	AGRQLQMCYQISRGNSDGYIIPINKEGCIPE	61.641	61.641	GNS(0.997)DGY(0.003)IIPINK	GNS(24.79)DGY(-24.79)IIPINK	3	3	0.33591	5849.4	4179.3	5548.2	10934.7	9930.6	5883.9
O88943	Potassium voltage-gated channel subfamily KQT member 2	Kcnq2	93.948	852	O88943	450	KCNQ2_RAT Potassium voltage-gated channel subfamily KQT member 2 OS=Rattus norvegicus OX=10116 GN=Kcnq2 PE=1 SV=1	O88943	450	450	S	KGKGSPQAQTVRRSPSADQSLDDSPSKVPKS	38.824	38.824	RS(0.485)PS(0.485)ADQS(0.025)LDDS(0.004)PSK	RS(0)PS(0)ADQS(-12.96)LDDS(-20.46)PS(-34.58)K	4	3	1.2144
O88943	Potassium voltage-gated channel subfamily KQT member 2	Kcnq2	93.948	852	O88943	448	KCNQ2_RAT Potassium voltage-gated channel subfamily KQT member 2 OS=Rattus norvegicus OX=10116 GN=Kcnq2 PE=1 SV=1	O88943	448	448	S	AAKGKGSPQAQTVRRSPSADQSLDDSPSKVP	58.49	58.49	RS(0.838)PS(0.145)ADQS(0.017)LDDSPSK	RS(7.61)PS(-7.61)ADQS(-16.98)LDDS(-41.75)PS(-51.08)K	2	3	-0.83463
O88944	Potassium voltage-gated channel subfamily KQT member 3	Kcnq3	96.896	873	O88944	574	KCNQ3_RAT Potassium voltage-gated channel subfamily KQT member 3 OS=Rattus norvegicus OX=10116 GN=Kcnq3 PE=1 SV=2	O88944	574	574	T	LSRIKYLQTRIDMIFTPGPPSTPKHKKSQKG	23.1	23.1	Y(0.625)LQT(0.642)RIDMIFT(0.642)PGPPS(0.046)T(0.046)PK	Y(-0.23)LQT(0.23)RIDMIFT(0.23)PGPPS(-14.39)T(-14.39)PK	11	4	-2.1942	664.59	859.49	1003.1	553.48	647.02	911.68
O88944	Potassium voltage-gated channel subfamily KQT member 3	Kcnq3	96.896	873	O88944	567	KCNQ3_RAT Potassium voltage-gated channel subfamily KQT member 3 OS=Rattus norvegicus OX=10116 GN=Kcnq3 PE=1 SV=2	O88944	567	567	T	SAGHLDMLSRIKYLQTRIDMIFTPGPPSTPK	23.1	23.1	Y(0.625)LQT(0.642)RIDMIFT(0.642)PGPPS(0.046)T(0.046)PK	Y(-0.23)LQT(0.23)RIDMIFT(0.23)PGPPS(-14.39)T(-14.39)PK	4	4	-2.1942	664.59	859.49	1003.1	553.48	647.02	911.68
O88969	Cystatin-8	Cst8	16.246	142	O88969	34	CST8_RAT Cystatin-8 OS=Rattus norvegicus OX=10116 GN=Cst8 PE=2 SV=1	O88969	34	34	Y	AVDVDQSKNEVKAQRYFGSISISNANVKQCV	11.976	11.976	Y(1)FGS(1)IS(1)IS(1)NANVK	Y(11.98)FGS(11.98)IS(11.98)IS(11.98)NANVK	1	3	-0.24902
O88989	Malate dehydrogenase, cytoplasmic	Mdh1	36.483	334	O88989	241	MDHC_RAT Malate dehydrogenase, cytoplasmic OS=Rattus norvegicus OX=10116 GN=Mdh1 PE=1 SV=3	O88989	241	241	S	TVQQRGAAVIKARKLSSAMSAAKAISDHIRD	33.225	33.225	KLS(0.499)S(0.499)AMS(0.002)AAK	KLS(0)S(0)AMS(-23.57)AAK	3	3	0.025593
O88989	Malate dehydrogenase, cytoplasmic	Mdh1	36.483	334	O88989	242	MDHC_RAT Malate dehydrogenase, cytoplasmic OS=Rattus norvegicus OX=10116 GN=Mdh1 PE=1 SV=3	O88989	242	242	S	VQQRGAAVIKARKLSSAMSAAKAISDHIRDI	33.225	33.225	KLS(0.499)S(0.499)AMS(0.002)AAK	KLS(0)S(0)AMS(-23.57)AAK	4	3	0.025593
O89000	Dihydropyrimidine dehydrogenase [NADP(+)]	Dpyd	111.47	1025	O89000	905	DPYD_RAT Dihydropyrimidine dehydrogenase [NADP(+)] OS=Rattus norvegicus OX=10116 GN=Dpyd PE=2 SV=1	O89000	905	905	S	LAASKIRENDQNRACSPLQRKHFNSQKPIPA	58.815	58.815	ACS(1)PLQR	ACS(58.82)PLQR	3	2	-0.19825	4939.5	5505	7314.9	5682.9	7644.6	7665.9
O89039	Atypical chemokine receptor 3	Ackr3	41.649	362	O89039	352	ACKR3_RAT Atypical chemokine receptor 3 OS=Rattus norvegicus OX=10116 GN=Ackr3 PE=1 SV=2	O89039	352	352	T	KTGLTKLIDASRVSETEYSALEQNTK_____	29.099	29.099	VS(0.47)ET(0.47)EY(0.012)S(0.047)ALEQNT(0.002)K	VS(0)ET(0)EY(-16)S(-10.03)ALEQNT(-24.2)K	4	3	-0.22319
O89039	Atypical chemokine receptor 3	Ackr3	41.649	362	O89039	350	ACKR3_RAT Atypical chemokine receptor 3 OS=Rattus norvegicus OX=10116 GN=Ackr3 PE=1 SV=2	O89039	350	350	S	SAKTGLTKLIDASRVSETEYSALEQNTK___	29.099	29.099	VS(0.47)ET(0.47)EY(0.012)S(0.047)ALEQNT(0.002)K	VS(0)ET(0)EY(-16)S(-10.03)ALEQNT(-24.2)K	2	3	-0.22319
O89040	1-phosphatidylinositol 4,5-bisphosphate phosphodiesterase beta-2	Plcb2	134.88	1183	O89040	1036	PLCB2_RAT 1-phosphatidylinositol 4,5-bisphosphate phosphodiesterase beta-2 OS=Rattus norvegicus OX=10116 GN=Plcb2 PE=2 SV=1	O89040	1036	1036	T	EKQAAELKSFKETSETDTKEMKKKLEAKRLE	27.098	27.098	S(0.19)FKET(0.873)S(0.873)ET(0.873)DT(0.19)K	S(-10.52)FKET(10.52)S(10.52)ET(10.52)DT(-10.52)K	8	2	-1.8315
O89040	1-phosphatidylinositol 4,5-bisphosphate phosphodiesterase beta-2	Plcb2	134.88	1183	O89040	1033	PLCB2_RAT 1-phosphatidylinositol 4,5-bisphosphate phosphodiesterase beta-2 OS=Rattus norvegicus OX=10116 GN=Plcb2 PE=2 SV=1	O89040	1033	1033	T	LAREKQAAELKSFKETSETDTKEMKKKLEAK	27.098	27.098	S(0.19)FKET(0.873)S(0.873)ET(0.873)DT(0.19)K	S(-10.52)FKET(10.52)S(10.52)ET(10.52)DT(-10.52)K	5	2	-1.8315
O89040	1-phosphatidylinositol 4,5-bisphosphate phosphodiesterase beta-2	Plcb2	134.88	1183	O89040	1034	PLCB2_RAT 1-phosphatidylinositol 4,5-bisphosphate phosphodiesterase beta-2 OS=Rattus norvegicus OX=10116 GN=Plcb2 PE=2 SV=1	O89040	1034	1034	S	AREKQAAELKSFKETSETDTKEMKKKLEAKR	27.098	27.098	S(0.19)FKET(0.873)S(0.873)ET(0.873)DT(0.19)K	S(-10.52)FKET(10.52)S(10.52)ET(10.52)DT(-10.52)K	6	2	-1.8315
P00564	Creatine kinase M-type	Ckm	43.044	381	P00564	164	KCRM_RAT Creatine kinase M-type OS=Rattus norvegicus OX=10116 GN=Ckm PE=1 SV=2	P00564	164	164	S	GERRAVEKLSVEALNSLTGEFKGKYYPLKSM	36.445	36.445	LS(0.001)VEALNS(0.499)LT(0.499)GEFK	LS(-25.66)VEALNS(0)LT(0)GEFK	8	3	-0.30426
P00564	Creatine kinase M-type	Ckm	43.044	381	P00564	35	KCRM_RAT Creatine kinase M-type OS=Rattus norvegicus OX=10116 GN=Ckm PE=1 SV=2	P00564	35	35	T	YPDLSKHNNHMAKVLTPDLYNKLRDKETPSG	58.699	58.699	VLT(0.982)PDLY(0.018)NK	VLT(17.25)PDLY(-17.25)NK	3	3	0.29574	7290.3	7488	6298.8	6720	5127.6	7956.9
P00564	Creatine kinase M-type	Ckm	43.044	381	P00564	372	KCRM_RAT Creatine kinase M-type OS=Rattus norvegicus OX=10116 GN=Ckm PE=1 SV=2	P00564	372	372	S	VKLMVEMEKKLEKGQSIDDMIPAQK______	41.401	41.401	GQS(1)IDDMIPAQK	GQS(41.4)IDDMIPAQK	3	2	0.61617	8378.4	6277.8	8432.1	8413.5	6778.2	15377.4
P00564	Creatine kinase M-type	Ckm	43.044	381	P00564	166	KCRM_RAT Creatine kinase M-type OS=Rattus norvegicus OX=10116 GN=Ckm PE=1 SV=2	P00564	166	166	T	RRAVEKLSVEALNSLTGEFKGKYYPLKSMTE	36.445	36.445	LS(0.001)VEALNS(0.499)LT(0.499)GEFK	LS(-25.66)VEALNS(0)LT(0)GEFK	10	3	-0.30426
P00787	Cathepsin B	Ctsb	37.47	339	P00787	33	CATB_RAT Cathepsin B OS=Rattus norvegicus OX=10116 GN=Ctsb PE=1 SV=2	P00787	33	33	Y	HDKPSSHPLSDDMINYINKQNTTWQAGRNFY	17.701	17.701	PS(1)S(1)HPLS(1)DDMINY(1)INK	PS(17.7)S(17.7)HPLS(17.7)DDMINY(17.7)INK	13	3	-3.2244
P01257	Calcitonin	Calca	15.103	136	P01257	42	CALC_RAT Calcitonin OS=Rattus norvegicus OX=10116 GN=Calca PE=1 SV=1	P01257	42	42	S	PLRSTLESSPGMATLSEEEARLLAALVQNYM	116.06	116.06	STLESSPGMAT(0.006)LS(0.994)EEEAR	S(-105.42)T(-105.42)LES(-77.45)S(-63.54)PGMAT(-21.86)LS(21.86)EEEAR	13	2	-0.49274	28588.8	31773	37413	23940.6	22434.3	32181
P01257	Calcitonin	Calca	15.103	136	P01257	40	CALC_RAT Calcitonin OS=Rattus norvegicus OX=10116 GN=Calca PE=1 SV=1	P01257	40	40	T	AVPLRSTLESSPGMATLSEEEARLLAALVQN	42.031	42.031	STLES(0.004)S(0.018)PGMAT(0.489)LS(0.489)EEEAR	S(-35.08)T(-35.08)LES(-20.48)S(-14.35)PGMAT(0)LS(0)EEEAR	11	2	0.63839
P01946	Hemoglobin subunit alpha-1/2	Hba1	15.328	142	P01946	50	HBA_RAT Hemoglobin subunit alpha-1/2 OS=Rattus norvegicus OX=10116 GN=Hba1 PE=1 SV=3	P01946	50	50	S	AAFPTTKTYFSHIDVSPGSAQVKAHGKKVAD	107.57	107.57	TYFSHIDVS(1)PGSAQVK	T(-62.48)Y(-75.23)FS(-48.29)HIDVS(37.83)PGS(-37.83)AQVK	9	3	0.14556	25811.4	21787.2	16567.8	15512.7	12826.2	17016.3
P01946	Hemoglobin subunit alpha-1/2	Hba1	15.328	142	P01946	132	HBA_RAT Hemoglobin subunit alpha-1/2 OS=Rattus norvegicus OX=10116 GN=Hba1 PE=1 SV=3	P01946	132	132	S	DFTPAMHASLDKFLASVSTVLTSKYR_____	63.185	63.185	FLAS(0.966)VS(0.033)T(0.001)VLTSK	FLAS(14.66)VS(-14.66)T(-28.75)VLT(-47.05)S(-52.58)K	4	3	0.26848	7533.3	5518.2	3640.2	3447.3	3315	4350.3
P02091	Hemoglobin subunit beta-1	Hbb	15.979	147	P02091	53	HBB1_RAT Hemoglobin subunit beta-1 OS=Rattus norvegicus OX=10116 GN=Hbb PE=1 SV=3	P02091	53	53	S	WTQRYFDSFGDLSSASAIMGNPKVKAHGKKV	118.19	118.19	YFDSFGDLS(0.134)S(0.261)AS(0.605)AIMGNPK	Y(-87.23)FDS(-40.56)FGDLS(-6.55)S(-3.64)AS(3.64)AIMGNPK	12	3	-0.20988	31884	29416.5	21605.1	21642.9	14497.8	23458.5
P02091	Hemoglobin subunit beta-1	Hbb	15.979	147	P02091	51	HBB1_RAT Hemoglobin subunit beta-1 OS=Rattus norvegicus OX=10116 GN=Hbb PE=1 SV=3	P02091	51	51	S	YPWTQRYFDSFGDLSSASAIMGNPKVKAHGK	129.12	79.837	YFDSFGDLS(0.124)S(0.683)AS(0.193)AIMGNPK	Y(-48.88)FDS(-44.66)FGDLS(-7.4)S(5.5)AS(-5.5)AIMGNPK	10	3	0.44724	40554	30777	20417.1	21309	13771.2	24579
P02091	Hemoglobin subunit beta-1	Hbb	15.979	147	P02091;P11517	140;140	HBB1_RAT Hemoglobin subunit beta-1 OS=Rattus norvegicus OX=10116 GN=Hbb PE=1 SV=3;HBB2_RAT Hemoglobin subunit beta-2 OS=Rattus norvegicus OX=10116 PE=1 SV=2	P02091;P11517	140;140	140	S	PCAQAAFQKVVAGVASALAHKYH________	89.629	69.03	VVAGVAS(1)ALAHK	VVAGVAS(69.03)ALAHK	7	3	-1.0691	14937	14778	8173.2	8409.6	6066	10404
P02091	Hemoglobin subunit beta-1	Hbb	15.979	147	P02091	45	HBB1_RAT Hemoglobin subunit beta-1 OS=Rattus norvegicus OX=10116 GN=Hbb PE=1 SV=3	P02091	45	45	S	GRLLVVYPWTQRYFDSFGDLSSASAIMGNPK	114.88	114.88	YFDS(0.956)FGDLS(0.043)S(0.001)ASAIMGNPK	Y(-61.63)FDS(13.5)FGDLS(-13.5)S(-31.51)AS(-37.56)AIMGNPK	4	3	0.10004	19724.1	16402.5	12270	13220.4	8040.6	11943.6
P02401	60S acidic ribosomal protein P2	Rplp2	11.692	115	P02401	102	RLA2_RAT 60S acidic ribosomal protein P2 OS=Rattus norvegicus OX=10116 GN=Rplp2 PE=1 SV=2	P02401	102	102	S	APAAAEEKKDEKKEESEESDDDMGFGLFD__	46.249	46.249	KEES(0.74)EES(0.26)DDDMGFGLFD	KEES(4.55)EES(-4.55)DDDMGFGLFD	4	2	-0.65541	11605.2	11342.1	10492.8	8438.4	4455	9519.6
P02401	60S acidic ribosomal protein P2	Rplp2	11.692	115	P02401	74	RLA2_RAT 60S acidic ribosomal protein P2 OS=Rattus norvegicus OX=10116 GN=Rplp2 PE=1 SV=2	P02401	74	74	S	VGKLASVPAGGAVAVSAAPGSAAPAAGSAPA	26.898	26.898	LAS(0.003)VPAGGAVAVS(0.332)AAPGS(0.332)AAPAAGS(0.332)APAAAEEK	LAS(-19.94)VPAGGAVAVS(0)AAPGS(0)AAPAAGS(0)APAAAEEK	13	5	0.11985
P02401	60S acidic ribosomal protein P2	Rplp2	11.692	115	P02401	86	RLA2_RAT 60S acidic ribosomal protein P2 OS=Rattus norvegicus OX=10116 GN=Rplp2 PE=1 SV=2	P02401	86	86	S	VAVSAAPGSAAPAAGSAPAAAEEKKDEKKEE	61.776	61.776	LASVPAGGAVAVS(0.106)AAPGS(0.106)AAPAAGS(0.788)APAAAEEK	LAS(-48.25)VPAGGAVAVS(-8.7)AAPGS(-8.7)AAPAAGS(8.7)APAAAEEK	25	4	0.16899	4094.1	4191.9	4232.4	3993.6	2233.56	3598.8
P02401	60S acidic ribosomal protein P2	Rplp2	11.692	115	P02401	105	RLA2_RAT 60S acidic ribosomal protein P2 OS=Rattus norvegicus OX=10116 GN=Rplp2 PE=1 SV=2	P02401	105	105	S	AAEEKKDEKKEESEESDDDMGFGLFD_____	140.63	97.904	KEES(0.006)EES(0.994)DDDMGFGLFD	KEES(-22.53)EES(22.53)DDDMGFGLFD	7	2	0.10559	140826	146973	145314	127053	82260	109224
P02401	60S acidic ribosomal protein P2	Rplp2	11.692	115	P02401	79	RLA2_RAT 60S acidic ribosomal protein P2 OS=Rattus norvegicus OX=10116 GN=Rplp2 PE=1 SV=2	P02401	79	79	S	SVPAGGAVAVSAAPGSAAPAAGSAPAAAEEK	68.368	68.368	LASVPAGGAVAVS(0.256)AAPGS(0.738)AAPAAGS(0.006)APAAAEEK	LAS(-36.06)VPAGGAVAVS(-4.59)AAPGS(4.59)AAPAAGS(-20.98)APAAAEEK	18	4	0.48216	5145.3	5679	5818.2	3681.9	3067.8	2894.07
P02466	Collagen alpha-2(I) chain	Col1a2	129.56	1372	P02466	810	CO1A2_RAT Collagen alpha-2(I) chain OS=Rattus norvegicus OX=10116 GN=Col1a2 PE=1 SV=3	P02466	810	810	T	PGAAGRTGPPGPSGITGPPGPPGAAGKEGIR	23.726	23.726	T(0.051)GPPGPS(0.475)GIT(0.475)GPPGPPGAAGK	T(-9.71)GPPGPS(0)GIT(0)GPPGPPGAAGK	10	3	3.1786
P02466	Collagen alpha-2(I) chain	Col1a2	129.56	1372	P02466	807	CO1A2_RAT Collagen alpha-2(I) chain OS=Rattus norvegicus OX=10116 GN=Col1a2 PE=1 SV=3	P02466	807	807	S	TGFPGAAGRTGPPGPSGITGPPGPPGAAGKE	23.726	23.726	T(0.051)GPPGPS(0.475)GIT(0.475)GPPGPPGAAGK	T(-9.71)GPPGPS(0)GIT(0)GPPGPPGAAGK	7	3	3.1786
P02650	Apolipoprotein E	Apoe	35.753	312	P02650	139	APOE_RAT Apolipoprotein E OS=Rattus norvegicus OX=10116 GN=Apoe PE=1 SV=2	P02650	139	139	S	RLGQYRNEVNTMLGQSTEELRSRLSTHLRKM	80.975	72.652	NEVNTMLGQS(0.869)T(0.131)EELR	NEVNT(-33.65)MLGQS(8.21)T(-8.21)EELR	10	2	0.071055	33573	43563	44661	30825	31269	47466
P02650	Apolipoprotein E	Apoe	35.753	312	P02650	140	APOE_RAT Apolipoprotein E OS=Rattus norvegicus OX=10116 GN=Apoe PE=1 SV=2	P02650	140	140	T	LGQYRNEVNTMLGQSTEELRSRLSTHLRKMR	61.102	61.102	NEVNT(0.001)MLGQS(0.439)T(0.561)EELR	NEVNT(-30.34)MLGQS(-1.07)T(1.07)EELR	11	3	-0.037558	4776.6	3793.5	3571.2	3969.3	2847.15	4497.6
P02688	Myelin basic protein	Mbp	21.502	195	P02688	176	MBP_RAT Myelin basic protein OS=Rattus norvegicus OX=10116 GN=Mbp PE=1 SV=3	P02688	176	176	S	AHKGFKGAYDAQGTLSKIFKLGGRDSRSGSP	131.69	131.69	GAYDAQGT(0.007)LS(0.993)K	GAY(-83.41)DAQGT(-21.31)LS(21.31)K	10	2	0.12881	37737	32907	38202	37896	35706	35118
P02688	Myelin basic protein	Mbp	21.502	195	P02688	186	MBP_RAT Myelin basic protein OS=Rattus norvegicus OX=10116 GN=Mbp PE=1 SV=3	P02688	186	186	S	AQGTLSKIFKLGGRDSRSGSPMARR______	58.23	56.378	LGGRDS(1)R	LGGRDS(56.38)R	6	2	0.1194	57804	52284	110799	50481	76641	96669
P02688	Myelin basic protein	Mbp	21.502	195	P02688	15	MBP_RAT Myelin basic protein OS=Rattus norvegicus OX=10116 GN=Mbp PE=1 SV=3	P02688	15	15	Y	_MASQKRPSQRHGSKYLATASTMDHARHGFL	46.378	46.378	Y(0.985)LAT(0.014)ASTMDHAR	Y(18.32)LAT(-18.32)AS(-38.33)T(-41.24)MDHAR	1	3	-1.1288
P02688	Myelin basic protein	Mbp	21.502	195	P02688	57	MBP_RAT Myelin basic protein OS=Rattus norvegicus OX=10116 GN=Mbp PE=1 SV=3	P02688	57	57	S	IGRFFSGDRGAPKRGSGKVPWLKQSRSPLPS	41.283	41.283	GS(1)GKVPWLK	GS(41.28)GKVPWLK	2	3	-0.44478	8724.9	7019.7	10366.5	7178.4	10692.3	9472.5
P02688	Myelin basic protein	Mbp	21.502	195	P02688	174	MBP_RAT Myelin basic protein OS=Rattus norvegicus OX=10116 GN=Mbp PE=1 SV=3	P02688	174	174	T	KSAHKGFKGAYDAQGTLSKIFKLGGRDSRSG	128.54	79.466	GAYDAQGT(1)LSK	GAY(-55.72)DAQGT(35.01)LS(-35.01)K	8	3	-0.019979	126861	127860	143100	124935	137658	134151
P02688	Myelin basic protein	Mbp	21.502	195	P02688	139	MBP_RAT Myelin basic protein OS=Rattus norvegicus OX=10116 GN=Mbp PE=1 SV=3	P02688	139	139	S	PPSQGKGRGLSLSRFSWGAEGQKPGFGYGGR	108.47	34.532	FS(1)WGAEGQK	FS(34.53)WGAEGQK	2	2	0.106	144873	133518	185385	136080	175617	178413
P02688	Myelin basic protein	Mbp	21.502	195	P02688	188	MBP_RAT Myelin basic protein OS=Rattus norvegicus OX=10116 GN=Mbp PE=1 SV=3	P02688	188	188	S	GTLSKIFKLGGRDSRSGSPMARR________	66.351	66.351	S(0.989)GS(0.011)PMAR	S(19.36)GS(-19.36)PMAR	1	2	-1.5903	9740.7	6638.7	7275	7071.3	8773.8	9765.9
P02688	Myelin basic protein	Mbp	21.502	195	P02688	190	MBP_RAT Myelin basic protein OS=Rattus norvegicus OX=10116 GN=Mbp PE=1 SV=3	P02688	190	190	S	LSKIFKLGGRDSRSGSPMARR__________	95.815	86.833	S(0.002)GS(0.998)PMAR	S(-26.15)GS(26.15)PMAR	3	2	-0.30339	200865	207036	216879	215802	240201	249036
P02688	Myelin basic protein	Mbp	21.502	195	P02688	160	MBP_RAT Myelin basic protein OS=Rattus norvegicus OX=10116 GN=Mbp PE=1 SV=3	P02688	160	160	S	QKPGFGYGGRASDYKSAHKGFKGAYDAQGTL	57.802	57.802	ASDYKS(1)AHK	AS(-40.59)DY(-39.94)KS(39.94)AHK	6	4	0.43086	36864	37449	30870	36933	34476	31983
P02688	Myelin basic protein	Mbp	21.502	195	P02688	126	MBP_RAT Myelin basic protein OS=Rattus norvegicus OX=10116 GN=Mbp PE=1 SV=3	P02688	126	126	S	VHFFKNIVTPRTPPPSQGKGRGLSLSRFSWG	61.78	61.78	T(0.001)PPPS(0.999)QGK	T(-31.61)PPPS(31.61)QGK	5	3	0.018097	29121	29072.7	29853.6	27099.6	31878	32160
P02688	Myelin basic protein	Mbp	21.502	195	P02688	96	MBP_RAT Myelin basic protein OS=Rattus norvegicus OX=10116 GN=Mbp PE=1 SV=3	P02688	96	96	S	CHMYKDSHTRTTHYGSLPQKSQRTQDENPVV	107.06	107.06	TTHYGS(1)LPQK	T(-66.33)T(-59.16)HY(-52.9)GS(52.9)LPQK	6	2	-0.15505	129063	117807	132858	114081	152304	142656
P02688	Myelin basic protein	Mbp	21.502	195	P02688	18	MBP_RAT Myelin basic protein OS=Rattus norvegicus OX=10116 GN=Mbp PE=1 SV=3	P02688	18	18	T	SQKRPSQRHGSKYLATASTMDHARHGFLPRH	70.488	70.488	YLAT(0.989)AS(0.006)T(0.006)MDHAR	Y(-54.86)LAT(22.48)AS(-22.48)T(-22.48)MDHAR	4	2	-0.13071	4759.2	3731.1	4396.2	3666.6	4532.7	5151.9
P02688	Myelin basic protein	Mbp	21.502	195	P02688	41	MBP_RAT Myelin basic protein OS=Rattus norvegicus OX=10116 GN=Mbp PE=1 SV=3	P02688	41	41	S	RHGFLPRHRDTGILDSIGRFFSGDRGAPKRG	133.91	133.91	DTGILDS(1)IGR	DT(-86.68)GILDS(86.68)IGR	7	2	0.94953	17566.8	15626.4	15888	17498.7	20055.3	19132.2
P02688	Myelin basic protein	Mbp	21.502	195	P02688	156	MBP_RAT Myelin basic protein OS=Rattus norvegicus OX=10116 GN=Mbp PE=1 SV=3	P02688	156	156	S	GAEGQKPGFGYGGRASDYKSAHKGFKGAYDA	81.619	81.619	PGFGYGGRAS(0.998)DY(0.002)K	PGFGY(-47.23)GGRAS(28.05)DY(-28.05)K	10	3	0.20793	68199	71844	87807	58647	77427	68733
P02688	Myelin basic protein	Mbp	21.502	195	P02688	119	MBP_RAT Myelin basic protein OS=Rattus norvegicus OX=10116 GN=Mbp PE=1 SV=3	P02688	119	119	T	TQDENPVVHFFKNIVTPRTPPPSQGKGRGLS	116.19	34.274	NIVT(0.98)PRT(0.823)PPPS(0.196)QGK	NIVT(16.12)PRT(6.57)PPPS(-6.57)QGK	4	3	0.0035196	33366	34755	39092	29679.2	37813	37105
P02688	Myelin basic protein	Mbp	21.502	195	P02688	94	MBP_RAT Myelin basic protein OS=Rattus norvegicus OX=10116 GN=Mbp PE=1 SV=3	P02688	94	94	Y	GLCHMYKDSHTRTTHYGSLPQKSQRTQDENP	90.906	90.906	TTHY(0.997)GS(0.002)LPQK	T(-35.84)T(-35.84)HY(26.19)GS(-26.19)LPQK	4	3	0.22359	5933.1	6454.2	10847.4	6921.6	9927.9	11319.6
P02688	Myelin basic protein	Mbp	21.502	195	P02688	91	MBP_RAT Myelin basic protein OS=Rattus norvegicus OX=10116 GN=Mbp PE=1 SV=3	P02688	91	91	T	SRPGLCHMYKDSHTRTTHYGSLPQKSQRTQD	78.692	62.466	T(0.869)T(0.131)HYGSLPQK	T(8.21)T(-8.21)HY(-35.87)GS(-45.14)LPQK	1	2	1.9354	11850.9	11825.4	13528.8	11374.5	13965.6	14651.7
P02688	Myelin basic protein	Mbp	21.502	195	P02688	21	MBP_RAT Myelin basic protein OS=Rattus norvegicus OX=10116 GN=Mbp PE=1 SV=3	P02688	21	21	T	RPSQRHGSKYLATASTMDHARHGFLPRHRDT	163.45	105	YLATAS(0.13)T(0.87)MDHAR	Y(-76.67)LAT(-43.79)AS(-8.27)T(8.27)MDHAR	7	3	-0.24067	48279	43887	39990	51534	46092	43938
P02688	Myelin basic protein	Mbp	21.502	195	P02688	72	MBP_RAT Myelin basic protein OS=Rattus norvegicus OX=10116 GN=Mbp PE=1 SV=3	P02688	72	72	S	SGKVPWLKQSRSPLPSHARSRPGLCHMYKDS	50.473	50.473	S(0.003)PLPS(0.997)HAR	S(-25.6)PLPS(25.6)HAR	5	2	0.34667	15389.1	14881.2	14573.7	15065.1	19892.1	18199.2
P02688	Myelin basic protein	Mbp	21.502	195	P02688	122	MBP_RAT Myelin basic protein OS=Rattus norvegicus OX=10116 GN=Mbp PE=1 SV=3	P02688	122	122	T	ENPVVHFFKNIVTPRTPPPSQGKGRGLSLSR	113.76	102.71	T(1)PPPSQGK	T(74.2)PPPS(-74.2)QGK	1	2	0.89807	1016310	1063620	1183970	1110430	1218900	1218750
P02688	Myelin basic protein	Mbp	21.502	195	P02688	101	MBP_RAT Myelin basic protein OS=Rattus norvegicus OX=10116 GN=Mbp PE=1 SV=3	P02688	101	101	S	DSHTRTTHYGSLPQKSQRTQDENPVVHFFKN	123.02	123.02	TTHYGSLPQKS(1)QR	T(-113.41)T(-108.1)HY(-107.59)GS(-54.77)LPQKS(54.77)QR	11	3	0.31045	137631	125100	142704	121923	138468	141645
P02688	Myelin basic protein	Mbp	21.502	195	P02688	92	MBP_RAT Myelin basic protein OS=Rattus norvegicus OX=10116 GN=Mbp PE=1 SV=3	P02688	92	92	T	RPGLCHMYKDSHTRTTHYGSLPQKSQRTQDE	78.692	78.692	T(0.5)T(0.5)HYGSLPQK	T(0)T(0)HY(-45.46)GS(-40.06)LPQK	2	3	0.22278	11850.9	11825.4	13528.8	11374.5	13965.6	14651.7
P02688	Myelin basic protein	Mbp	21.502	195	P02688	68	MBP_RAT Myelin basic protein OS=Rattus norvegicus OX=10116 GN=Mbp PE=1 SV=3	P02688	68	68	S	PKRGSGKVPWLKQSRSPLPSHARSRPGLCHM	93.243	85.862	S(1)PLPSHAR	S(53.11)PLPS(-53.11)HAR	1	2	0.26009	155577	149481	180048	159933	199956	183630
P02688	Myelin basic protein	Mbp	21.502	195	P02688	13	MBP_RAT Myelin basic protein OS=Rattus norvegicus OX=10116 GN=Mbp PE=1 SV=3	P02688	13	13	S	___MASQKRPSQRHGSKYLATASTMDHARHG	48.656	48.656	HGS(0.988)KY(0.001)LAT(0.01)ASTMDHAR	HGS(19.84)KY(-28.84)LAT(-19.84)AS(-33.96)T(-33.5)MDHAR	3	4	0.011908	72774	71310	77820	60066	73872	86031
P02688	Myelin basic protein	Mbp	21.502	195	P02688	20	MBP_RAT Myelin basic protein OS=Rattus norvegicus OX=10116 GN=Mbp PE=1 SV=3	P02688	20	20	S	KRPSQRHGSKYLATASTMDHARHGFLPRHRD	147.58	97.631	YLATAS(0.945)T(0.055)MDHAR	Y(-76.57)LAT(-37.43)AS(12.36)T(-12.36)MDHAR	6	3	-0.0066079	94890	91509	97563	100053	103044	112047
P04041	Glutathione peroxidase 1	Gpx1	22.305	201	P04041	7	GPX1_RAT Glutathione peroxidase 1 OS=Rattus norvegicus OX=10116 GN=Gpx1 PE=1 SV=4	P04041	7	7	S	_________MSAARLSAVAQSTVYAFSARPL	55.267	55.267	LS(0.999)AVAQSTVYAFSAR	LS(33.43)AVAQS(-33.43)T(-38.19)VY(-48.73)AFS(-55.02)AR	2	3	0.75889	2191.95	1528.35	1800.54	2142.03	1435.23	2265.66
P04157	Receptor-type tyrosine-protein phosphatase C	Ptprc	143.27	1273	P04157	1209	PTPRC_RAT Receptor-type tyrosine-protein phosphatase C OS=Rattus norvegicus OX=10116 GN=Ptprc PE=1 SV=2	P04157	1209	1209	S	ASIYPTQNGQVKKANSQDKIEFHNEVDGAKQ	138.22	138.22	ANS(1)QDKIEFHNEVDGAK	ANS(138.22)QDKIEFHNEVDGAK	3	4	-0.25332	53826	50121	58701	43908	33267	58044
P04157	Receptor-type tyrosine-protein phosphatase C	Ptprc	143.27	1273	P04157	944	PTPRC_RAT Receptor-type tyrosine-protein phosphatase C OS=Rattus norvegicus OX=10116 GN=Ptprc PE=1 SV=2	P04157	944	944	S	QHIGNQEENKKKNRSSNVVPYDFNRVPLKHE	78.038	36.292	NRS(0.205)S(0.78)NVVPY(0.015)DFNR	NRS(-5.81)S(5.81)NVVPY(-17.05)DFNR	4	2	-0.50442	9774.6	9437.7	11689.2	9944.1	9451.2	12561
P04157	Receptor-type tyrosine-protein phosphatase C	Ptprc	143.27	1273	P04157	943	PTPRC_RAT Receptor-type tyrosine-protein phosphatase C OS=Rattus norvegicus OX=10116 GN=Ptprc PE=1 SV=2	P04157	943	943	S	TQHIGNQEENKKKNRSSNVVPYDFNRVPLKH	155.88	155.88	S(0.99)S(0.01)NVVPYDFNR	S(19.87)S(-19.87)NVVPY(-79.28)DFNR	1	2	-0.07548	25679.7	24755.1	27169.2	23033.1	21149.7	36318
P04256	Heterogeneous nuclear ribonucleoprotein A1	Hnrnpa1	34.212	320	P04256	4	ROA1_RAT Heterogeneous nuclear ribonucleoprotein A1 OS=Rattus norvegicus OX=10116 GN=Hnrnpa1 PE=1 SV=3	P04256	4	4	S	____________MSKSESPKEPEQLRKLFIG	27.649	23.831	S(0.52)ES(0.48)PKEPEQLRK	S(0.35)ES(-0.35)PKEPEQLRK	1	4	-0.13792	7696.5	7698.6	8501.4	5579.4	4407.6	9551.4
P04256	Heterogeneous nuclear ribonucleoprotein A1	Hnrnpa1	34.212	320	P04256	6	ROA1_RAT Heterogeneous nuclear ribonucleoprotein A1 OS=Rattus norvegicus OX=10116 GN=Hnrnpa1 PE=1 SV=3	P04256	6	6	S	__________MSKSESPKEPEQLRKLFIGGL	116.71	116.71	S(0.001)ES(0.999)PKEPEQLR	S(-29.5)ES(29.5)PKEPEQLR	3	2	-0.19537	376200	445170	464790	351780	255669	478080
P04466	Myosin regulatory light chain 2, skeletal muscle isoform	Mylpf	18.969	169	P04466	16	MLRS_RAT Myosin regulatory light chain 2, skeletal muscle isoform OS=Rattus norvegicus OX=10116 GN=Mylpf PE=1 SV=2	P04466	16	16	S	MAPKKAKRRAAAEGSSNVFSMFDQTQIQEFK	96.052	96.052	AAAEGS(0.5)S(0.5)NVFSMFDQTQIQEFK	AAAEGS(0)S(0)NVFS(-35.43)MFDQT(-52.36)QIQEFK	7	3	-0.40507	9395.4	7018.5	9252.3	5797.8	4759.5	5987.1
P04466	Myosin regulatory light chain 2, skeletal muscle isoform	Mylpf	18.969	169	P04466	15	MLRS_RAT Myosin regulatory light chain 2, skeletal muscle isoform OS=Rattus norvegicus OX=10116 GN=Mylpf PE=1 SV=2	P04466	15	15	S	_MAPKKAKRRAAAEGSSNVFSMFDQTQIQEF	96.052	50.498	AAAEGS(0.515)S(0.465)NVFS(0.016)MFDQT(0.004)QIQEFK	AAAEGS(0.44)S(-0.44)NVFS(-15.08)MFDQT(-20.66)QIQEFK	6	4	-0.56166	13881.6	10690.5	13390.2	9246.9	7859.4	9291.9
P04633	Mitochondrial brown fat uncoupling protein 1	Ucp1	33.211	307	P04633	6	UCP1_RAT Mitochondrial brown fat uncoupling protein 1 OS=Rattus norvegicus OX=10116 GN=Ucp1 PE=1 SV=2	P04633	6	6	T	__________MVSSTTSEVQPTMGVKIFSAG	15.202	15.202	MVS(0.715)S(0.715)T(0.715)T(0.715)S(0.715)EVQPT(0.424)MGVK	MVS(0)S(0)T(0)T(0)S(0)EVQPT(-6.47)MGVK	6	2	1.175	1765.8	1625	2234	1215.6	1586	2459.1
P04633	Mitochondrial brown fat uncoupling protein 1	Ucp1	33.211	307	P04633	5	UCP1_RAT Mitochondrial brown fat uncoupling protein 1 OS=Rattus norvegicus OX=10116 GN=Ucp1 PE=1 SV=2	P04633	5	5	T	___________MVSSTTSEVQPTMGVKIFSA	15.202	15.202	MVS(0.715)S(0.715)T(0.715)T(0.715)S(0.715)EVQPT(0.424)MGVK	MVS(0)S(0)T(0)T(0)S(0)EVQPT(-6.47)MGVK	5	2	1.175	1765.8	1625	2234	1215.6	1586	2459.1
P04636	Malate dehydrogenase, mitochondrial	Mdh2	35.683	338	P04636	235	MDHM_RAT Malate dehydrogenase, mitochondrial OS=Rattus norvegicus OX=10116 GN=Mdh2 PE=1 SV=2	P04636	235	235	T	QDQLATLTGRIQEAGTEVVKAKAGAGSATLS	62.924	62.924	IQEAGT(1)EVVK	IQEAGT(62.92)EVVK	6	3	0.60911	7354.8	6906.6	13641.3	18057.3	4060.2	7857.3
P04644	40S ribosomal protein S17	Rps17	15.51	135	P04644	113	RS17_RAT 40S ribosomal protein S17 OS=Rattus norvegicus OX=10116 GN=Rps17 PE=1 SV=3	P04644	113	113	S	VDPDTKEMLKLLDFGSLSNLQVTQPTVGMNF	91.503	77.641	LLDFGS(0.962)LS(0.038)NLQVTQPTVGMNFK	LLDFGS(14.01)LS(-14.01)NLQVT(-47.43)QPT(-52.77)VGMNFK	6	3	-0.14077	49443	51744	61023	44529	51396	62220
P04644	40S ribosomal protein S17	Rps17	15.51	135	P04644	120	RS17_RAT 40S ribosomal protein S17 OS=Rattus norvegicus OX=10116 GN=Rps17 PE=1 SV=3	P04644	120	120	T	MLKLLDFGSLSNLQVTQPTVGMNFKTPRGAV	28.178	28.178	LLDFGS(0.316)LS(0.316)NLQVT(0.316)QPT(0.053)VGMNFK	LLDFGS(0)LS(0)NLQVT(0)QPT(-7.74)VGMNFK	13	3	0.36333
P04644	40S ribosomal protein S17	Rps17	15.51	135	P04644	123	RS17_RAT 40S ribosomal protein S17 OS=Rattus norvegicus OX=10116 GN=Rps17 PE=1 SV=3	P04644	123	123	T	LLDFGSLSNLQVTQPTVGMNFKTPRGAV___	20.625	20.625	LLDFGS(0.25)LS(0.25)NLQVT(0.25)QPT(0.25)VGMNFK	LLDFGS(0)LS(0)NLQVT(0)QPT(0)VGMNFK	16	4	-1.8317
P04644	40S ribosomal protein S17	Rps17	15.51	135	P04644	115	RS17_RAT 40S ribosomal protein S17 OS=Rattus norvegicus OX=10116 GN=Rps17 PE=1 SV=3	P04644	115	115	S	PDTKEMLKLLDFGSLSNLQVTQPTVGMNFKT	28.178	28.178	LLDFGS(0.316)LS(0.316)NLQVT(0.316)QPT(0.053)VGMNFK	LLDFGS(0)LS(0)NLQVT(0)QPT(-7.74)VGMNFK	8	3	0.36333
P04692	Tropomyosin alpha-1 chain	Tpm1	32.68	284	P04692	283	TPM1_RAT Tropomyosin alpha-1 chain OS=Rattus norvegicus OX=10116 GN=Tpm1 PE=1 SV=3	P04692	283	283	S	KAISEELDHALNDMTSI______________	65.472	65.472	AISEELDHALNDMT(0.5)S(0.5)I	AIS(-61.94)EELDHALNDMT(0)S(0)I	15	3	-0.37068	10631.7	10427.7	9423.9	7669.2	7241.7	5018.7
P04692	Tropomyosin alpha-1 chain	Tpm1	32.68	284	P04692	282	TPM1_RAT Tropomyosin alpha-1 chain OS=Rattus norvegicus OX=10116 GN=Tpm1 PE=1 SV=3	P04692	282	282	T	YKAISEELDHALNDMTSI_____________	65.472	65.472	AISEELDHALNDMT(0.5)S(0.5)I	AIS(-61.94)EELDHALNDMT(0)S(0)I	14	3	-0.37068	10631.7	10427.7	9423.9	7669.2	7241.7	5018.7
P04757	Neuronal acetylcholine receptor subunit alpha-3	Chrna3	56.997	499	P04757	164	ACHA3_RAT Neuronal acetylcholine receptor subunit alpha-3 OS=Rattus norvegicus OX=10116 GN=Chrna3 PE=1 SV=1	P04757	164	164	Y	FKSSCKIDVTYFPFDYQNCTMKFGSWSYDKA	15.202	15.202	IDVT(0.146)Y(0.143)FPFDY(0.854)QNCT(0.857)MK	IDVT(-11.88)Y(-11.98)FPFDY(11.88)QNCT(11.98)MK	10	2	2.4194
P04764	Alpha-enolase	Eno1	47.127	434	P04764;P15429;P07323	41;41;41	ENOA_RAT Alpha-enolase OS=Rattus norvegicus OX=10116 GN=Eno1 PE=1 SV=4;ENOB_RAT Beta-enolase OS=Rattus norvegicus OX=10116 GN=Eno3 PE=1 SV=3;ENOG_RAT Gamma-enolase OS=Rattus norvegicus OX=10116 GN=Eno2 PE=1 SV=2	P04764;P07323	41;41	41	T	TAKGLFRAAVPSGASTGIYEALELRDGDKQR;TAKGLFRAAVPSGASTGIYEALELRDNDKTR	34.274	34.274	AAVPS(0.187)GAS(0.402)T(0.402)GIY(0.009)EALELR	AAVPS(-3.32)GAS(0)T(0)GIY(-16.7)EALELR	9	3	-0.19066
P04764	Alpha-enolase	Eno1	47.127	434	P04764;P15429;P07323	40;40;40	ENOA_RAT Alpha-enolase OS=Rattus norvegicus OX=10116 GN=Eno1 PE=1 SV=4;ENOB_RAT Beta-enolase OS=Rattus norvegicus OX=10116 GN=Eno3 PE=1 SV=3;ENOG_RAT Gamma-enolase OS=Rattus norvegicus OX=10116 GN=Eno2 PE=1 SV=2	P04764;P07323	40;40	40	S	HTAKGLFRAAVPSGASTGIYEALELRDGDKQ;YTAKGLFRAAVPSGASTGIYEALELRDNDKT	34.274	34.274	AAVPS(0.187)GAS(0.402)T(0.402)GIY(0.009)EALELR	AAVPS(-3.32)GAS(0)T(0)GIY(-16.7)EALELR	8	3	-0.19066
P04797	Glyceraldehyde-3-phosphate dehydrogenase	Gapdh	35.828	333	P04797	209	G3P_RAT Glyceraldehyde-3-phosphate dehydrogenase OS=Rattus norvegicus OX=10116 GN=Gapdh PE=1 SV=3	P04797	209	209	T	WRDGRGAAQNIIPASTGAAKAVGKVIPELNG	78.078	78.078	GAAQNIIPAS(0.184)T(0.816)GAAK	GAAQNIIPAS(-6.48)T(6.48)GAAK	11	3	-0.15714	32001	35238	33807	28923.6	32760	41259
P04797	Glyceraldehyde-3-phosphate dehydrogenase	Gapdh	35.828	333	P04797	151	G3P_RAT Glyceraldehyde-3-phosphate dehydrogenase OS=Rattus norvegicus OX=10116 GN=Gapdh PE=1 SV=3	P04797	151	151	T	EKYDNSLKIVSNASCTTNCLAPLAKVIHDNF	56.081	56.081	IVS(0.001)NAS(0.025)CT(0.547)T(0.427)NCLAPLAK	IVS(-27.88)NAS(-13.44)CT(1.07)T(-1.07)NCLAPLAK	8	3	0.15719	7414.8	7302	8209.5	5751.6	8220.9	7741.5
P04937	Fibronectin	Fn1	272.51	2477	P04937	2475	FINC_RAT Fibronectin OS=Rattus norvegicus OX=10116 GN=Fn1 PE=1 SV=2	P04937	2475	2475	S	IECFMPLDVQADRDDSRE_____________	87.712	87.712	TNTNVNCPIECFMPLDVQADRDDS(1)RE	T(-85.35)NT(-81.91)NVNCPIECFMPLDVQADRDDS(81.91)RE	24	3	-0.84555	117177	119562	144450	110436	112719	131052
P05065	Fructose-bisphosphate aldolase A	Aldoa	39.351	364	P05065	39	ALDOA_RAT Fructose-bisphosphate aldolase A OS=Rattus norvegicus OX=10116 GN=Aldoa PE=1 SV=2	P05065	39	39	S	VAPGKGILAADESTGSIAKRLQSIGTENTEE	119.23	119.23	GILAADES(0.015)T(0.026)GS(0.959)IAKR	GILAADES(-18.08)T(-15.73)GS(15.73)IAKR	11	3	0.013001	46758	52809	50790	43473	31281	62694
P05065	Fructose-bisphosphate aldolase A	Aldoa	39.351	364	P05065	36	ALDOA_RAT Fructose-bisphosphate aldolase A OS=Rattus norvegicus OX=10116 GN=Aldoa PE=1 SV=2	P05065	36	36	S	HRIVAPGKGILAADESTGSIAKRLQSIGTEN	164.68	164.68	GILAADES(0.982)T(0.018)GSIAK	GILAADES(17.42)T(-17.42)GS(-32.99)IAK	8	2	0.13895	34419	34926	34359	29695.5	28483.2	44886
P05065	Fructose-bisphosphate aldolase A	Aldoa	39.351	364	P05065	269	ALDOA_RAT Fructose-bisphosphate aldolase A OS=Rattus norvegicus OX=10116 GN=Aldoa PE=1 SV=2	P05065	269	269	T	VTALRRTVPPAVPGVTFLSGGQSEEEASINL	53.705	53.705	T(0.003)VPPAVPGVT(0.361)FLS(0.294)GGQS(0.294)EEEAS(0.048)INLNAINK	T(-21.54)VPPAVPGVT(0.88)FLS(-0.88)GGQS(-0.88)EEEAS(-8.77)INLNAINK	10	4	0.42077
P05065	Fructose-bisphosphate aldolase A	Aldoa	39.351	364	P05065	46	ALDOA_RAT Fructose-bisphosphate aldolase A OS=Rattus norvegicus OX=10116 GN=Aldoa PE=1 SV=2	P05065	46	46	S	LAADESTGSIAKRLQSIGTENTEENRRFYRQ	47.548	47.548	LQS(0.651)IGT(0.348)ENTEENR	LQS(2.72)IGT(-2.72)ENT(-33.13)EENR	3	3	1.4101	4867.5	4890.9	7449	6071.1	3658.5	6744.6
P05065	Fructose-bisphosphate aldolase A	Aldoa	39.351	364	P05065	37	ALDOA_RAT Fructose-bisphosphate aldolase A OS=Rattus norvegicus OX=10116 GN=Aldoa PE=1 SV=2	P05065	37	37	T	RIVAPGKGILAADESTGSIAKRLQSIGTENT	51.211	51.211	GILAADES(0.457)T(0.457)GS(0.087)IAK	GILAADES(0)T(0)GS(-7.22)IAK	9	3	-0.25381
P05197	Elongation factor 2	Eef2	95.283	858	P05197	57	EF2_RAT Elongation factor 2 OS=Rattus norvegicus OX=10116 GN=Eef2 PE=1 SV=4	P05197	57	57	T	KAGIIASARAGETRFTDTRKDEQERCITIKS	89.189	33.685	FT(0.988)DT(0.012)RKDEQER	FT(19.12)DT(-19.12)RKDEQER	2	3	0.50414	21939.3	23448.3	39885	29008.5	24216.3	48747
P05544	Serine protease inhibitor A3L	Serpina3l	46.277	413	P05544	30	SPA3L_RAT Serine protease inhibitor A3L OS=Rattus norvegicus OX=10116 GN=Serpina3l PE=1 SV=3	P05544	30	30	S	CPAVLCDGTLGRDTLSHEDHGKGRQLHSLTL	97.911	42.095	DT(0.009)LS(0.991)HEDHGK	DT(-20.55)LS(20.55)HEDHGK	4	4	0.063727	60483	67380	63405	35424	49602	61758
P05696	Protein kinase C alpha type	Prkca	76.791	672	P05696	319	KPCA_RAT Protein kinase C alpha type OS=Rattus norvegicus OX=10116 GN=Prkca PE=1 SV=3	P05696	319	319	S	KFEKAKLGPAGNKVISPSEDRKQPSNNLDRV	125.82	122.28	VIS(0.991)PS(0.009)EDR	VIS(20.38)PS(-20.38)EDR	3	2	0.33437	43188	37503	50232	33210	37899	55668
P05696	Protein kinase C alpha type	Prkca	76.791	672	P05696	226	KPCA_RAT Protein kinase C alpha type OS=Rattus norvegicus OX=10116 GN=Prkca PE=1 SV=3	P05696	226	226	S	KTKTIRSTLNPQWNESFTFKLKPSDKDRRLS	252.46	252.46	STLNPQWNES(0.999)FT(0.001)FK	S(-177.51)T(-177.51)LNPQWNES(32.61)FT(-32.61)FK	10	2	0.081063	173418	160140	184209	125700	123084	197604
P05696	Protein kinase C alpha type	Prkca	76.791	672	P05696	501	KPCA_RAT Protein kinase C alpha type OS=Rattus norvegicus OX=10116 GN=Prkca PE=1 SV=3	P05696	501	501	T	KEHMMDGVTTRTFCGTPDYIAPEIIAYQPYG	34.649	34.649	T(0.488)FCGT(0.488)PDY(0.02)IAPEIIAY(0.004)QPYGK	T(0)FCGT(0)PDY(-13.84)IAPEIIAY(-20.78)QPY(-31.81)GK	5	3	1.9233
P05696	Protein kinase C alpha type	Prkca	76.791	672	P05696	497	KPCA_RAT Protein kinase C alpha type OS=Rattus norvegicus OX=10116 GN=Prkca PE=1 SV=3	P05696	497	497	T	FGMCKEHMMDGVTTRTFCGTPDYIAPEIIAY	157.7	157.7	T(0.997)FCGT(0.003)PDYIAPEIIAYQPYGK	T(25.22)FCGT(-25.22)PDY(-71.25)IAPEIIAY(-116.22)QPY(-137.57)GK	1	3	-0.30905	38778	35196	44985	39003	115623	45732
P05982	NAD(P)H dehydrogenase [quinone] 1	Nqo1	30.946	274	P05982	82	NQO1_RAT NAD(P)H dehydrogenase [quinone] 1 OS=Rattus norvegicus OX=10116 GN=Nqo1 PE=1 SV=4	P05982	82	82	S	QYPVESSLAYKEGRLSPDIVAEQKKLEAADL	45.723	45.723	EGRLS(1)PDIVAEQK	EGRLS(45.72)PDIVAEQK	5	3	0.15557	5593.8	5142	5050.5	4092	4019.4	3944.7
P06211	Estrogen receptor	Esr1	67.029	600	P06211	2	ESR1_RAT Estrogen receptor OS=Rattus norvegicus OX=10116 GN=Esr1 PE=1 SV=1	P06211	2	2	T	______________MTMTLHTKASGMALLHQ	25.172	25.172	T(0.966)MT(0.97)LHT(0.064)K	T(14.34)MT(14.94)LHT(-14.34)K	1	2	-1.1178
P06211	Estrogen receptor	Esr1	67.029	600	P06211	4	ESR1_RAT Estrogen receptor OS=Rattus norvegicus OX=10116 GN=Esr1 PE=1 SV=1	P06211	4	4	T	____________MTMTLHTKASGMALLHQIQ	25.172	25.172	T(0.966)MT(0.97)LHT(0.064)K	T(14.34)MT(14.94)LHT(-14.34)K	3	2	-1.1178
P06214	Delta-aminolevulinic acid dehydratase	Alad	36.031	330	P06214	214	HEM2_RAT Delta-aminolevulinic acid dehydratase OS=Rattus norvegicus OX=10116 GN=Alad PE=1 SV=1	P06214	214	214	S	KFASCFYGPFRDAAQSSPAFGDRRCYQLPPG	48.659	48.659	DAAQS(0.5)S(0.5)PAFGDR	DAAQS(0)S(0)PAFGDR	5	3	-0.65516	1322.19	1040.37	1796.91	1330.44	966.42	2653.8
P06214	Delta-aminolevulinic acid dehydratase	Alad	36.031	330	P06214	215	HEM2_RAT Delta-aminolevulinic acid dehydratase OS=Rattus norvegicus OX=10116 GN=Alad PE=1 SV=1	P06214	215	215	S	FASCFYGPFRDAAQSSPAFGDRRCYQLPPGA	48.659	48.659	DAAQS(0.5)S(0.5)PAFGDR	DAAQS(0)S(0)PAFGDR	6	3	-0.65516	1322.19	1040.37	1796.91	1330.44	966.42	2653.8
P06399	Fibrinogen alpha chain	Fga	86.685	782	P06399	279	FIBA_RAT Fibrinogen alpha chain OS=Rattus norvegicus OX=10116 GN=Fga PE=1 SV=3	P06399	279	279	S	RPGKDGASRGDLPGDSRGDSATRGPGSKIEN	58.09	58.09	GDLPGDS(0.941)RGDS(0.029)AT(0.029)R	GDLPGDS(15.07)RGDS(-15.07)AT(-15.07)R	7	3	0.46088	7989.9	5332.8	6786	6650.4	5418	7502.1
P06494	Receptor tyrosine-protein kinase erbB-2	Erbb2	138.83	1257	P06494	703	ERBB2_RAT Receptor tyrosine-protein kinase erbB-2 OS=Rattus norvegicus OX=10116 GN=Erbb2 PE=1 SV=3	P06494	703	703	T	TMRRLLQETELVEPLTPSGAMPNQAQMRILK	55.587	55.587	LLQET(0.001)ELVEPLT(0.929)PS(0.07)GAMPNQAQMR	LLQET(-29.46)ELVEPLT(11.22)PS(-11.22)GAMPNQAQMR	12	3	-0.87703	9965.4	10086.9	10154.1	9440.7	9353.7	13892.7
P06494	Receptor tyrosine-protein kinase erbB-2	Erbb2	138.83	1257	P06494	1056	ERBB2_RAT Receptor tyrosine-protein kinase erbB-2 OS=Rattus norvegicus OX=10116 GN=Erbb2 PE=1 SV=3	P06494	1056	1056	S	TGSTAHRRHRSSSTRSGGGELTLGLEPSEEG	38.017	38.017	S(0.961)GGGELT(0.038)LGLEPSEEGPPR	S(14.01)GGGELT(-14.01)LGLEPS(-33.83)EEGPPR	1	3	0.46638	4340.1	4863	5926.8	2925.54	3551.7	4610.1
P06536	Glucocorticoid receptor	Nr3c1	87.555	795	P06536	171	GCR_RAT Glucocorticoid receptor OS=Rattus norvegicus OX=10116 GN=Nr3c1 PE=1 SV=2	P06536	171	171	T	VPENPKSSTSATGCATPTEKEFPKTHSDASS	40.085	40.085	S(0.01)S(0.01)T(0.01)S(0.01)AT(0.009)GCAT(0.921)PT(0.028)EK	S(-19.43)S(-19.43)T(-19.43)S(-19.43)AT(-19.99)GCAT(15.15)PT(-15.15)EK	10	3	-0.17008	1712.61	2788.38	2584.71	1730.22	3730.5	2335.98
P06685	Sodium/potassium-transporting ATPase subunit alpha-1	Atp1a1	113.05	1023	P06685;P09626	217;226	AT1A1_RAT Sodium/potassium-transporting ATPase subunit alpha-1 OS=Rattus norvegicus OX=10116 GN=Atp1a1 PE=1 SV=1;ATP4A_RAT Potassium-transporting ATPase alpha chain 1 OS=Rattus norvegicus OX=10116 GN=Atp4a PE=1 SV=3	P06685	217	217	S	DLRIISANGCKVDNSSLTGESEPQTRSPDFT	126.46	126.46	VDNS(0.067)S(0.491)LT(0.417)GES(0.025)EPQTR	VDNS(-8.66)S(0.71)LT(-0.71)GES(-12.99)EPQT(-40.72)R	5	2	-0.13766
P06685	Sodium/potassium-transporting ATPase subunit alpha-1	Atp1a1	113.05	1023	P06685;P09626	222;231	AT1A1_RAT Sodium/potassium-transporting ATPase subunit alpha-1 OS=Rattus norvegicus OX=10116 GN=Atp1a1 PE=1 SV=1;ATP4A_RAT Potassium-transporting ATPase alpha chain 1 OS=Rattus norvegicus OX=10116 GN=Atp4a PE=1 SV=3	P06685	222	222	S	SANGCKVDNSSLTGESEPQTRSPDFTNENPL	64.2	64.2	VDNSS(0.002)LT(0.395)GES(0.601)EPQT(0.002)R	VDNS(-32.45)S(-23.96)LT(-1.82)GES(1.82)EPQT(-25.75)R	10	3	1.0068	3853.8	4269.9	5838	4431.6	4112.7	4296.9
P06685	Sodium/potassium-transporting ATPase subunit alpha-1	Atp1a1	113.05	1023	P06685	228	AT1A1_RAT Sodium/potassium-transporting ATPase subunit alpha-1 OS=Rattus norvegicus OX=10116 GN=Atp1a1 PE=1 SV=1	P06685	228	228	S	VDNSSLTGESEPQTRSPDFTNENPLETRNIA	76.004	50.562	S(0.972)PDFT(0.028)NENPLETR	S(15.36)PDFT(-15.36)NENPLET(-40.33)R	1	2	-0.0074487	12269.1	10532.4	14869.2	11713.8	9064.2	13558.5
P06685	Sodium/potassium-transporting ATPase subunit alpha-1	Atp1a1	113.05	1023	P06685;P09626	216;225	AT1A1_RAT Sodium/potassium-transporting ATPase subunit alpha-1 OS=Rattus norvegicus OX=10116 GN=Atp1a1 PE=1 SV=1;ATP4A_RAT Potassium-transporting ATPase alpha chain 1 OS=Rattus norvegicus OX=10116 GN=Atp4a PE=1 SV=3	P06685	216	216	S	ADLRIISANGCKVDNSSLTGESEPQTRSPDF	88.507	66.606	VDNS(0.827)S(0.164)LT(0.009)GESEPQTR	VDNS(7.02)S(-7.02)LT(-19.72)GES(-39.82)EPQT(-55.09)R	4	3	0.31588	21693	21730.5	25004.1	19164.3	19680.3	26362.8
P06685	Sodium/potassium-transporting ATPase subunit alpha-1	Atp1a1	113.05	1023	P06685	16	AT1A1_RAT Sodium/potassium-transporting ATPase subunit alpha-1 OS=Rattus norvegicus OX=10116 GN=Atp1a1 PE=1 SV=1	P06685	16	16	S	MGKGVGRDKYEPAAVSEHGDKKSKKAKKERD	99.055	99.055	YEPAAVS(1)EHGDKK	Y(-73.53)EPAAVS(73.53)EHGDKK	7	4	-0.10372	70779	68400	83541	72276	74541	85380
P06685	Sodium/potassium-transporting ATPase subunit alpha-1	Atp1a1	113.05	1023	P06685	484	AT1A1_RAT Sodium/potassium-transporting ATPase subunit alpha-1 OS=Rattus norvegicus OX=10116 GN=Atp1a1 PE=1 SV=1	P06685	484	484	S	EMREKYTKIVEIPFNSTNKYQLSIHKNPNAS	80.312	80.312	IVEIPFNS(0.815)T(0.185)NK	IVEIPFNS(6.43)T(-6.43)NK	8	3	-0.60706	10957.8	9838.2	11444.1	9857.7	8234.7	10143.6
P06685	Sodium/potassium-transporting ATPase subunit alpha-1	Atp1a1	113.05	1023	P06685;P09626	226;235	AT1A1_RAT Sodium/potassium-transporting ATPase subunit alpha-1 OS=Rattus norvegicus OX=10116 GN=Atp1a1 PE=1 SV=1;ATP4A_RAT Potassium-transporting ATPase alpha chain 1 OS=Rattus norvegicus OX=10116 GN=Atp4a PE=1 SV=3	P06685	226	226	T	CKVDNSSLTGESEPQTRSPDFTNENPLETRN	76.004	76.004	VDNSSLTGES(0.107)EPQT(0.432)RS(0.432)PDFT(0.029)NENPLETR	VDNS(-52.66)S(-49.75)LT(-30.49)GES(-6.05)EPQT(0)RS(0)PDFT(-11.73)NENPLET(-37.18)R	14	4	0.41793
P06685	Sodium/potassium-transporting ATPase subunit alpha-1	Atp1a1	113.05	1023	P06685	452	AT1A1_RAT Sodium/potassium-transporting ATPase subunit alpha-1 OS=Rattus norvegicus OX=10116 GN=Atp1a1 PE=1 SV=1	P06685	452	452	S	QENLPILKRAVAGDASESALLKCIEVCCGSV	74.769	74.769	AVAGDAS(0.97)ES(0.03)ALLK	AVAGDAS(15.16)ES(-15.16)ALLK	7	3	0.81031	12383.7	12102.6	14215.8	11369.4	9138.6	13539.3
P06685	Sodium/potassium-transporting ATPase subunit alpha-1	Atp1a1	113.05	1023	P06685	40	AT1A1_RAT Sodium/potassium-transporting ATPase subunit alpha-1 OS=Rattus norvegicus OX=10116 GN=Atp1a1 PE=1 SV=1	P06685	40	40	S	KAKKERDMDELKKEVSMDDHKLSLDELHRKY	45.359	45.359	EVS(1)MDDHK	EVS(45.36)MDDHK	3	3	-0.3224	11235.9	11028.3	13479	9145.5	10563.9	16635.3
P06686	Sodium/potassium-transporting ATPase subunit alpha-1	Atp1a1	112.22	1020	P06685;P06686;P06687	943;940;933	AT1A1_RAT Sodium/potassium-transporting ATPase subunit alpha-1 OS=Rattus norvegicus OX=10116 GN=Atp1a1 PE=1 SV=1;AT1A2_RAT Sodium/potassium-transporting ATPase subunit alpha-2 OS=Rattus norvegicus OX=10116 GN=Atp1a2 PE=1 SV=1;AT1A3_RAT Sodium/potassium-tra	P06685;P06686;P06687	943;940;933	940	S	VVQWADLIICKTRRNSVFQQGMKNKILIFGL;VVQWADLVICKTRRNSVFQQGMKNKILIFGL	41.684	41.684	RNS(1)VFQQGMK	RNS(41.68)VFQQGMK	3	3	0.60635
P06686	Sodium/potassium-transporting ATPase subunit alpha-2	Atp1a2	112.22	1020	P06686;P54708;P06687;Q64541	483;497;475;492	AT1A2_RAT Sodium/potassium-transporting ATPase subunit alpha-2 OS=Rattus norvegicus OX=10116 GN=Atp1a2 PE=1 SV=1;AT12A_RAT Potassium-transporting ATPase alpha chain 2 OS=Rattus norvegicus OX=10116 GN=Atp12a PE=1 SV=1;AT1A3_RAT Sodium/potassium-transporting	P06686;P06687;Q64541	483;475;492	483	T	MRDRNPKVAEIPFNSTNKYQLSIHEREDSPQ;MRERNKKVAEIPFNSTNKYQLSIHETEDPND;MRQKNPKVAEIPFNSTNKYQMSIHLLEDNSE	34.179	34.179	VAEIPFNS(0.444)T(0.556)NK	VAEIPFNS(-0.97)T(0.97)NK	9	3	-0.51507	8087.7	7693.5	9860.1	6280.8	6168.3	9232.5
P06686	Sodium/potassium-transporting ATPase subunit alpha-1	Atp1a1	112.22	1020	P06685;P06686;P06687	715;712;705	AT1A1_RAT Sodium/potassium-transporting ATPase subunit alpha-1 OS=Rattus norvegicus OX=10116 GN=Atp1a1 PE=1 SV=1;AT1A2_RAT Sodium/potassium-transporting ATPase subunit alpha-2 OS=Rattus norvegicus OX=10116 GN=Atp1a2 PE=1 SV=1;AT1A3_RAT Sodium/potassium-tra	P06685;P06686;P06687	715;712;705	712	T	IIVEGCQRQGAIVAVTGDGVNDSPALKKADI	23.33	23.33	QGAIVAVT(0.5)GDGVNDS(0.5)PALK	QGAIVAVT(0)GDGVNDS(0)PALK	8	4	0.14169	1836.36	2376.45	2610.87	1839.66	1022.28	2437.08
P06686	Sodium/potassium-transporting ATPase subunit alpha-2	Atp1a2	112.22	1020	P06686;P06687	220;212	AT1A2_RAT Sodium/potassium-transporting ATPase subunit alpha-2 OS=Rattus norvegicus OX=10116 GN=Atp1a2 PE=1 SV=1;AT1A3_RAT Sodium/potassium-transporting ATPase subunit alpha-3 OS=Rattus norvegicus OX=10116 GN=Atp1a3 PE=1 SV=2	P06686;P06687	220;212	220	S	SAHGCKVDNSSLTGESEPQTRSPDCTHDNPL;SSHGCKVDNSSLTGESEPQTRSPEFTHENPL	64.2	64.2	VDNSS(0.002)LT(0.395)GES(0.601)EPQT(0.002)R	VDNS(-32.45)S(-23.96)LT(-1.82)GES(1.82)EPQT(-25.75)R	10	3	1.0068	3853.8	4269.9	5838	4431.6	4112.7	4296.9
P06686	Sodium/potassium-transporting ATPase subunit alpha-2	Atp1a2	112.22	1020	P06686	517	AT1A2_RAT Sodium/potassium-transporting ATPase subunit alpha-2 OS=Rattus norvegicus OX=10116 GN=Atp1a2 PE=1 SV=1	P06686	517	517	T	LVMKGAPERILDRCSTILVQGKEIPLDKEMQ	35.35	35.35	ILDRCS(0.5)T(0.5)ILVQGK	ILDRCS(0)T(0)ILVQGK	7	4	-0.43645	3120	3304.2	4530	3356.1	4344.3	3307.2
P06686	Sodium/potassium-transporting ATPase subunit alpha-2	Atp1a2	112.22	1020	P06686;P06687	214;206	AT1A2_RAT Sodium/potassium-transporting ATPase subunit alpha-2 OS=Rattus norvegicus OX=10116 GN=Atp1a2 PE=1 SV=1;AT1A3_RAT Sodium/potassium-transporting ATPase subunit alpha-3 OS=Rattus norvegicus OX=10116 GN=Atp1a3 PE=1 SV=2	P06686;P06687	214;206	214	S	ADLRIISAHGCKVDNSSLTGESEPQTRSPDC;ADLRIISSHGCKVDNSSLTGESEPQTRSPEF	88.507	66.606	VDNS(0.827)S(0.164)LT(0.009)GESEPQTR	VDNS(7.02)S(-7.02)LT(-19.72)GES(-39.82)EPQT(-55.09)R	4	3	0.31588	21693	21730.5	25004.1	19164.3	19680.3	26362.8
P06686	Sodium/potassium-transporting ATPase subunit alpha-2	Atp1a2	112.22	1020	P06686;P06687	215;207	AT1A2_RAT Sodium/potassium-transporting ATPase subunit alpha-2 OS=Rattus norvegicus OX=10116 GN=Atp1a2 PE=1 SV=1;AT1A3_RAT Sodium/potassium-transporting ATPase subunit alpha-3 OS=Rattus norvegicus OX=10116 GN=Atp1a3 PE=1 SV=2	P06686;P06687	215;207	215	S	DLRIISAHGCKVDNSSLTGESEPQTRSPDCT;DLRIISSHGCKVDNSSLTGESEPQTRSPEFT	126.46	126.46	VDNS(0.067)S(0.491)LT(0.417)GES(0.025)EPQTR	VDNS(-8.66)S(0.71)LT(-0.71)GES(-12.99)EPQT(-40.72)R	5	2	-0.13766
P06686	Sodium/potassium-transporting ATPase subunit alpha-2	Atp1a2	112.22	1020	P06686	450	AT1A2_RAT Sodium/potassium-transporting ATPase subunit alpha-2 OS=Rattus norvegicus OX=10116 GN=Atp1a2 PE=1 SV=1	P06686	450	450	S	QENISVSKRDTAGDASESALLKCIELSCGSV	34.302	34.302	DT(0.003)AGDAS(0.528)ES(0.469)ALLK	DT(-22.33)AGDAS(0.52)ES(-0.52)ALLK	7	3	-0.062542	3359.4	3462.3	3331.2	2845.38	2225.61	3676.8
P06686	Sodium/potassium-transporting ATPase subunit alpha-2	Atp1a2	112.22	1020	P06686	439	AT1A2_RAT Sodium/potassium-transporting ATPase subunit alpha-2 OS=Rattus norvegicus OX=10116 GN=Atp1a2 PE=1 SV=1	P06686	439	439	S	GLCNRAVFKAGQENISVSKRDTAGDASESAL	41.644	41.644	AGQENIS(0.889)VS(0.111)K	AGQENIS(9.04)VS(-9.04)K	7	3	0.22875	15796.5	13511.7	16549.8	14746.2	15080.4	19495.8
P06686	Sodium/potassium-transporting ATPase subunit alpha-2	Atp1a2	112.22	1020	P06686	516	AT1A2_RAT Sodium/potassium-transporting ATPase subunit alpha-2 OS=Rattus norvegicus OX=10116 GN=Atp1a2 PE=1 SV=1	P06686	516	516	S	VLVMKGAPERILDRCSTILVQGKEIPLDKEM	84.859	84.859	ILDRCS(0.927)T(0.073)ILVQGK	ILDRCS(11.03)T(-11.03)ILVQGK	6	3	-0.17526	19050.6	19107.9	25699.5	19565.7	31944	22083.9
P06686	Sodium/potassium-transporting ATPase subunit alpha-2	Atp1a2	112.22	1020	P06686	464	AT1A2_RAT Sodium/potassium-transporting ATPase subunit alpha-2 OS=Rattus norvegicus OX=10116 GN=Atp1a2 PE=1 SV=1	P06686	464	464	S	ASESALLKCIELSCGSVRKMRDRNPKVAEIP	98.754	98.754	CIELS(0.002)CGS(0.998)VR	CIELS(-26.55)CGS(26.55)VR	8	2	-1.3208	29902.8	26674.8	33789	22551.3	33168	31578
P06686	Sodium/potassium-transporting ATPase subunit alpha-1	Atp1a1	112.22	1020	P06685;P06686;P06687	722;719;712	AT1A1_RAT Sodium/potassium-transporting ATPase subunit alpha-1 OS=Rattus norvegicus OX=10116 GN=Atp1a1 PE=1 SV=1;AT1A2_RAT Sodium/potassium-transporting ATPase subunit alpha-2 OS=Rattus norvegicus OX=10116 GN=Atp1a2 PE=1 SV=1;AT1A3_RAT Sodium/potassium-tra	P06685;P06686;P06687	722;719;712	719	S	RQGAIVAVTGDGVNDSPALKKADIGIAMGIS;RQGAIVAVTGDGVNDSPALKKADIGVAMGIA;RQGAIVAVTGDGVNDSPALKKADIGVAMGIV	23.33	23.33	QGAIVAVT(0.5)GDGVNDS(0.5)PALK	QGAIVAVT(0)GDGVNDS(0)PALK	15	4	0.14169	1836.36	2376.45	2610.87	1839.66	1022.28	2437.08
P06686	Sodium/potassium-transporting ATPase subunit alpha-2	Atp1a2	112.22	1020	P06686	496	AT1A2_RAT Sodium/potassium-transporting ATPase subunit alpha-2 OS=Rattus norvegicus OX=10116 GN=Atp1a2 PE=1 SV=1	P06686	496	496	S	NSTNKYQLSIHEREDSPQSHVLVMKGAPERI	39.746	39.746	EDS(0.861)PQS(0.139)HVLVMK	EDS(7.92)PQS(-7.92)HVLVMK	3	3	-0.16664	5814.3	6643.2	7048.2	4938	6253.8	7159.5
P06686	Sodium/potassium-transporting ATPase subunit alpha-1	Atp1a1	112.22	1020	P06685;P06686;P06687;Q64541	378;376;368;384	AT1A1_RAT Sodium/potassium-transporting ATPase subunit alpha-1 OS=Rattus norvegicus OX=10116 GN=Atp1a1 PE=1 SV=1;AT1A2_RAT Sodium/potassium-transporting ATPase subunit alpha-2 OS=Rattus norvegicus OX=10116 GN=Atp1a2 PE=1 SV=1;AT1A3_RAT Sodium/potassium-tra	P06685;P06686;P06687;Q64541	378;376;368;384	376	T	AVETLGSTSTICSDKTGTLTQNRMTVAHLWF;AVETLGSTSTICSDKTGTLTQNRMTVAHMWF	63.033	63.033	NLEAVETLGS(0.01)T(0.01)S(0.045)T(0.039)ICS(0.149)DKT(0.586)GT(0.127)LT(0.033)QNR	NLEAVET(-43.66)LGS(-17.51)T(-17.51)S(-11.13)T(-11.8)ICS(-5.96)DKT(5.96)GT(-6.65)LT(-12.45)QNR	19	4	0.32668	4532.7	4203.3	3591.3	3141.3	4164.6	3155.7
P06687	Sodium/potassium-transporting ATPase subunit alpha-3	Atp1a3	111.69	1013	P06687	10	AT1A3_RAT Sodium/potassium-transporting ATPase subunit alpha-3 OS=Rattus norvegicus OX=10116 GN=Atp1a3 PE=1 SV=2	P06687	10	10	S	______MGDKKDDKSSPKKSKAKERRDLDDL	84.213	84.213	DDKS(0.01)S(0.99)PK	DDKS(-20.17)S(20.17)PK	5	2	-0.16368	180810	153567	210018	162225	189816	239511
P06687	Sodium/potassium-transporting ATPase subunit alpha-3	Atp1a3	111.69	1013	P06687	442	AT1A3_RAT Sodium/potassium-transporting ATPase subunit alpha-3 OS=Rattus norvegicus OX=10116 GN=Atp1a3 PE=1 SV=2	P06687	442	442	S	QDNIPVLKRDVAGDASESALLKCIELSSGSV	67.136	67.136	DVAGDAS(0.992)ES(0.008)ALLK	DVAGDAS(20.82)ES(-20.82)ALLK	7	3	-0.2944	10169.4	8105.7	9641.7	7836.6	9230.7	7713.6
P06687	Sodium/potassium-transporting ATPase subunit alpha-3	Atp1a3	111.69	1013	P06687	444	AT1A3_RAT Sodium/potassium-transporting ATPase subunit alpha-3 OS=Rattus norvegicus OX=10116 GN=Atp1a3 PE=1 SV=2	P06687	444	444	S	NIPVLKRDVAGDASESALLKCIELSSGSVKL	41.401	41.401	DVAGDAS(0.5)ES(0.5)ALLK	DVAGDAS(0)ES(0)ALLK	9	3	-0.26908	4755	4165.5	4344.6	4094.4	3848.1	3745.8
P06687	Sodium/potassium-transporting ATPase subunit alpha-3	Atp1a3	111.69	1013	P06687	9	AT1A3_RAT Sodium/potassium-transporting ATPase subunit alpha-3 OS=Rattus norvegicus OX=10116 GN=Atp1a3 PE=1 SV=2	P06687	9	9	S	_______MGDKKDDKSSPKKSKAKERRDLDD	52.278	52.278	DDKS(0.609)S(0.391)PKK	DDKS(1.92)S(-1.92)PKK	4	3	0.15795	116949	94926	134937	102621	121224	151800
P06761	Endoplasmic reticulum chaperone BiP	Hspa5	72.346	654	P06761	648	BIP_RAT Endoplasmic reticulum chaperone BiP OS=Rattus norvegicus OX=10116 GN=Hspa5 PE=1 SV=1	P06761	648	648	T	KLYGSGGPPPTGEEDTSEKDEL_________	87.802	87.802	LYGSGGPPPTGEEDT(0.837)S(0.163)EKDEL	LY(-83.91)GS(-76.47)GGPPPT(-42.71)GEEDT(7.1)S(-7.1)EKDEL	15	3	-0.24961	11859	10503.9	11965.8	7325.4	8623.2	11014.2
P06761	Endoplasmic reticulum chaperone BiP	Hspa5	72.346	654	P06761	649	BIP_RAT Endoplasmic reticulum chaperone BiP OS=Rattus norvegicus OX=10116 GN=Hspa5 PE=1 SV=1	P06761	649	649	S	LYGSGGPPPTGEEDTSEKDEL__________	38.915	38.915	LYGSGGPPPT(0.333)GEEDT(0.333)S(0.333)EKDEL	LY(-37.12)GS(-31.52)GGPPPT(0)GEEDT(0)S(0)EKDEL	16	3	0.37529
P06761	Endoplasmic reticulum chaperone BiP	Hspa5	72.346	654	P06761	643	BIP_RAT Endoplasmic reticulum chaperone BiP OS=Rattus norvegicus OX=10116 GN=Hspa5 PE=1 SV=1	P06761	643	643	T	QPIISKLYGSGGPPPTGEEDTSEKDEL____	38.915	38.915	LYGSGGPPPT(0.333)GEEDT(0.333)S(0.333)EKDEL	LY(-37.12)GS(-31.52)GGPPPT(0)GEEDT(0)S(0)EKDEL	10	3	0.37529
P06765	Platelet factor 4	Pf4	11.286	105	P06765	34	PLF4_RAT Platelet factor 4 OS=Rattus norvegicus OX=10116 GN=Pf4 PE=1 SV=1	P06765	34	34	S	LGLLLLPAVVAVTRASPEESDGDLSCVCVKT	47.204	47.204	AS(0.993)PEES(0.006)DGDLS(0.001)CVCVK	AS(22.31)PEES(-22.31)DGDLS(-31.07)CVCVK	2	3	-0.32859	2233.65	2318.34	2633.67	1995.39	4152.9	2964.57
P06767	Protachykinin-1	Tac1	15.001	130	P06767	76	TKN1_RAT Protachykinin-1 OS=Rattus norvegicus OX=10116 GN=Tac1 PE=2 SV=2	P06767	76	76	S	PQQFFGLMGKRDADSSIEKQVALLKALYGHG	74.376	74.376	DADS(0.135)S(0.865)IEK	DADS(-8.08)S(8.08)IEK	5	2	-0.55729	7962	8970.6	11911.8	8013.6	10522.2	11517.3
P06907	Myelin protein P0	Mpz	27.57	248	P06907	195	MYP0_RAT Myelin protein P0 OS=Rattus norvegicus OX=10116 GN=Mpz PE=1 SV=1	P06907	195	195	S	RYCWLRRQAALQRRLSAMEKGKFHKSSKDSS	93.667	52.49	RLS(1)AMEK	RLS(52.49)AMEK	3	3	-0.046388	1471710	1389870	1727790	1715310	2086320	2009970
P06907	Myelin protein P0	Mpz	27.57	248	P06907	209	MYP0_RAT Myelin protein P0 OS=Rattus norvegicus OX=10116 GN=Mpz PE=1 SV=1	P06907	209	209	S	LSAMEKGKFHKSSKDSSKRGRQTPVLYAMLD	81.338	81.338	S(0.001)S(0.005)KDS(0.984)S(0.011)K	S(-32.54)S(-22.66)KDS(19.69)S(-19.69)K	5	2	1.3959	215464	197271	285658	193917	339828	296136
P06907	Myelin protein P0	Mpz	27.57	248	P06907	243	MYP0_RAT Myelin protein P0 OS=Rattus norvegicus OX=10116 GN=Mpz PE=1 SV=1	P06907	243	243	S	STKAASEKKSKGLGESRKDKK__________	84.743	44.188	GLGES(1)RKDK	GLGES(44.19)RKDK	5	3	0.19195	292383	325410	398220	300810	259881	355740
P06907	Myelin protein P0	Mpz	27.57	248	P06907	226	MYP0_RAT Myelin protein P0 OS=Rattus norvegicus OX=10116 GN=Mpz PE=1 SV=1	P06907	226	226	S	KRGRQTPVLYAMLDHSRSTKAASEKKSKGLG	119.96	119.96	QTPVLYAMLDHS(1)R	QT(-101.55)PVLY(-73.26)AMLDHS(73.26)R	12	3	-0.42041	27913.5	26685	27391.2	19766.1	25396.2	22173.6
P06907	Myelin protein P0	Mpz	27.57	248	P06907	206	MYP0_RAT Myelin protein P0 OS=Rattus norvegicus OX=10116 GN=Mpz PE=1 SV=1	P06907	206	206	S	QRRLSAMEKGKFHKSSKDSSKRGRQTPVLYA	84.213	50.353	S(0.164)S(0.833)KDS(0.001)S(0.001)K	S(-7.05)S(7.05)KDS(-27.71)S(-29.48)K	2	3	-0.20122	46122	36807	45684	42060	81003	53901
P06907	Myelin protein P0	Mpz	27.57	248	P06907	78	MYP0_RAT Myelin protein P0 OS=Rattus norvegicus OX=10116 GN=Mpz PE=1 SV=1	P06907	78	78	S	SFTWRYQPEGGRDAISIFHYAKGQPYIDEVG	97.456	97.456	DAIS(0.999)IFHY(0.001)AK	DAIS(32.2)IFHY(-32.2)AK	4	2	-0.1287	22262.7	19302	20763.3	19362.3	26355.9	23067
P06907	Myelin protein P0	Mpz	27.57	248	P06907	120	MYP0_RAT Myelin protein P0 OS=Rattus norvegicus OX=10116 GN=Mpz PE=1 SV=1	P06907	120	120	S	PSWKDGSIVIHNLDYSDNGTFTCDVKNPPDI	28.765	28.765	DGS(0.006)IVIHNLDY(0.715)S(0.737)DNGT(0.737)FT(0.805)CDVK	DGS(-22.97)IVIHNLDY(-0.35)S(0.35)DNGT(0.35)FT(1.68)CDVK	12	3	-2.0186	3747	3705.2	4023	4686.1	4475.7	4624.9
P06907	Myelin protein P0	Mpz	27.57	248	P06907	205	MYP0_RAT Myelin protein P0 OS=Rattus norvegicus OX=10116 GN=Mpz PE=1 SV=1	P06907	205	205	S	LQRRLSAMEKGKFHKSSKDSSKRGRQTPVLY	66.299	64.297	S(0.989)S(0.01)KDS(0.001)SK	S(19.99)S(-19.99)KDS(-29.49)S(-33.64)K	1	3	-1.1806	103498	89446	106156	104986	168814	118438
P06907	Myelin protein P0	Mpz	27.57	248	P06907	220	MYP0_RAT Myelin protein P0 OS=Rattus norvegicus OX=10116 GN=Mpz PE=1 SV=1	P06907	220	220	Y	SSKDSSKRGRQTPVLYAMLDHSRSTKAASEK	98.682	74.769	QTPVLY(1)AMLDHSR	QT(-37.18)PVLY(37.18)AMLDHS(-45.79)R	6	3	-0.42964	46668	45513	52503	42483	48597	45132
P06907	Myelin protein P0	Mpz	27.57	248	P06907	124	MYP0_RAT Myelin protein P0 OS=Rattus norvegicus OX=10116 GN=Mpz PE=1 SV=1	P06907	124	124	T	DGSIVIHNLDYSDNGTFTCDVKNPPDIVGKT	28.765	28.765	DGS(0.006)IVIHNLDY(0.715)S(0.737)DNGT(0.737)FT(0.805)CDVK	DGS(-22.97)IVIHNLDY(-0.35)S(0.35)DNGT(0.35)FT(1.68)CDVK	16	3	-2.0186	3747	3705.2	4023	4686.1	4475.7	4624.9
P06907	Myelin protein P0	Mpz	27.57	248	P06907	210	MYP0_RAT Myelin protein P0 OS=Rattus norvegicus OX=10116 GN=Mpz PE=1 SV=1	P06907	210	210	S	SAMEKGKFHKSSKDSSKRGRQTPVLYAMLDH	63.816	63.816	SSKDS(0.031)S(0.969)K	S(-43.65)S(-43.65)KDS(-15.02)S(15.02)K	6	2	-0.048621	29067	25747.8	28703.8	24288.6	40159.4	34905.8
P06907	Myelin protein P0	Mpz	27.57	248	P06907	88	MYP0_RAT Myelin protein P0 OS=Rattus norvegicus OX=10116 GN=Mpz PE=1 SV=1	P06907	88	88	Y	GRDAISIFHYAKGQPYIDEVGTFKERIQWVG	73.848	73.848	GQPY(1)IDEVGTFK	GQPY(49.29)IDEVGT(-49.29)FK	4	3	0.035565	16209	13413.6	15657.9	13608.6	15441.3	16662
P06907	Myelin protein P0	Mpz	27.57	248	P06907	126	MYP0_RAT Myelin protein P0 OS=Rattus norvegicus OX=10116 GN=Mpz PE=1 SV=1	P06907	126	126	T	SIVIHNLDYSDNGTFTCDVKNPPDIVGKTSQ	28.765	28.765	DGS(0.006)IVIHNLDY(0.715)S(0.737)DNGT(0.737)FT(0.805)CDVK	DGS(-22.97)IVIHNLDY(-0.35)S(0.35)DNGT(0.35)FT(1.68)CDVK	18	3	-2.0186	3747	3705.2	4023	4686.1	4475.7	4624.9
P06907	Myelin protein P0	Mpz	27.57	248	P06907	228	MYP0_RAT Myelin protein P0 OS=Rattus norvegicus OX=10116 GN=Mpz PE=1 SV=1	P06907	228	228	S	GRQTPVLYAMLDHSRSTKAASEKKSKGLGES	48.741	48.741	S(0.5)T(0.5)KAASEK	S(0)T(0)KAAS(-36.89)EK	1	3	0.2126	33915	30429	37554	30090	54585	38547
P06907	Myelin protein P0	Mpz	27.57	248	P06907	216	MYP0_RAT Myelin protein P0 OS=Rattus norvegicus OX=10116 GN=Mpz PE=1 SV=1	P06907	216	216	T	KFHKSSKDSSKRGRQTPVLYAMLDHSRSTKA	165.49	165.49	GRQT(1)PVLYAMLDHSR	GRQT(86.8)PVLY(-86.8)AMLDHS(-93.61)R	4	3	-0.19269	398550	404910	514650	398490	516030	480360
P06907	Myelin protein P0	Mpz	27.57	248	P06907	229	MYP0_RAT Myelin protein P0 OS=Rattus norvegicus OX=10116 GN=Mpz PE=1 SV=1	P06907	229	229	T	RQTPVLYAMLDHSRSTKAASEKKSKGLGESR	62.303	62.303	S(0.101)T(0.899)KAASEK	S(-9.51)T(9.51)KAAS(-48.53)EK	2	2	0.35765	41001	37257	45711	37068	67680	47289
P07174	Tumor necrosis factor receptor superfamily member 16	Ngfr	45.432	425	P07174	312	TNR16_RAT Tumor necrosis factor receptor superfamily member 16 OS=Rattus norvegicus OX=10116 GN=Ngfr PE=1 SV=1	P07174	312	312	S	PEGEKLHSDSGISVDSQSLHDQQTHTQTASG	21.255	20.497	LHS(0.027)DS(0.036)GIS(0.083)VDS(0.2)QS(0.2)LHDQQT(0.2)HT(0.2)QT(0.041)AS(0.011)GQALK	LHS(-8.66)DS(-7.48)GIS(-3.81)VDS(0)QS(0)LHDQQT(0)HT(0)QT(-6.89)AS(-12.6)GQALK	11	4	1.1152
P07174	Tumor necrosis factor receptor superfamily member 16	Ngfr	45.432	425	P07174	322	TNR16_RAT Tumor necrosis factor receptor superfamily member 16 OS=Rattus norvegicus OX=10116 GN=Ngfr PE=1 SV=1	P07174	322	322	T	GISVDSQSLHDQQTHTQTASGQALKGDGNLY	21.255	20.497	LHS(0.027)DS(0.036)GIS(0.083)VDS(0.2)QS(0.2)LHDQQT(0.2)HT(0.2)QT(0.041)AS(0.011)GQALK	LHS(-8.66)DS(-7.48)GIS(-3.81)VDS(0)QS(0)LHDQQT(0)HT(0)QT(-6.89)AS(-12.6)GQALK	21	4	1.1152
P07174	Tumor necrosis factor receptor superfamily member 16	Ngfr	45.432	425	P07174	423	TNR16_RAT Tumor necrosis factor receptor superfamily member 16 OS=Rattus norvegicus OX=10116 GN=Ngfr PE=1 SV=1	P07174	423	423	S	RADIVESLCSESTATSPV_____________	62.765	62.765	ADIVESLCS(0.095)ES(0.095)T(0.095)AT(0.095)S(0.621)PV	ADIVES(-32)LCS(-8.17)ES(-8.17)T(-8.17)AT(-8.17)S(8.17)PV	15	3	-0.085064	4236.3	4435.5	4657.2	2879.82	3431.7	3992.4
P07174	Tumor necrosis factor receptor superfamily member 16	Ngfr	45.432	425	P07174	324	TNR16_RAT Tumor necrosis factor receptor superfamily member 16 OS=Rattus norvegicus OX=10116 GN=Ngfr PE=1 SV=1	P07174	324	324	T	SVDSQSLHDQQTHTQTASGQALKGDGNLYSS	21.255	21.255	LHS(0.007)DS(0.017)GIS(0.051)VDS(0.174)QS(0.174)LHDQQT(0.174)HT(0.174)QT(0.174)AS(0.055)GQALK	LHS(-13.88)DS(-10)GIS(-5.32)VDS(0)QS(0)LHDQQT(0)HT(0)QT(0)AS(-4.98)GQALK	23	4	0.49889
P07174	Tumor necrosis factor receptor superfamily member 16	Ngfr	45.432	425	P07174	294	TNR16_RAT Tumor necrosis factor receptor superfamily member 16 OS=Rattus norvegicus OX=10116 GN=Ngfr PE=1 SV=1	P07174	294	294	T	CKQNKQGANSRPVNQTPPPEGEKLHSDSGIS	64.04	41.48	PVNQT(1)PPPEGEK	PVNQT(41.48)PPPEGEK	5	3	0.62774	41400	48516	54510	51114	31311	67797
P07174	Tumor necrosis factor receptor superfamily member 16	Ngfr	45.432	425	P07174	320	TNR16_RAT Tumor necrosis factor receptor superfamily member 16 OS=Rattus norvegicus OX=10116 GN=Ngfr PE=1 SV=1	P07174	320	320	T	DSGISVDSQSLHDQQTHTQTASGQALKGDGN	21.255	20.497	LHS(0.027)DS(0.036)GIS(0.083)VDS(0.2)QS(0.2)LHDQQT(0.2)HT(0.2)QT(0.041)AS(0.011)GQALK	LHS(-8.66)DS(-7.48)GIS(-3.81)VDS(0)QS(0)LHDQQT(0)HT(0)QT(-6.89)AS(-12.6)GQALK	19	4	1.1152
P07174	Tumor necrosis factor receptor superfamily member 16	Ngfr	45.432	425	P07174	314	TNR16_RAT Tumor necrosis factor receptor superfamily member 16 OS=Rattus norvegicus OX=10116 GN=Ngfr PE=1 SV=1	P07174	314	314	S	GEKLHSDSGISVDSQSLHDQQTHTQTASGQA	21.255	20.497	LHS(0.027)DS(0.036)GIS(0.083)VDS(0.2)QS(0.2)LHDQQT(0.2)HT(0.2)QT(0.041)AS(0.011)GQALK	LHS(-8.66)DS(-7.48)GIS(-3.81)VDS(0)QS(0)LHDQQT(0)HT(0)QT(-6.89)AS(-12.6)GQALK	13	4	1.1152
P07323	Gamma-enolase	Eno2	47.14	434	P07323	263	ENOG_RAT Gamma-enolase OS=Rattus norvegicus OX=10116 GN=Eno2 PE=1 SV=2	P07323	263	263	S	ASEFYRDGKYDLDFKSPADPSRCITGDQLGA	43.024	43.024	Y(0.001)DLDFKS(0.882)PADPS(0.118)R	Y(-31.58)DLDFKS(8.75)PADPS(-8.75)R	7	3	-0.23326	6276.9	6802.2	7384.8	4511.4	5931	7287.3
P07335	Creatine kinase B-type	Ckb	42.725	381	P07335	6	KCRB_RAT Creatine kinase B-type OS=Rattus norvegicus OX=10116 GN=Ckb PE=1 SV=2	P07335	6	6	S	__________MPFSNSHNTQKLRFPAEDEFP	46.844	46.844	MPFS(0.499)NS(0.499)HNT(0.002)QK	MPFS(0)NS(0)HNT(-24.1)QK	6	2	2.2246
P07335	Creatine kinase B-type	Ckb	42.725	381	P07335	4	KCRB_RAT Creatine kinase B-type OS=Rattus norvegicus OX=10116 GN=Ckb PE=1 SV=2	P07335	4	4	S	____________MPFSNSHNTQKLRFPAEDE	46.844	46.844	MPFS(0.499)NS(0.499)HNT(0.002)QK	MPFS(0)NS(0)HNT(-24.1)QK	4	2	2.2246
P07335	Creatine kinase B-type	Ckb	42.725	381	P07335	35	KCRB_RAT Creatine kinase B-type OS=Rattus norvegicus OX=10116 GN=Ckb PE=1 SV=2	P07335	35	35	T	FPDLSSHNNHMAKVLTPELYAELRAKCTPSG	114.93	114.93	VLT(1)PELYAELR	VLT(40.45)PELY(-40.45)AELR	3	2	1.0696	19264.5	20861.7	23694	13726.5	15625.2	20983.2
P07633	Propionyl-CoA carboxylase beta chain, mitochondrial	Pccb	58.626	541	P07633	224	PCCB_RAT Propionyl-CoA carboxylase beta chain, mitochondrial OS=Rattus norvegicus OX=10116 GN=Pccb PE=2 SV=1	P07633	224	224	Y	SPALTDFTFMVKDTSYLFITGPEFVKSVTNE	16.254	16.254	DT(1)S(1)Y(1)LFIT(1)GPEFVK	DT(16.25)S(16.25)Y(16.25)LFIT(16.25)GPEFVK	4	2	-1.0501
P07722	Myelin-associated glycoprotein	Mag	69.352	626	P07722	547	MAG_RAT Myelin-associated glycoprotein OS=Rattus norvegicus OX=10116 GN=Mag PE=1 SV=1	P07722	547	547	S	YITQTRRKKNVTESPSFSAGDNPHVLYSPEF	133.13	133.13	NVT(0.011)ES(0.236)PS(0.737)FS(0.017)AGDNPHVLYSPEFR	NVT(-18.4)ES(-4.95)PS(4.95)FS(-16.48)AGDNPHVLY(-89.08)S(-94.46)PEFR	7	3	-0.40623	34884	29728.8	36324	25663.8	18773.4	42615
P07722	Myelin-associated glycoprotein	Mag	69.352	626	P07722	549	MAG_RAT Myelin-associated glycoprotein OS=Rattus norvegicus OX=10116 GN=Mag PE=1 SV=1	P07722	549	549	S	TQTRRKKNVTESPSFSAGDNPHVLYSPEFRI	102.45	102.45	NVTES(0.007)PS(0.184)FS(0.809)AGDNPHVLYSPEFR	NVT(-37.2)ES(-20.57)PS(-6.43)FS(6.43)AGDNPHVLY(-56.03)S(-60.83)PEFR	9	4	-0.27615	12415.2	11012.4	12985.8	9811.8	7998.9	13695
P07727	Glycine receptor subunit alpha-1	Glra1	52.616	457	P07727	10	GLRA1_RAT Glycine receptor subunit alpha-1 OS=Rattus norvegicus OX=10116 GN=Glra1 PE=1 SV=4	P07727	10	10	Y	______MYSFNTLRFYLWETIVFFSLAASKE	20.625	20.625	FY(1)LWET(1)IVFFS(1)LAAS(1)K	FY(20.63)LWET(20.63)IVFFS(20.63)LAAS(20.63)K	2	4	4.1338	1096.8	606.45	1031.9	984.16	747.39	790.72
P07727	Glycine receptor subunit alpha-1	Glra1	52.616	457	P07727	23	GLRA1_RAT Glycine receptor subunit alpha-1 OS=Rattus norvegicus OX=10116 GN=Glra1 PE=1 SV=4	P07727	23	23	S	RFYLWETIVFFSLAASKEADAARSAPKPMSP	20.625	20.625	FY(1)LWET(1)IVFFS(1)LAAS(1)K	FY(20.63)LWET(20.63)IVFFS(20.63)LAAS(20.63)K	15	4	4.1338	1096.8	606.45	1031.9	984.16	747.39	790.72
P07727	Glycine receptor subunit alpha-1	Glra1	52.616	457	P07727	14	GLRA1_RAT Glycine receptor subunit alpha-1 OS=Rattus norvegicus OX=10116 GN=Glra1 PE=1 SV=4	P07727	14	14	T	__MYSFNTLRFYLWETIVFFSLAASKEADAA	20.625	20.625	FY(1)LWET(1)IVFFS(1)LAAS(1)K	FY(20.63)LWET(20.63)IVFFS(20.63)LAAS(20.63)K	6	4	4.1338	1096.8	606.45	1031.9	984.16	747.39	790.72
P07727	Glycine receptor subunit alpha-1	Glra1	52.616	457	P07727	19	GLRA1_RAT Glycine receptor subunit alpha-1 OS=Rattus norvegicus OX=10116 GN=Glra1 PE=1 SV=4	P07727	19	19	S	FNTLRFYLWETIVFFSLAASKEADAARSAPK	20.625	20.625	FY(1)LWET(1)IVFFS(1)LAAS(1)K	FY(20.63)LWET(20.63)IVFFS(20.63)LAAS(20.63)K	11	4	4.1338	1096.8	606.45	1031.9	984.16	747.39	790.72
P07861	Neprilysin	Mme	85.794	750	P07861	6	NEP_RAT Neprilysin OS=Rattus norvegicus OX=10116 GN=Mme PE=1 SV=2	P07861	6	6	S	__________MGRSESQMDITDINAPKPKKK	41.513	41.513	S(0.196)ES(0.761)QMDIT(0.043)DINAPKPK	S(-5.89)ES(5.89)QMDIT(-12.5)DINAPKPK	3	3	0.094034	4106.7	6016.5	6680.4	3669.6	3537.3	7199.4
P07936	Neuromodulin	Gap43	23.603	226	P07936	142	NEUM_RAT Neuromodulin OS=Rattus norvegicus OX=10116 GN=Gap43 PE=1 SV=1	P07936	142	142	S	GSAETESAAKATTDNSPSSKAEDGPAKEEPK	103.43	103.43	ATTDNS(0.999)PSSK	AT(-57.37)T(-41.95)DNS(33.62)PS(-33.62)S(-41.95)K	6	3	-0.39787	60318	68661	63801	62538	39450	62793
P07936	Neuromodulin	Gap43	23.603	226	P07936	96	NEUM_RAT Neuromodulin OS=Rattus norvegicus OX=10116 GN=Gap43 PE=1 SV=1	P07936	96	96	S	KEGDGSATTDAAPATSPKAEEPSKAGDAPSE	116.08	116.08	EGDGSATTDAAPAT(0.129)S(0.865)PKAEEPS(0.005)K	EGDGS(-68.58)AT(-54.98)T(-47.72)DAAPAT(-8.25)S(8.25)PKAEEPS(-22.12)K	15	4	0.14229	29905.2	40254	43329	40173	14620.5	46092
P07936	Neuromodulin	Gap43	23.603	226	P07936	95	NEUM_RAT Neuromodulin OS=Rattus norvegicus OX=10116 GN=Gap43 PE=1 SV=1	P07936	95	95	T	KKEGDGSATTDAAPATSPKAEEPSKAGDAPS	51.234	51.234	KEGDGS(0.001)AT(0.008)T(0.053)DAAPAT(0.466)S(0.466)PKAEEPS(0.006)K	KEGDGS(-25.23)AT(-17.81)T(-9.47)DAAPAT(0)S(0)PKAEEPS(-18.9)K	15	6	0.13714
P07936	Neuromodulin	Gap43	23.603	226	P07936	166	NEUM_RAT Neuromodulin OS=Rattus norvegicus OX=10116 GN=Gap43 PE=1 SV=1	P07936	166	166	T	PAKEEPKQADVPAAVTDAAATTPAAEDAAKA	37.56	37.56	QADVPAAVT(0.333)DAAAT(0.333)T(0.333)PAAEDAAK	QADVPAAVT(0)DAAAT(0)T(0)PAAEDAAK	9	4	0.17813
P07936	Neuromodulin	Gap43	23.603	226	P07936	172	NEUM_RAT Neuromodulin OS=Rattus norvegicus OX=10116 GN=Gap43 PE=1 SV=1	P07936	172	172	T	KQADVPAAVTDAAATTPAAEDAAKAAQPPTE	107.24	107.24	QADVPAAVTDAAAT(0.158)T(0.842)PAAEDAAK	QADVPAAVT(-52.01)DAAAT(-7.28)T(7.28)PAAEDAAK	15	3	0.1828	8156.1	10259.1	11506.8	11797.8	3558.3	11526.3
P07936	Neuromodulin	Gap43	23.603	226	P07936	144	NEUM_RAT Neuromodulin OS=Rattus norvegicus OX=10116 GN=Gap43 PE=1 SV=1	P07936	144	144	S	AETESAAKATTDNSPSSKAEDGPAKEEPKQA	68.689	68.689	AT(0.003)T(0.016)DNS(0.398)PS(0.491)S(0.091)KAEDGPAKEEPK	AT(-22.03)T(-14.82)DNS(-0.91)PS(0.91)S(-7.32)KAEDGPAKEEPK	8	4	-0.27946
P07936	Neuromodulin	Gap43	23.603	226	P07936	128	NEUM_RAT Neuromodulin OS=Rattus norvegicus OX=10116 GN=Gap43 PE=1 SV=1	P07936	128	128	S	KKGEGDAAPSEEKAGSAETESAAKATTDNSP	38.3	38.3	AGS(0.984)AET(0.015)ES(0.001)AAK	AGS(18.18)AET(-18.18)ES(-29.79)AAK	3	3	0.27785	6607.2	7194	8138.4	6285.3	5271.6	11821.5
P07936	Neuromodulin	Gap43	23.603	226	P07936	171	NEUM_RAT Neuromodulin OS=Rattus norvegicus OX=10116 GN=Gap43 PE=1 SV=1	P07936	171	171	T	PKQADVPAAVTDAAATTPAAEDAAKAAQPPT	72.033	69.704	QADVPAAVT(0.001)DAAAT(0.5)T(0.5)PAAEDAAK	QADVPAAVT(-28.21)DAAAT(0)T(0)PAAEDAAK	14	3	0.68201
P08033	Gap junction beta-1 protein	Gjb1	32.003	283	P08033	229	CXB1_RAT Gap junction beta-1 protein OS=Rattus norvegicus OX=10116 GN=Gjb1 PE=1 SV=1	P08033	229	229	S	IRACARRAQRRSNPPSRKGSGFGHRLSPEYK	53.493	53.493	SNPPS(1)RK	S(-49.57)NPPS(49.57)RK	5	3	0.40156	14091.3	13059.6	14487.3	11708.4	15366	16602.9
P08033	Gap junction beta-1 protein	Gjb1	32.003	283	P08033	233	CXB1_RAT Gap junction beta-1 protein OS=Rattus norvegicus OX=10116 GN=Gjb1 PE=1 SV=1	P08033	233	233	S	ARRAQRRSNPPSRKGSGFGHRLSPEYKQNEI	59.542	59.542	KGS(1)GFGHR	KGS(59.54)GFGHR	3	4	-0.087794	28823.7	24657.3	28281	19134.9	33039	33021
P08033	Gap junction beta-1 protein	Gjb1	32.003	283	P08033	258	CXB1_RAT Gap junction beta-1 protein OS=Rattus norvegicus OX=10116 GN=Gjb1 PE=1 SV=1	P08033	258	258	S	YKQNEINKLLSEQDGSLKDILRRSPGTGAGL	81.317	81.317	LLS(0.001)EQDGS(0.999)LKDILR	LLS(-32.77)EQDGS(32.77)LKDILR	8	3	-0.40919	16389.3	16330.2	19416.6	16750.5	16079.1	17656.2
P08050	Gap junction alpha-1 protein	Gja1	43.031	382	P08050	373	CXA1_RAT Gap junction alpha-1 protein OS=Rattus norvegicus OX=10116 GN=Gja1 PE=1 SV=2	P08050	373	373	S	IVDQRPSSRASSRASSRPRPDDLEI______	44.44	44.44	AS(0.5)S(0.5)RPRPDDLEI	AS(0)S(0)RPRPDDLEI	3	3	0.51487	5247.3	3750	5598.9	6625.8	4067.1	5833.5
P08050	Gap junction alpha-1 protein	Gja1	43.031	382	P08050	372	CXA1_RAT Gap junction alpha-1 protein OS=Rattus norvegicus OX=10116 GN=Gja1 PE=1 SV=2	P08050	372	372	S	AIVDQRPSSRASSRASSRPRPDDLEI_____	57.414	57.414	AS(0.551)S(0.449)RPRPDDLEI	AS(0.89)S(-0.89)RPRPDDLEI	2	3	-0.3012	18932.1	17166.6	21725.1	24465	19459.8	24150.3
P08050	Gap junction alpha-1 protein	Gja1	43.031	382	P08050	314	CXA1_RAT Gap junction alpha-1 protein OS=Rattus norvegicus OX=10116 GN=Gja1 PE=1 SV=2	P08050	314	314	S	RNYNKQASEQNWANYSAEQNRMGQAGSTISN	36.253	36.253	QAS(0.001)EQNWANY(0.027)S(0.973)AEQNR	QAS(-32.47)EQNWANY(-15.6)S(15.6)AEQNR	11	3	-0.25166	2970.36	2945.07	3960.6	3148.2	3186	3340.8
P08050	Gap junction alpha-1 protein	Gja1	43.031	382	P08050	306	CXA1_RAT Gap junction alpha-1 protein OS=Rattus norvegicus OX=10116 GN=Gja1 PE=1 SV=2	P08050	306	306	S	GDRNNSSCRNYNKQASEQNWANYSAEQNRMG	77.871	77.871	QAS(1)EQNWANYSAEQNR	QAS(57.48)EQNWANY(-57.48)S(-62.03)AEQNR	3	3	-0.53386	4357.5	3363.9	3912.3	3948	4197.3	8095.8
P08050	Gap junction alpha-1 protein	Gja1	43.031	382	P08050	296	CXA1_RAT Gap junction alpha-1 protein OS=Rattus norvegicus OX=10116 GN=Gja1 PE=1 SV=2	P08050	296	296	S	MSPPGYKLVTGDRNNSSCRNYNKQASEQNWA	48.405	48.405	LVTGDRNNS(0.922)S(0.078)CR	LVT(-37.94)GDRNNS(10.75)S(-10.75)CR	9	3	-0.095814	5281.8	6183.9	8746.8	6864.3	3639.9	6575.7
P08050	Gap junction alpha-1 protein	Gja1	43.031	382	P08050	325	CXA1_RAT Gap junction alpha-1 protein OS=Rattus norvegicus OX=10116 GN=Gja1 PE=1 SV=2	P08050	325	325	S	WANYSAEQNRMGQAGSTISNSHAQPFDFPDD	18.614	18.614	MGQAGS(0.26)T(0.26)IS(0.24)NS(0.24)HAQPFDFPDDNQNAK	MGQAGS(0)T(0)IS(-0.34)NS(-0.34)HAQPFDFPDDNQNAK	6	4	-1.8538
P08050	Gap junction alpha-1 protein	Gja1	43.031	382	P08050	328	CXA1_RAT Gap junction alpha-1 protein OS=Rattus norvegicus OX=10116 GN=Gja1 PE=1 SV=2	P08050	328	328	S	YSAEQNRMGQAGSTISNSHAQPFDFPDDNQN	164.41	164.41	MGQAGS(0.003)T(0.02)IS(0.931)NS(0.045)HAQPFDFPDDNQNAK	MGQAGS(-24.69)T(-16.62)IS(13.14)NS(-13.14)HAQPFDFPDDNQNAK	9	4	0.61585	29284.8	29511	42291	40458	30246	46821
P08050	Gap junction alpha-1 protein	Gja1	43.031	382	P08050	326	CXA1_RAT Gap junction alpha-1 protein OS=Rattus norvegicus OX=10116 GN=Gja1 PE=1 SV=2	P08050	326	326	T	ANYSAEQNRMGQAGSTISNSHAQPFDFPDDN	18.614	18.614	MGQAGS(0.26)T(0.26)IS(0.24)NS(0.24)HAQPFDFPDDNQNAK	MGQAGS(0)T(0)IS(-0.34)NS(-0.34)HAQPFDFPDDNQNAK	7	4	-1.8538
P08104	Sodium channel protein type 3 subunit alpha	Scn3a	221.38	1951	P08104	1878	SCN3A_RAT Sodium channel protein type 3 subunit alpha OS=Rattus norvegicus OX=10116 GN=Scn3a PE=1 SV=1	P08104	1878	1878	Y	RCYLLKQRLKNISSKYDKETIKGRIDLPIKG	20.463	20.463	NIS(0.327)S(0.859)KY(0.849)DKET(0.964)IK	NIS(-6.5)S(6.78)KY(6.5)DKET(12.74)IK	6	3	-4.4794
P08104	Sodium channel protein type 3 subunit alpha	Scn3a	221.38	1951	P08104	1882	SCN3A_RAT Sodium channel protein type 3 subunit alpha OS=Rattus norvegicus OX=10116 GN=Scn3a PE=1 SV=1	P08104	1882	1882	T	LKQRLKNISSKYDKETIKGRIDLPIKGDMVI	20.463	20.463	NIS(0.327)S(0.859)KY(0.849)DKET(0.964)IK	NIS(-6.5)S(6.78)KY(6.5)DKET(12.74)IK	10	3	-4.4794
P08289	Alkaline phosphatase, tissue-nonspecific isozyme	Alpl	57.659	524	P08289	115	PPBT_RAT Alkaline phosphatase, tissue-nonspecific isozyme OS=Rattus norvegicus OX=10116 GN=Alpl PE=1 SV=2	P08289	115	115	T	TYNTNAQVPDSAGTATAYLCGVKANEGTVGV	75.358	75.358	TYNTNAQVPDS(0.259)AGT(0.259)AT(0.259)AY(0.223)LCGVK	T(-62.43)Y(-62.56)NT(-55.81)NAQVPDS(0)AGT(0)AT(0)AY(-0.66)LCGVK	16	5	0.28469
P08289	Alkaline phosphatase, tissue-nonspecific isozyme	Alpl	57.659	524	P08289	113	PPBT_RAT Alkaline phosphatase, tissue-nonspecific isozyme OS=Rattus norvegicus OX=10116 GN=Alpl PE=1 SV=2	P08289	113	113	T	SKTYNTNAQVPDSAGTATAYLCGVKANEGTV	75.358	71.527	TYNTNAQVPDS(0.475)AGT(0.475)AT(0.049)AY(0.001)LCGVK	T(-44.77)Y(-45.05)NT(-38.08)NAQVPDS(0)AGT(0)AT(-9.82)AY(-25.74)LCGVK	14	4	0.17305
P08289	Alkaline phosphatase, tissue-nonspecific isozyme	Alpl	57.659	524	P08289	110	PPBT_RAT Alkaline phosphatase, tissue-nonspecific isozyme OS=Rattus norvegicus OX=10116 GN=Alpl PE=1 SV=2	P08289	110	110	S	VALSKTYNTNAQVPDSAGTATAYLCGVKANE	97.063	97.063	TYNTNAQVPDS(0.94)AGT(0.058)AT(0.002)AYLCGVK	T(-50.71)Y(-51.18)NT(-45.03)NAQVPDS(12.11)AGT(-12.11)AT(-26.08)AY(-52.2)LCGVK	11	3	0.023192	32796	33348	27219.6	26185.2	32601	22587
P08413	Calcium/calmodulin-dependent protein kinase type II subunit beta	Camk2b	60.401	542	P08413	367	KCC2B_RAT Calcium/calmodulin-dependent protein kinase type II subunit beta OS=Rattus norvegicus OX=10116 GN=Camk2b PE=1 SV=1	P08413	367	367	S	VKPQTNSTKNSSAITSPKGSLPPAALEPQTT	91.937	91.937	NSSAIT(0.123)S(0.877)PK	NS(-50.86)S(-38.34)AIT(-8.54)S(8.54)PK	7	2	0.1457	20330.4	24317.4	27711	12234.9	16709.1	29616.9
P08413	Calcium/calmodulin-dependent protein kinase type II subunit beta	Camk2b	60.401	542	P08413	397	KCC2B_RAT Calcium/calmodulin-dependent protein kinase type II subunit beta OS=Rattus norvegicus OX=10116 GN=Camk2b PE=1 SV=1	P08413	397	397	S	TVIHNPVDGIKESSDSTNTTIEDEDAKARKQ	47.726	47.726	ES(0.046)S(0.041)DS(0.509)T(0.335)NT(0.034)T(0.034)IEDEDAK	ES(-10.43)S(-10.98)DS(1.81)T(-1.81)NT(-11.7)T(-11.7)IEDEDAK	5	3	-0.55069	6180.6	3498.9	4477.2	3262.5	2765.55	3937.2
P08413	Calcium/calmodulin-dependent protein kinase type II subunit beta	Camk2b	60.401	542	P08413	287	KCC2B_RAT Calcium/calmodulin-dependent protein kinase type II subunit beta OS=Rattus norvegicus OX=10116 GN=Camk2b PE=1 SV=1	P08413	287	287	T	VCQRSTVASMMHRQETVECLKKFNARRKLKG	82.417	64.439	QET(1)VECLK	QET(64.44)VECLK	3	3	-0.012141	14316.6	14133	35031	9547.8	41229	28641.6
P08424	Renin	Ren1	44.275	402	P08424	340	RENI_RAT Renin OS=Rattus norvegicus OX=10116 GN=Ren1 PE=1 SV=2	P08424	340	340	T	PTLPDISFYLGGRTYTLSNMDYVQKNPFRND	21.557	21.557	T(0.373)Y(0.351)T(0.373)LS(0.796)NMDY(0.107)VQK	T(0)Y(-0.31)T(0)LS(8.79)NMDY(-9)VQK	3	3	1.7147
P08424	Renin	Ren1	44.275	402	P08424	338	RENI_RAT Renin OS=Rattus norvegicus OX=10116 GN=Ren1 PE=1 SV=2	P08424	338	338	T	QVPTLPDISFYLGGRTYTLSNMDYVQKNPFR	21.557	21.557	T(0.373)Y(0.351)T(0.373)LS(0.796)NMDY(0.107)VQK	T(0)Y(-0.31)T(0)LS(8.79)NMDY(-9)VQK	1	3	1.7147
P08592	Amyloid-beta A4 protein	App	86.703	770	P08592	441	A4_RAT Amyloid-beta A4 protein OS=Rattus norvegicus OX=10116 GN=App PE=1 SV=2	P08592	441	441	S	ADKKAVIQHFQEKVESLEQEAANERQQLVET	42.789	42.789	VES(1)LEQEAANER	VES(42.79)LEQEAANER	3	2	-0.031484	6622.8	7719.6	7998	6633.9	6092.4	9471.6
P08649	Complement C4	C4	192.16	1737	P08649	1372	CO4_RAT Complement C4 OS=Rattus norvegicus OX=10116 GN=C4 PE=1 SV=3	P08649	1372	1372	T	LGSTINVKVGGNSKGTLKILRTYNVLDMKNT	23.831	23.831	GT(0.342)LKILRT(0.342)Y(0.316)NVLDMK	GT(0)LKILRT(0)Y(-0.35)NVLDMK	2	4	-0.07018
P08649	Complement C4	C4	192.16	1737	P08649	1378	CO4_RAT Complement C4 OS=Rattus norvegicus OX=10116 GN=C4 PE=1 SV=3	P08649	1378	1378	T	VKVGGNSKGTLKILRTYNVLDMKNTTCQDLR	23.831	23.831	GT(0.342)LKILRT(0.342)Y(0.316)NVLDMK	GT(0)LKILRT(0)Y(-0.35)NVLDMK	8	4	-0.07018
P08721	Osteopontin	Spp1	34.963	317	P08721	162	OSTP_RAT Osteopontin OS=Rattus norvegicus OX=10116 GN=Spp1 PE=1 SV=2	P08721	162	162	S	SLAYGLRSKSRSFPVSDEQYPDATDEDLTSR	66.075	55.469	S(0.044)FPVS(0.964)DEQY(0.966)PDAT(0.025)DEDLTSR	S(-14.38)FPVS(14.38)DEQY(16)PDAT(-16)DEDLT(-39.53)S(-39.7)R	5	3	-3.2253	6574.4	5734.7	5608.4	6020.5	3800.76	5377.8
P08721	Osteopontin	Spp1	34.963	317	P08721	180	OSTP_RAT Osteopontin OS=Rattus norvegicus OX=10116 GN=Spp1 PE=1 SV=2	P08721	180	180	S	QYPDATDEDLTSRMKSQESDEAIKVIPVAQR	37.594	30.543	MKS(1)QES(1)DEAIK	MKS(30.54)QES(30.54)DEAIK	3	3	0.011457	17571	13827.1	14676.9	10463.3	6734	16695.4
P08721	Osteopontin	Spp1	34.963	317	P08721	270	OSTP_RAT Osteopontin OS=Rattus norvegicus OX=10116 GN=Spp1 PE=1 SV=2	P08721	270	270	S	IDSAERSDAIDSQASSKASLEHQSHEFHSHE	55.724	55.724	SDAIDS(0.042)QAS(0.237)S(0.721)K	S(-43.34)DAIDS(-12.34)QAS(-4.83)S(4.83)K	10	3	0.76537	7361.7	5613.3	7773.6	4003.8	2799.18	7196.1
P08721	Osteopontin	Spp1	34.963	317	P08721	170	OSTP_RAT Osteopontin OS=Rattus norvegicus OX=10116 GN=Spp1 PE=1 SV=2	P08721	170	170	T	KSRSFPVSDEQYPDATDEDLTSRMKSQESDE	80.102	80.102	SFPVSDEQY(0.017)PDAT(0.98)DEDLT(0.001)S(0.001)R	S(-65.55)FPVS(-47.31)DEQY(-17.49)PDAT(17.49)DEDLT(-30.34)S(-29.32)R	13	3	0.063359	695.82	539.41	529.1	534.31	245.34	421.16
P08721	Osteopontin	Spp1	34.963	317	P08721	313	OSTP_RAT Osteopontin OS=Rattus norvegicus OX=10116 GN=Spp1 PE=1 SV=2	P08721	313	313	S	DRYLKFRISHELESSSSEVN___________	78.096	42.095	ISHELES(0.012)S(0.329)S(0.329)S(0.329)EVN	IS(-35.37)HELES(-14.45)S(0)S(0)S(0)EVN	9	3	0.27887
P08721	Osteopontin	Spp1	34.963	317	P08721	306	OSTP_RAT Osteopontin OS=Rattus norvegicus OX=10116 GN=Spp1 PE=1 SV=2	P08721	306	306	S	DPKSKEDDRYLKFRISHELESSSSEVN____	60.764	60.764	FRIS(0.994)HELES(0.005)S(0.001)SSEVN	FRIS(22.91)HELES(-22.91)S(-32.13)S(-35.26)S(-35.26)EVN	4	3	0.28893	15624.9	16091.1	17271.9	15156.6	10806.3	15606.3
P08721	Osteopontin	Spp1	34.963	317	P08721	311	OSTP_RAT Osteopontin OS=Rattus norvegicus OX=10116 GN=Spp1 PE=1 SV=2	P08721	311	311	S	EDDRYLKFRISHELESSSSEVN_________	70.488	70.488	ISHELES(0.884)S(0.11)S(0.003)S(0.003)EVN	IS(-41.72)HELES(9.05)S(-9.05)S(-24.57)S(-24.57)EVN	7	2	-0.48227	5596.5	5849.1	5751.6	3765.3	3506.1	6076.5
P08721	Osteopontin	Spp1	34.963	317	P08721	312	OSTP_RAT Osteopontin OS=Rattus norvegicus OX=10116 GN=Spp1 PE=1 SV=2	P08721	312	312	S	DDRYLKFRISHELESSSSEVN__________	54.416	42.095	ISHELES(0.012)S(0.329)S(0.329)S(0.329)EVN	IS(-35.37)HELES(-14.45)S(0)S(0)S(0)EVN	8	3	0.27887
P08721	Osteopontin	Spp1	34.963	317	P08721	266	OSTP_RAT Osteopontin OS=Rattus norvegicus OX=10116 GN=Spp1 PE=1 SV=2	P08721	266	266	S	KPDAIDSAERSDAIDSQASSKASLEHQSHEF	41.092	41.092	S(0.005)DAIDS(0.957)QAS(0.023)S(0.015)K	S(-22.63)DAIDS(16.24)QAS(-16.24)S(-18.17)K	6	3	0.80414	8020.2	6187.2	7302	6096.3	2610.03	7387.8
P08721	Osteopontin	Spp1	34.963	317	P08721	314	OSTP_RAT Osteopontin OS=Rattus norvegicus OX=10116 GN=Spp1 PE=1 SV=2	P08721	314	314	S	RYLKFRISHELESSSSEVN____________	78.096	42.095	ISHELES(0.012)S(0.329)S(0.329)S(0.329)EVN	IS(-35.37)HELES(-14.45)S(0)S(0)S(0)EVN	10	3	0.27887
P08721	Osteopontin	Spp1	34.963	317	P08721	183	OSTP_RAT Osteopontin OS=Rattus norvegicus OX=10116 GN=Spp1 PE=1 SV=2	P08721	183	183	S	DATDEDLTSRMKSQESDEAIKVIPVAQRLSV	94.191	30.543	MKS(1)QES(1)DEAIK	MKS(30.54)QES(30.54)DEAIK	6	3	0.011457	77506	60460	69592	48100	36537	75349
P08721	Osteopontin	Spp1	34.963	317	P08721	27	OSTP_RAT Osteopontin OS=Rattus norvegicus OX=10116 GN=Spp1 PE=1 SV=2	P08721	27	27	S	GLASCLPVKVAEFGSSEEKAHYSKHSDAVAT	115.29	115.29	VAEFGS(0.264)S(0.736)EEK	VAEFGS(-4.45)S(4.45)EEK	7	2	-0.21807	51972	36675	36006	38586	13890	36711
P08721	Osteopontin	Spp1	34.963	317	P08721	166	OSTP_RAT Osteopontin OS=Rattus norvegicus OX=10116 GN=Spp1 PE=1 SV=2	P08721	166	166	Y	GLRSKSRSFPVSDEQYPDATDEDLTSRMKSQ	55.469	49.25	S(0.001)FPVS(0.009)DEQY(0.974)PDAT(0.961)DEDLT(0.028)S(0.028)R	S(-33.96)FPVS(-22.59)DEQY(21.55)PDAT(18.27)DEDLT(-18.27)S(-18.27)R	9	3	-2.9128	11877.7	10260.5	11608.9	8458.6	7379.2	10053.6
P08721	Osteopontin	Spp1	34.963	317	P08721	26	OSTP_RAT Osteopontin OS=Rattus norvegicus OX=10116 GN=Spp1 PE=1 SV=2	P08721	26	26	S	FGLASCLPVKVAEFGSSEEKAHYSKHSDAVA	111.63	111.63	VAEFGS(0.98)S(0.02)EEK	VAEFGS(16.86)S(-16.86)EEK	6	2	-0.60785	23599.5	18664.8	18022.2	25657.5	4925.4	23752.2
P08733	Myosin regulatory light chain 2, ventricular/cardiac muscle isoform	Myl2	18.88	166	P08733	15	MLRV_RAT Myosin regulatory light chain 2, ventricular/cardiac muscle isoform OS=Rattus norvegicus OX=10116 GN=Myl2 PE=1 SV=2	P08733	15	15	S	_MSPKKAKKRLEGGSSNVFSMFEQTQIQEFK	84.68	84.68	LEGGS(0.158)S(0.838)NVFS(0.004)MFEQTQIQEFK	LEGGS(-7.24)S(7.24)NVFS(-23.5)MFEQT(-35.34)QIQEFK	6	3	0.38245	7235.7	6651.6	12201.9	4455.6	3731.1	8369.7
P09117	Fructose-bisphosphate aldolase C	Aldoc	39.283	363	P09117	36	ALDOC_RAT Fructose-bisphosphate aldolase C OS=Rattus norvegicus OX=10116 GN=Aldoc PE=1 SV=3	P09117	36	36	S	LRIVAPGKGILAADESVGSMAKRLSQIGVEN	56.122	41.401	GILAADES(0.834)VGS(0.166)MAK	GILAADES(7.02)VGS(-7.02)MAK	8	3	0.17058	11199.6	10056.6	10246.2	9195.3	8012.4	7897.5
P09117	Fructose-bisphosphate aldolase C	Aldoc	39.283	363	P09117	39	ALDOC_RAT Fructose-bisphosphate aldolase C OS=Rattus norvegicus OX=10116 GN=Aldoc PE=1 SV=3	P09117	39	39	S	VAPGKGILAADESVGSMAKRLSQIGVENTEE	59.57	59.57	GILAADES(0.003)VGS(0.997)MAK	GILAADES(-25.77)VGS(25.77)MAK	11	3	0.035111	21634.2	17850.9	21821.1	14486.7	13497.6	21307.5
P09215	Protein kinase C delta type	Prkcd	77.519	673	P09215	505	KPCD_RAT Protein kinase C delta type OS=Rattus norvegicus OX=10116 GN=Prkcd PE=1 SV=1	P09215	505	505	T	FGMCKENIFGENRASTFCGTPDYIAPEILQG	24.594	24.594	AS(0.254)T(0.254)FCGT(0.254)PDY(0.238)IAPEILQGLK	AS(0)T(0)FCGT(0)PDY(-0.29)IAPEILQGLK	3	3	-1.1331
P09215	Protein kinase C delta type	Prkcd	77.519	673	P09215	662	KPCD_RAT Protein kinase C delta type OS=Rattus norvegicus OX=10116 GN=Prkcd PE=1 SV=1	P09215	662	662	S	KNLIDSMDQTAFKGFSFVNPKYEQFLE____	75.378	61.78	GFS(1)FVNPK	GFS(61.78)FVNPK	3	3	0.13979	67953	68583	78789	57240	55335	81129
P09215	Protein kinase C delta type	Prkcd	77.519	673	P09215	643	KPCD_RAT Protein kinase C delta type OS=Rattus norvegicus OX=10116 GN=Prkcd PE=1 SV=1	P09215	643	643	S	YSNFDPEFLNEKPQLSFSDKNLIDSMDQTAF	48.124	48.124	SPSDYS(0.001)NFDPEFLNEKPQLS(0.753)FS(0.246)DK	S(-41.62)PS(-41.62)DY(-36.27)S(-29.56)NFDPEFLNEKPQLS(4.87)FS(-4.87)DK	20	4	-0.097674	11184.9	10945.8	13322.1	10617	10169.7	12860.4
P09215	Protein kinase C delta type	Prkcd	77.519	673	P09215	504	KPCD_RAT Protein kinase C delta type OS=Rattus norvegicus OX=10116 GN=Prkcd PE=1 SV=1	P09215	504	504	S	DFGMCKENIFGENRASTFCGTPDYIAPEILQ	97.57	97.57	AS(0.556)T(0.444)FCGTPDYIAPEILQGLK	AS(0.98)T(-0.98)FCGT(-33.84)PDY(-59.3)IAPEILQGLK	2	3	-0.31745	11550	12546	12762.6	10058.1	14343.9	12393.9
P09215	Protein kinase C delta type	Prkcd	77.519	673	P09215	509	KPCD_RAT Protein kinase C delta type OS=Rattus norvegicus OX=10116 GN=Prkcd PE=1 SV=1	P09215	509	509	T	KENIFGENRASTFCGTPDYIAPEILQGLKYS	24.594	24.594	AS(0.254)T(0.254)FCGT(0.254)PDY(0.238)IAPEILQGLK	AS(0)T(0)FCGT(0)PDY(-0.29)IAPEILQGLK	7	3	-1.1331
P09216	Protein kinase C epsilon type	Prkce	83.478	737	P09216	329	KPCE_RAT Protein kinase C epsilon type OS=Rattus norvegicus OX=10116 GN=Prkce PE=1 SV=1	P09216	329	329	S	TNSGQRRKKLAAGAESPQPASGNSPSEDDRS	47.237	41.423	LAAGAES(0.968)PQPAS(0.012)GNS(0.015)PS(0.004)EDDR	LAAGAES(17.98)PQPAS(-19.05)GNS(-17.98)PS(-23.83)EDDR	7	3	-2.0954	3783	3651.3	4218.6	3634.8	2746.65	4116.6
P09216	Protein kinase C epsilon type	Prkce	83.478	737	P09216	334	KPCE_RAT Protein kinase C epsilon type OS=Rattus norvegicus OX=10116 GN=Prkce PE=1 SV=1	P09216	334	334	S	RRKKLAAGAESPQPASGNSPSEDDRSKSAPT	29.47	29.47	LAAGAES(0.007)PQPAS(0.439)GNS(0.439)PS(0.115)EDDR	LAAGAES(-17.68)PQPAS(0)GNS(0)PS(-5.79)EDDR	12	3	0.036299
P09216	Protein kinase C epsilon type	Prkce	83.478	737	P09216	388	KPCE_RAT Protein kinase C epsilon type OS=Rattus norvegicus OX=10116 GN=Prkce PE=1 SV=1	P09216	388	388	S	GEEHRASSSTDGQLASPGENGEVRQGQAKRL	76.889	76.889	ASSSTDGQLAS(1)PGENGEVR	AS(-55.83)S(-51.4)S(-46.29)T(-35.38)DGQLAS(35.38)PGENGEVR	11	3	-4.1563	2281.86	1658.52	2692.65	891.69	2064.63	2836.56
P09216	Protein kinase C epsilon type	Prkce	83.478	737	P09216	350	KPCE_RAT Protein kinase C epsilon type OS=Rattus norvegicus OX=10116 GN=Prkce PE=1 SV=1	P09216	350	350	S	GNSPSEDDRSKSAPTSPCDQELKELENNIRK	43.502	43.502	S(0.009)APT(0.263)S(0.729)PCDQELK	S(-19.28)APT(-4.43)S(4.43)PCDQELK	5	3	-0.43859	3613.2	3327	4581.3	2268.51	3139.8	3774.3
P09216	Protein kinase C epsilon type	Prkce	83.478	737	P09216	368	KPCE_RAT Protein kinase C epsilon type OS=Rattus norvegicus OX=10116 GN=Prkce PE=1 SV=1	P09216	368	368	S	DQELKELENNIRKALSFDNRGEEHRASSSTD	72.485	72.485	ALS(1)FDNR	ALS(72.48)FDNR	3	2	0.62347	12734.1	11182.2	19023.3	9730.8	13661.7	16231.8
P09216	Protein kinase C epsilon type	Prkce	83.478	737	P09216	339	KPCE_RAT Protein kinase C epsilon type OS=Rattus norvegicus OX=10116 GN=Prkce PE=1 SV=1	P09216	339	339	S	AAGAESPQPASGNSPSEDDRSKSAPTSPCDQ	36.9	36.9	LAAGAES(0.004)PQPAS(0.315)GNS(0.315)PS(0.366)EDDR	LAAGAES(-19.53)PQPAS(-0.64)GNS(-0.64)PS(0.64)EDDR	17	3	2.624
P09216	Protein kinase C epsilon type	Prkce	83.478	737	P09216	337	KPCE_RAT Protein kinase C epsilon type OS=Rattus norvegicus OX=10116 GN=Prkce PE=1 SV=1	P09216	337	337	S	KLAAGAESPQPASGNSPSEDDRSKSAPTSPC	29.47	29.47	LAAGAES(0.007)PQPAS(0.439)GNS(0.439)PS(0.115)EDDR	LAAGAES(-17.68)PQPAS(0)GNS(0)PS(-5.79)EDDR	15	3	0.036299
P09216	Protein kinase C epsilon type	Prkce	83.478	737	P09216	729	KPCE_RAT Protein kinase C epsilon type OS=Rattus norvegicus OX=10116 GN=Prkce PE=1 SV=1	P09216	729	729	S	EAIVKQINQEEFKGFSYFGEDLMP_______	140.49	140.49	GFS(1)YFGEDLMP	GFS(53.65)Y(-53.65)FGEDLMP	3	2	-0.72249	34665	31623	37776	23284.2	28701	35970
P09216	Protein kinase C epsilon type	Prkce	83.478	737	P09216	710	KPCE_RAT Protein kinase C epsilon type OS=Rattus norvegicus OX=10116 GN=Prkce PE=1 SV=1	P09216	710	710	T	VNNFDQDFTREEPILTLVDEAIVKQINQEEF	107.34	107.34	EEPILT(1)LVDEAIVK	EEPILT(107.34)LVDEAIVK	6	3	-0.033754	29052.3	24462	32655	18517.8	32331	33249
P09217	Protein kinase C zeta type	Prkcz	67.732	592	P09217	410	KPCZ_RAT Protein kinase C zeta type OS=Rattus norvegicus OX=10116 GN=Prkcz PE=1 SV=2	P09217	410	410	T	YGMCKEGLGPGDTTSTFCGTPNYIAPEILRG	42.032	42.032	EGLGPGDT(0.044)T(0.129)S(0.4)T(0.4)FCGT(0.025)PNY(0.002)IAPEILR	EGLGPGDT(-9.54)T(-4.9)S(0)T(0)FCGT(-12.07)PNY(-23.53)IAPEILR	11	3	-2.7235
P09217	Protein kinase C zeta type	Prkcz	67.732	592	P09217	409	KPCZ_RAT Protein kinase C zeta type OS=Rattus norvegicus OX=10116 GN=Prkcz PE=1 SV=2	P09217	409	409	S	DYGMCKEGLGPGDTTSTFCGTPNYIAPEILR	42.032	42.032	EGLGPGDT(0.044)T(0.129)S(0.4)T(0.4)FCGT(0.025)PNY(0.002)IAPEILR	EGLGPGDT(-9.54)T(-4.9)S(0)T(0)FCGT(-12.07)PNY(-23.53)IAPEILR	10	3	-2.7235
P09414	Nuclear factor 1 A-type	Nfia	55.976	509	P09414	300	NFIA_RAT Nuclear factor 1 A-type OS=Rattus norvegicus OX=10116 GN=Nfia PE=1 SV=2	P09414	300	300	S	MDSPGEEPFYTGQGRSPGSGSQSSGWHEVEP	91.113	91.113	S(0.613)PGS(0.097)GS(0.097)QS(0.097)S(0.097)GWHEVEPGMPSPTTLK	S(8.03)PGS(-8.03)GS(-8.03)QS(-8.03)S(-8.03)GWHEVEPGMPS(-48.73)PT(-63.91)T(-72.59)LK	1	4	1.5051	5011.8	6014.4	5525.4	5694.3	3322.5	4735.8
P09414	Nuclear factor 1 A-type	Nfia	55.976	509	P09414	303	NFIA_RAT Nuclear factor 1 A-type OS=Rattus norvegicus OX=10116 GN=Nfia PE=1 SV=2	P09414	303	303	S	PGEEPFYTGQGRSPGSGSQSSGWHEVEPGMP	35.237	35.237	S(0.191)PGS(0.201)GS(0.201)QS(0.201)S(0.201)GWHEVEPGMPS(0.004)PT(0.001)T(0.001)LK	S(-0.21)PGS(0)GS(0)QS(0)S(0)GWHEVEPGMPS(-16.99)PT(-23.16)T(-23.16)LK	4	3	0.028627
P09414	Nuclear factor 1 A-type	Nfia	55.976	509	P09414	307	NFIA_RAT Nuclear factor 1 A-type OS=Rattus norvegicus OX=10116 GN=Nfia PE=1 SV=2	P09414	307	307	S	PFYTGQGRSPGSGSQSSGWHEVEPGMPSPTT	35.237	35.237	S(0.191)PGS(0.201)GS(0.201)QS(0.201)S(0.201)GWHEVEPGMPS(0.004)PT(0.001)T(0.001)LK	S(-0.21)PGS(0)GS(0)QS(0)S(0)GWHEVEPGMPS(-16.99)PT(-23.16)T(-23.16)LK	8	3	0.028627
P09414	Nuclear factor 1 A-type	Nfia	55.976	509	P09414	269	NFIA_RAT Nuclear factor 1 A-type OS=Rattus norvegicus OX=10116 GN=Nfia PE=1 SV=2	P09414	269	269	T	YYSMSPGAMRRSLPSTSSTSSTKRLKSVEDE	38.021	38.021	S(0.002)LPS(0.008)T(0.191)S(0.191)S(0.191)T(0.191)S(0.191)S(0.029)T(0.005)K	S(-20.8)LPS(-13.83)T(0)S(0)S(0)T(0)S(0)S(-8.21)T(-15.98)K	5	3	3.5153
P09414	Nuclear factor 1 A-type	Nfia	55.976	509	P09414	308	NFIA_RAT Nuclear factor 1 A-type OS=Rattus norvegicus OX=10116 GN=Nfia PE=1 SV=2	P09414	308	308	S	FYTGQGRSPGSGSQSSGWHEVEPGMPSPTTL	35.237	35.237	S(0.191)PGS(0.201)GS(0.201)QS(0.201)S(0.201)GWHEVEPGMPS(0.004)PT(0.001)T(0.001)LK	S(-0.21)PGS(0)GS(0)QS(0)S(0)GWHEVEPGMPS(-16.99)PT(-23.16)T(-23.16)LK	9	3	0.028627
P09414	Nuclear factor 1 A-type	Nfia	55.976	509	P09414	258	NFIA_RAT Nuclear factor 1 A-type OS=Rattus norvegicus OX=10116 GN=Nfia PE=1 SV=2	P09414	258	258	S	NFSLSDLESSSYYSMSPGAMRRSLPSTSSTS	29.562	29.562	VS(0.001)QT(0.001)PIAAGT(0.044)GPNFS(0.044)LS(0.044)DLES(0.044)S(0.044)S(0.071)Y(0.043)Y(0.043)S(0.168)MS(0.451)PGAMR	VS(-28.04)QT(-27.41)PIAAGT(-10.06)GPNFS(-10.06)LS(-10.06)DLES(-10.06)S(-10.06)S(-8.03)Y(-10.19)Y(-10.19)S(-4.28)MS(4.28)PGAMR	28	4	0.12381
P09414	Nuclear factor 1 A-type	Nfia	55.976	509	P09414	305	NFIA_RAT Nuclear factor 1 A-type OS=Rattus norvegicus OX=10116 GN=Nfia PE=1 SV=2	P09414	305	305	S	EEPFYTGQGRSPGSGSQSSGWHEVEPGMPSP	35.237	35.237	S(0.191)PGS(0.201)GS(0.201)QS(0.201)S(0.201)GWHEVEPGMPS(0.004)PT(0.001)T(0.001)LK	S(-0.21)PGS(0)GS(0)QS(0)S(0)GWHEVEPGMPS(-16.99)PT(-23.16)T(-23.16)LK	6	3	0.028627
P09414	Nuclear factor 1 A-type	Nfia	55.976	509	P09414	287	NFIA_RAT Nuclear factor 1 A-type OS=Rattus norvegicus OX=10116 GN=Nfia PE=1 SV=2	P09414	287	287	S	TSSTKRLKSVEDEMDSPGEEPFYTGQGRSPG	65.425	65.425	SVEDEMDS(0.999)PGEEPFYTGQGR	S(-35.68)VEDEMDS(35.33)PGEEPFY(-35.33)T(-41.41)GQGR	8	3	0.46444	6935.1	7590.6	9697.5	6012	5050.2	10424.4
P09414	Nuclear factor 1 A-type	Nfia	55.976	509	P09414	280	NFIA_RAT Nuclear factor 1 A-type OS=Rattus norvegicus OX=10116 GN=Nfia PE=1 SV=2	P09414	280	280	S	SLPSTSSTSSTKRLKSVEDEMDSPGEEPFYT	61.112	61.112	LKS(0.971)VEDEMDS(0.029)PGEEPFYTGQGR	LKS(15.21)VEDEMDS(-15.21)PGEEPFY(-42.41)T(-45.59)GQGR	3	3	-0.44624	14927.1	17139.6	19212.6	19828.2	13338.3	22638.3
P09414	Nuclear factor 1 A-type	Nfia	55.976	509	P09414	272	NFIA_RAT Nuclear factor 1 A-type OS=Rattus norvegicus OX=10116 GN=Nfia PE=1 SV=2	P09414	272	272	T	MSPGAMRRSLPSTSSTSSTKRLKSVEDEMDS	38.021	38.021	S(0.002)LPS(0.008)T(0.191)S(0.191)S(0.191)T(0.191)S(0.191)S(0.029)T(0.005)K	S(-20.8)LPS(-13.83)T(0)S(0)S(0)T(0)S(0)S(-8.21)T(-15.98)K	8	3	3.5153
P09456	cAMP-dependent protein kinase type I-alpha regulatory subunit	Prkar1a	43.094	381	P09456	83	KAP0_RAT cAMP-dependent protein kinase type I-alpha regulatory subunit OS=Rattus norvegicus OX=10116 GN=Prkar1a PE=1 SV=2	P09456	83	83	S	LQKSGIRTDSREDEISPPPPNPVVKGRRRRG	116.39	60.918	EDEIS(1)PPPPNPVVK	EDEIS(60.92)PPPPNPVVK	5	3	0.039656	233544	255273	283551	195141	191034	308490
P09456	cAMP-dependent protein kinase type I-alpha regulatory subunit	Prkar1a	43.094	381	P09456	77	KAP0_RAT cAMP-dependent protein kinase type I-alpha regulatory subunit OS=Rattus norvegicus OX=10116 GN=Prkar1a PE=1 SV=2	P09456	77	77	S	ARQIQSLQKSGIRTDSREDEISPPPPNPVVK	48.229	48.229	T(0.146)DS(0.815)REDEIS(0.039)PPPPNPVVK	T(-7.47)DS(7.47)REDEIS(-13.19)PPPPNPVVK	3	4	0.034516	13664.1	11982.6	15993.6	11115.6	11154.9	13482.9
P09456	cAMP-dependent protein kinase type I-alpha regulatory subunit	Prkar1a	43.094	381	P09456	75	KAP0_RAT cAMP-dependent protein kinase type I-alpha regulatory subunit OS=Rattus norvegicus OX=10116 GN=Prkar1a PE=1 SV=2	P09456	75	75	T	EEARQIQSLQKSGIRTDSREDEISPPPPNPV	91.637	23.635	T(0.667)DS(0.667)REDEIS(0.667)PPPPNPVVK	T(0)DS(0)REDEIS(0)PPPPNPVVK	1	3	2.3433
P09527	Ras-related protein Rab-7a	Rab7a	23.504	207	P09527	72	RAB7A_RAT Ras-related protein Rab-7a OS=Rattus norvegicus OX=10116 GN=Rab7a PE=1 SV=2	P09527	72	72	S	VTMQIWDTAGQERFQSLGVAFYRGADCCVLV	103.21	103.21	FQS(1)LGVAFYR	FQS(69.26)LGVAFY(-69.26)R	3	2	-0.22055	12640.8	12577.8	12723.3	12483.3	10368.9	11953.8
P09606	Glutamine synthetase	Glul	42.267	373	P09606	343	GLNA_RAT Glutamine synthetase OS=Rattus norvegicus OX=10116 GN=Glul PE=1 SV=3	P09606	343	343	S	IVGQEKKGYFEDRRPSANCDPYAVTEAIVRT	38.724	38.724	RPS(0.947)ANCDPY(0.052)AVT(0.001)EAIVR	RPS(12.58)ANCDPY(-12.58)AVT(-29.16)EAIVR	3	3	-0.90639	15234.9	12795.6	10975.8	13359	10955.7	10090.2
P09759	Ephrin type-B receptor 1	Ephb1	109.88	984	P09759	777	EPHB1_RAT Ephrin type-B receptor 1 OS=Rattus norvegicus OX=10116 GN=Ephb1 PE=1 SV=2	P09759	777	777	T	DFGLSRYLQDDTSDPTYTSSLGGKIPVRWTA	22.313	22.313	Y(0.023)LQDDT(0.195)S(0.195)DPT(0.195)Y(0.181)T(0.061)S(0.07)S(0.08)LGGK	Y(-9.28)LQDDT(0)S(0)DPT(0)Y(-0.33)T(-5.02)S(-4.45)S(-3.86)LGGK	10	3	-0.40316
P09759	Ephrin type-B receptor 1	Ephb1	109.88	984	P09759	773	EPHB1_RAT Ephrin type-B receptor 1 OS=Rattus norvegicus OX=10116 GN=Ephb1 PE=1 SV=2	P09759	773	773	T	CKVSDFGLSRYLQDDTSDPTYTSSLGGKIPV	22.313	22.313	Y(0.023)LQDDT(0.195)S(0.195)DPT(0.195)Y(0.181)T(0.061)S(0.07)S(0.08)LGGK	Y(-9.28)LQDDT(0)S(0)DPT(0)Y(-0.33)T(-5.02)S(-4.45)S(-3.86)LGGK	6	3	-0.40316
P09759	Ephrin type-B receptor 1	Ephb1	109.88	984	P09759	582	EPHB1_RAT Ephrin type-B receptor 1 OS=Rattus norvegicus OX=10116 GN=Ephb1 PE=1 SV=2	P09759	582	582	Y	RAYSKEAVYSDKLQHYSTGRGSPGMKIYIDP	27.824	27.824	LQHY(0.763)S(0.153)T(0.084)GR	LQHY(6.99)S(-6.99)T(-9.56)GR	4	3	-0.82315
P09759	Ephrin type-B receptor 1	Ephb1	109.88	984	P09759	774	EPHB1_RAT Ephrin type-B receptor 1 OS=Rattus norvegicus OX=10116 GN=Ephb1 PE=1 SV=2	P09759	774	774	S	KVSDFGLSRYLQDDTSDPTYTSSLGGKIPVR	72.771	72.771	YLQDDT(0.169)S(0.797)DPT(0.013)Y(0.015)T(0.004)S(0.001)SLGGK	Y(-40.95)LQDDT(-6.73)S(6.73)DPT(-17.8)Y(-17.18)T(-23.31)S(-29.86)S(-36.18)LGGK	7	3	-0.24648
P09760	Tyrosine-protein kinase Fer	Fer	94.313	823	P09760	45	FER_RAT Tyrosine-protein kinase Fer OS=Rattus norvegicus OX=10116 GN=Fer PE=1 SV=2	P09760	45	45	T	KFMALRIKSDKEYAYTLQNLCNQVDKDSTVQ	17.402	17.402	EY(1)AY(1)T(1)LQNLCNQVDK	EY(17.4)AY(17.4)T(17.4)LQNLCNQVDK	5	2	-3.8457	7760.8	7546.1	9825.8	9611.5	25417	10594
P09760	Tyrosine-protein kinase Fer	Fer	94.313	823	P09760	44	FER_RAT Tyrosine-protein kinase Fer OS=Rattus norvegicus OX=10116 GN=Fer PE=1 SV=2	P09760	44	44	Y	KKFMALRIKSDKEYAYTLQNLCNQVDKDSTV	17.402	17.402	EY(1)AY(1)T(1)LQNLCNQVDK	EY(17.4)AY(17.4)T(17.4)LQNLCNQVDK	4	2	-3.8457	7760.8	7546.1	9825.8	9611.5	25417	10594
P09760	Tyrosine-protein kinase Fer	Fer	94.313	823	P09760	42	FER_RAT Tyrosine-protein kinase Fer OS=Rattus norvegicus OX=10116 GN=Fer PE=1 SV=2	P09760	42	42	Y	TVKKFMALRIKSDKEYAYTLQNLCNQVDKDS	17.402	17.402	EY(1)AY(1)T(1)LQNLCNQVDK	EY(17.4)AY(17.4)T(17.4)LQNLCNQVDK	2	2	-3.8457	7760.8	7546.1	9825.8	9611.5	25417	10594
P09812	Glycogen phosphorylase, muscle form	Pygm	97.272	842	P09812	211	PYGM_RAT Glycogen phosphorylase, muscle form OS=Rattus norvegicus OX=10116 GN=Pygm PE=1 SV=5	P09812	211	211	S	EFTLPVHFYGRVEHTSQGAKWVDTQVVLAMP	39.148	39.148	VEHT(0.439)S(0.561)QGAK	VEHT(-1.06)S(1.06)QGAK	5	3	-0.24758	9400.2	9187.8	11503.2	9271.8	6411	12617.4
P09951	Synapsin-1	Syn1	73.987	704	P09951	71	SYN1_RAT Synapsin-1 OS=Rattus norvegicus OX=10116 GN=Syn1 PE=1 SV=3	P09951	71	71	S	TAAPVASPAAPSPGSSGGGGFFSSLSNAVKQ	35.648	35.648	AS(0.001)T(0.001)AAPVAS(0.019)PAAPS(0.272)PGS(0.272)S(0.272)GGGGFFS(0.072)S(0.072)LS(0.02)NAVK	AS(-25.6)T(-25.6)AAPVAS(-11.67)PAAPS(0)PGS(0)S(0)GGGGFFS(-5.79)S(-5.79)LS(-11.24)NAVK	18	4	-0.25633
P09951	Synapsin-1	Syn1	73.987	704	P09951	70	SYN1_RAT Synapsin-1 OS=Rattus norvegicus OX=10116 GN=Syn1 PE=1 SV=3	P09951	70	70	S	STAAPVASPAAPSPGSSGGGGFFSSLSNAVK	35.648	35.648	AS(0.001)T(0.001)AAPVAS(0.019)PAAPS(0.272)PGS(0.272)S(0.272)GGGGFFS(0.072)S(0.072)LS(0.02)NAVK	AS(-25.6)T(-25.6)AAPVAS(-11.67)PAAPS(0)PGS(0)S(0)GGGGFFS(-5.79)S(-5.79)LS(-11.24)NAVK	17	4	-0.25633
P09951	Synapsin-1	Syn1	73.987	704	P09951;O70441;Q63537	697;572;579	SYN1_RAT Synapsin-1 OS=Rattus norvegicus OX=10116 GN=Syn1 PE=1 SV=3;SYN3_RAT Synapsin-3 OS=Rattus norvegicus OX=10116 GN=Syn3 PE=1 SV=1;SYN2_RAT Synapsin-2 OS=Rattus norvegicus OX=10116 GN=Syn2 PE=1 SV=1	P09951;Q63537	697;579	697	S	NEDEAKAETIRSLRKSFASLFSD________;SQDEVKAETIRSLRKSFASLFSD________	69.825	69.825	S(1)FASLFSD	S(35.57)FAS(-35.57)LFS(-58.95)D	1	2	0.01219	3770.1	3147.9	3856.8	2989.14	2627.79	2798.58
P09951	Synapsin-1	Syn1	73.987	704	P09951	67	SYN1_RAT Synapsin-1 OS=Rattus norvegicus OX=10116 GN=Syn1 PE=1 SV=3	P09951	67	67	S	ERASTAAPVASPAAPSPGSSGGGGFFSSLSN	35.648	35.648	AS(0.001)T(0.001)AAPVAS(0.019)PAAPS(0.272)PGS(0.272)S(0.272)GGGGFFS(0.072)S(0.072)LS(0.02)NAVK	AS(-25.6)T(-25.6)AAPVAS(-11.67)PAAPS(0)PGS(0)S(0)GGGGFFS(-5.79)S(-5.79)LS(-11.24)NAVK	14	4	-0.25633
P09951	Synapsin-1	Syn1	73.987	704	P09951	436	SYN1_RAT Synapsin-1 OS=Rattus norvegicus OX=10116 GN=Syn1 PE=1 SV=3	P09951	436	436	S	QRDASPGRGSHSQTPSPGALPLGRQTSQQPA	52.814	52.814	GS(0.001)HS(0.009)QT(0.395)PS(0.595)PGALPLGR	GS(-28.78)HS(-18.16)QT(-1.78)PS(1.78)PGALPLGR	8	3	0.48253	14505.3	15549.9	19339.5	11802.9	11633.1	18794.1
P0C0A9	Small VCP/p97-interacting protein	Svip	8.2484	76	P0C0A9	46	SVIP_RAT Small VCP/p97-interacting protein OS=Rattus norvegicus OX=10116 GN=Svip PE=1 SV=1	P0C0A9	46	46	S	RRQKEAASRGILDIQSVEAKKKKKEQLEKQM	114.72	114.72	GILDIQS(1)VEAK	GILDIQS(114.72)VEAK	7	2	0.24124	13644.3	13667.7	15946.2	12118.5	16028.4	12530.4
P0C0P7	Neuropeptide S	Nps	9.7626	89	P0C0P7	82	NPS_RAT Neuropeptide S OS=Rattus norvegicus OX=10116 GN=Nps PE=2 SV=1	P0C0P7	82	82	T	MKRSFRNGVGSGVKKTSFRRAKQ________	36.195	36.195	T(1)S(1)FRRAK	T(36.2)S(36.2)FRRAK	1	2	-1.8645	6024.3	4972.3	6138.7	3445.5	4814.5	8560.1
P0C0R5	Phosphoinositide 3-kinase regulatory subunit 4	Pik3r4	152.44	1358	P0C0R5	905	PI3R4_RAT Phosphoinositide 3-kinase regulatory subunit 4 OS=Rattus norvegicus OX=10116 GN=Pik3r4 PE=3 SV=2	P0C0R5	905	905	S	PRSESSAGVCVPLSTSPQVSEAAHIPSKKPV	30.597	30.597	S(0.001)ES(0.001)S(0.001)AGVCVPLS(0.296)T(0.296)S(0.296)PQVS(0.091)EAAHIPS(0.019)K	S(-24.63)ES(-24.63)S(-24.63)AGVCVPLS(0)T(0)S(0)PQVS(-5.11)EAAHIPS(-11.9)K	14	4	-0.63652
P0C0R5	Phosphoinositide 3-kinase regulatory subunit 4	Pik3r4	152.44	1358	P0C0R5	903	PI3R4_RAT Phosphoinositide 3-kinase regulatory subunit 4 OS=Rattus norvegicus OX=10116 GN=Pik3r4 PE=3 SV=2	P0C0R5	903	903	S	KSPRSESSAGVCVPLSTSPQVSEAAHIPSKK	30.597	30.597	S(0.001)ES(0.001)S(0.001)AGVCVPLS(0.296)T(0.296)S(0.296)PQVS(0.091)EAAHIPS(0.019)K	S(-24.63)ES(-24.63)S(-24.63)AGVCVPLS(0)T(0)S(0)PQVS(-5.11)EAAHIPS(-11.9)K	12	4	-0.63652
P0C0R5	Phosphoinositide 3-kinase regulatory subunit 4	Pik3r4	152.44	1358	P0C0R5	904	PI3R4_RAT Phosphoinositide 3-kinase regulatory subunit 4 OS=Rattus norvegicus OX=10116 GN=Pik3r4 PE=3 SV=2	P0C0R5	904	904	T	SPRSESSAGVCVPLSTSPQVSEAAHIPSKKP	30.597	30.597	S(0.001)ES(0.001)S(0.001)AGVCVPLS(0.296)T(0.296)S(0.296)PQVS(0.091)EAAHIPS(0.019)K	S(-24.63)ES(-24.63)S(-24.63)AGVCVPLS(0)T(0)S(0)PQVS(-5.11)EAAHIPS(-11.9)K	13	4	-0.63652
P0C1G7	WW domain binding protein 1-like	Wbp1l	37.984	344	P0C1G7	168	WBP1L_RAT WW domain binding protein 1-like OS=Rattus norvegicus OX=10116 GN=Wbp1l PE=3 SV=1	P0C1G7	168	168	S	SQGAQSSPLSGPSRSSTRPPSVADPQSLEVP	25.021	25.021	S(0.249)S(0.249)T(0.249)RPPS(0.249)VADPQS(0.002)LEVPT(0.001)ER	S(0)S(0)T(0)RPPS(0)VADPQS(-20.02)LEVPT(-24.58)ER	2	3	-0.73432
P0C1G7	WW domain binding protein 1-like	Wbp1l	37.984	344	P0C1G7	167	WBP1L_RAT WW domain binding protein 1-like OS=Rattus norvegicus OX=10116 GN=Wbp1l PE=3 SV=1	P0C1G7	167	167	S	GSQGAQSSPLSGPSRSSTRPPSVADPQSLEV	25.021	25.021	S(0.249)S(0.249)T(0.249)RPPS(0.249)VADPQS(0.002)LEVPT(0.001)ER	S(0)S(0)T(0)RPPS(0)VADPQS(-20.02)LEVPT(-24.58)ER	1	3	-0.73432
P0C1G7	WW domain binding protein 1-like	Wbp1l	37.984	344	P0C1G7	169	WBP1L_RAT WW domain binding protein 1-like OS=Rattus norvegicus OX=10116 GN=Wbp1l PE=3 SV=1	P0C1G7	169	169	T	QGAQSSPLSGPSRSSTRPPSVADPQSLEVPT	25.021	25.021	S(0.249)S(0.249)T(0.249)RPPS(0.249)VADPQS(0.002)LEVPT(0.001)ER	S(0)S(0)T(0)RPPS(0)VADPQS(-20.02)LEVPT(-24.58)ER	3	3	-0.73432
P0C1G7	WW domain binding protein 1-like	Wbp1l	37.984	344	P0C1G7	173	WBP1L_RAT WW domain binding protein 1-like OS=Rattus norvegicus OX=10116 GN=Wbp1l PE=3 SV=1	P0C1G7	173	173	S	SSPLSGPSRSSTRPPSVADPQSLEVPTERAA	25.021	25.021	S(0.249)S(0.249)T(0.249)RPPS(0.249)VADPQS(0.002)LEVPT(0.001)ER	S(0)S(0)T(0)RPPS(0)VADPQS(-20.02)LEVPT(-24.58)ER	7	3	-0.73432
P0C1Q3	Lysophosphatidylcholine acyltransferase 2	Lpcat2	59.829	544	P0C1Q3	34	PCAT2_RAT Lysophosphatidylcholine acyltransferase 2 OS=Rattus norvegicus OX=10116 GN=Lpcat2 PE=3 SV=1	P0C1Q3	34	34	S	VGDSGLRPPMVPRQASFFPPPVPNPFVQQTR	42.106	42.106	QAS(1)FFPPPVPNPFVQQTR	QAS(40.64)FFPPPVPNPFVQQT(-40.64)R	3	3	0.23959	15007.8	11414.1	12525.3	9378.3	10613.7	7246.5
P0C1S9	Sn1-specific diacylglycerol lipase beta	Daglb	73.771	668	P0C1S9	575	DGLB_RAT Sn1-specific diacylglycerol lipase beta OS=Rattus norvegicus OX=10116 GN=Daglb PE=1 SV=1	P0C1S9	575	575	S	LGEQTLLTRCSPGYCSGDSPLDSPKYPTLYP	40.237	40.237	CS(0.002)PGY(0.033)CS(0.478)GDS(0.478)PLDS(0.009)PK	CS(-23.36)PGY(-11.66)CS(0)GDS(0)PLDS(-17.43)PK	7	3	-0.063487
P0C1S9	Sn1-specific diacylglycerol lipase beta	Daglb	73.771	668	P0C1S9	578	DGLB_RAT Sn1-specific diacylglycerol lipase beta OS=Rattus norvegicus OX=10116 GN=Daglb PE=1 SV=1	P0C1S9	578	578	S	QTLLTRCSPGYCSGDSPLDSPKYPTLYPPGR	40.237	40.237	CS(0.002)PGY(0.033)CS(0.478)GDS(0.478)PLDS(0.009)PK	CS(-23.36)PGY(-11.66)CS(0)GDS(0)PLDS(-17.43)PK	10	3	-0.063487
P0C1X8	AP2-associated protein kinase 1	Aak1	103.76	962	P0C1X8	27	AAK1_RAT AP2-associated protein kinase 1 OS=Rattus norvegicus OX=10116 GN=Aak1 PE=1 SV=1	P0C1X8	27	27	S	GSSGLGSGSSGGGGSSSGLGSGYIGRVFGIG	19.486	19.486	EQGS(0.01)S(0.01)GLGS(0.147)GS(0.153)S(0.153)GGGGS(0.153)S(0.153)S(0.147)GLGS(0.058)GY(0.016)IGR	EQGS(-11.86)S(-11.86)GLGS(-0.16)GS(0)S(0)GGGGS(0)S(0)S(-0.16)GLGS(-4.21)GY(-9.94)IGR	18	4	-0.38862
P0C1X8	AP2-associated protein kinase 1	Aak1	103.76	962	P0C1X8	653	AAK1_RAT AP2-associated protein kinase 1 OS=Rattus norvegicus OX=10116 GN=Aak1 PE=1 SV=1	P0C1X8	653	653	S	SDVTHSAVFGVPASKSTQLLHAAAAEASLSK	70.942	70.942	S(0.5)T(0.5)QLLHAAAAEASLSK	S(0)T(0)QLLHAAAAEAS(-60.84)LS(-66.97)K	1	3	0.80784	10104.9	9530.4	10631.7	7358.1	8493.3	7564.2
P0C1X8	AP2-associated protein kinase 1	Aak1	103.76	962	P0C1X8	674	AAK1_RAT AP2-associated protein kinase 1 OS=Rattus norvegicus OX=10116 GN=Aak1 PE=1 SV=1	P0C1X8	674	674	T	AAAAEASLSKSKSATTTPSGSPRTSQQNVSN	38.293	38.293	S(0.022)AT(0.115)T(0.576)T(0.642)PS(0.205)GS(0.44)PR	S(-16.52)AT(-9.67)T(1.85)T(2.77)PS(-5.29)GS(-1.85)PR	4	2	-1.08	1076.4	853.99	1248.5	750.55	470.69	1414.5
P0C1X8	AP2-associated protein kinase 1	Aak1	103.76	962	P0C1X8	675	AAK1_RAT AP2-associated protein kinase 1 OS=Rattus norvegicus OX=10116 GN=Aak1 PE=1 SV=1	P0C1X8	675	675	T	AAAEASLSKSKSATTTPSGSPRTSQQNVSNA	38.293	38.293	S(0.022)AT(0.115)T(0.576)T(0.642)PS(0.205)GS(0.44)PR	S(-16.52)AT(-9.67)T(1.85)T(2.77)PS(-5.29)GS(-1.85)PR	5	2	-1.08	1076.4	853.99	1248.5	750.55	470.69	1414.5
P0C1X8	AP2-associated protein kinase 1	Aak1	103.76	962	P0C1X8	20	AAK1_RAT AP2-associated protein kinase 1 OS=Rattus norvegicus OX=10116 GN=Aak1 PE=1 SV=1	P0C1X8	20	20	S	FDSRREQGSSGLGSGSSGGGGSSSGLGSGYI	94.96	94.96	EQGSSGLGS(0.007)GS(0.491)S(0.491)GGGGS(0.009)S(0.002)S(0.001)GLGSGYIGR	EQGS(-44.46)S(-40.3)GLGS(-18.67)GS(0)S(0)GGGGS(-17.45)S(-23.08)S(-28.6)GLGS(-53.77)GY(-59.41)IGR	11	3	-0.42668
P0C1X8	AP2-associated protein kinase 1	Aak1	103.76	962	P0C1X8	21	AAK1_RAT AP2-associated protein kinase 1 OS=Rattus norvegicus OX=10116 GN=Aak1 PE=1 SV=1	P0C1X8	21	21	S	DSRREQGSSGLGSGSSGGGGSSSGLGSGYIG	94.96	94.96	EQGSSGLGS(0.007)GS(0.491)S(0.491)GGGGS(0.009)S(0.002)S(0.001)GLGSGYIGR	EQGS(-44.46)S(-40.3)GLGS(-18.67)GS(0)S(0)GGGGS(-17.45)S(-23.08)S(-28.6)GLGS(-53.77)GY(-59.41)IGR	12	3	-0.42668
P0C1X8	AP2-associated protein kinase 1	Aak1	103.76	962	P0C1X8	26	AAK1_RAT AP2-associated protein kinase 1 OS=Rattus norvegicus OX=10116 GN=Aak1 PE=1 SV=1	P0C1X8	26	26	S	QGSSGLGSGSSGGGGSSSGLGSGYIGRVFGI	19.486	19.486	EQGS(0.01)S(0.01)GLGS(0.147)GS(0.153)S(0.153)GGGGS(0.153)S(0.153)S(0.147)GLGS(0.058)GY(0.016)IGR	EQGS(-11.86)S(-11.86)GLGS(-0.16)GS(0)S(0)GGGGS(0)S(0)S(-0.16)GLGS(-4.21)GY(-9.94)IGR	17	4	-0.38862
P0C1X8	AP2-associated protein kinase 1	Aak1	103.76	962	P0C1X8	624	AAK1_RAT AP2-associated protein kinase 1 OS=Rattus norvegicus OX=10116 GN=Aak1 PE=1 SV=1	P0C1X8	624	624	S	PPTIQGQKVGSLTPPSSPKTQRAGHRRILSD	41.283	41.283	VGS(0.001)LT(0.003)PPS(0.498)S(0.498)PK	VGS(-28.45)LT(-22.07)PPS(0)S(0)PK	8	3	0.76584
P0C1X8	AP2-associated protein kinase 1	Aak1	103.76	962	P0C1X8	732	AAK1_RAT AP2-associated protein kinase 1 OS=Rattus norvegicus OX=10116 GN=Aak1 PE=1 SV=1	P0C1X8	732	732	S	FAKLGEGKLPEKLGGSAESLIPGFQATQGDA	66.88	66.88	LGGS(0.92)AES(0.079)LIPGFQATQGDAFATSSFSAGTAEK	LGGS(10.65)AES(-10.65)LIPGFQAT(-33.59)QGDAFAT(-38.66)S(-43.91)S(-43.51)FS(-46.57)AGT(-52.18)AEK	4	4	-0.017069	5359.8	6542.4	7762.8	5146.8	2951.76	6678.9
P0C1X8	AP2-associated protein kinase 1	Aak1	103.76	962	P0C1X8	679	AAK1_RAT AP2-associated protein kinase 1 OS=Rattus norvegicus OX=10116 GN=Aak1 PE=1 SV=1	P0C1X8	679	679	S	ASLSKSKSATTTPSGSPRTSQQNVSNASEGS	125.97	125.97	SATTTPS(0.001)GS(0.999)PR	S(-92.91)AT(-62.56)T(-55.48)T(-47.28)PS(-31.2)GS(31.2)PR	9	2	0.33997	9419.4	13073.1	11173.5	8586.9	5223.3	12122.7
P0C1X8	AP2-associated protein kinase 1	Aak1	103.76	962	P0C1X8	625	AAK1_RAT AP2-associated protein kinase 1 OS=Rattus norvegicus OX=10116 GN=Aak1 PE=1 SV=1	P0C1X8	625	625	S	PTIQGQKVGSLTPPSSPKTQRAGHRRILSDV	61.409	43.813	VGS(0.43)LT(0.57)PPS(0.195)S(0.805)PK	VGS(-1.24)LT(1.24)PPS(-6.22)S(6.22)PK	9	3	-1.1796	19243	21026	20050	12734	9122.4	19814
P0C1X8	AP2-associated protein kinase 1	Aak1	103.76	962	P0C1X8	607	AAK1_RAT AP2-associated protein kinase 1 OS=Rattus norvegicus OX=10116 GN=Aak1 PE=1 SV=1	P0C1X8	607	607	T	PQIQAPARQQPKVQTTPPPTIQGQKVGSLTP	57.973	57.973	VQT(0.299)T(0.7)PPPT(0.001)IQGQK	VQT(-3.69)T(3.69)PPPT(-30.64)IQGQK	4	3	0.063047	16169.7	20781	24519.6	18614.1	17274.3	24954.6
P0C1X8	AP2-associated protein kinase 1	Aak1	103.76	962	P0C1X8	654	AAK1_RAT AP2-associated protein kinase 1 OS=Rattus norvegicus OX=10116 GN=Aak1 PE=1 SV=1	P0C1X8	654	654	T	DVTHSAVFGVPASKSTQLLHAAAAEASLSKS	70.942	70.942	S(0.5)T(0.5)QLLHAAAAEASLSK	S(0)T(0)QLLHAAAAEAS(-60.84)LS(-66.97)K	2	3	0.80784	10104.9	9530.4	10631.7	7358.1	8493.3	7564.2
P0C1X8	AP2-associated protein kinase 1	Aak1	103.76	962	P0C1X8	621	AAK1_RAT AP2-associated protein kinase 1 OS=Rattus norvegicus OX=10116 GN=Aak1 PE=1 SV=1	P0C1X8	621	621	T	TTPPPTIQGQKVGSLTPPSSPKTQRAGHRRI	90.653	90.653	VGS(0.02)LT(0.957)PPS(0.02)S(0.003)PK	VGS(-16.7)LT(16.7)PPS(-16.87)S(-25.15)PK	5	2	-0.74078	55027	60596	59560	46676	37881.8	62018
P0C219	Sarcolemmal membrane-associated protein	Slmap	98.223	858	P0C219	476	SLMAP_RAT Sarcolemmal membrane-associated protein OS=Rattus norvegicus OX=10116 GN=Slmap PE=1 SV=1	P0C219	476	476	S	ENQAKAKESDLSDTLSPSKEKSSDDTTDDAQ	27.149	27.149	ES(0.006)DLS(0.025)DT(0.15)LS(0.67)PS(0.15)KEK	ES(-20.71)DLS(-14.32)DT(-6.5)LS(6.5)PS(-6.5)KEK	9	4	0.17991	7694.4	7467.3	7592.1	5074.8	4795.8	8160
P0C2N5	Histone-lysine N-methyltransferase KMT5B	Kmt5b	98.666	883	P0C2N5	424	KMT5B_RAT Histone-lysine N-methyltransferase KMT5B OS=Rattus norvegicus OX=10116 GN=Kmt5b PE=3 SV=1	P0C2N5	424	424	S	ALTRQSMPRVPAASNSTSPKLVHMNNSRVPK	42.001	42.001	VPAAS(0.002)NS(0.333)T(0.333)S(0.333)PK	VPAAS(-22.26)NS(0)T(0)S(0)PK	7	3	-0.85582
P0C2N5	Histone-lysine N-methyltransferase KMT5B	Kmt5b	98.666	883	P0C2N5	677	KMT5B_RAT Histone-lysine N-methyltransferase KMT5B OS=Rattus norvegicus OX=10116 GN=Kmt5b PE=3 SV=1	P0C2N5	677	677	T	SYTDSAPSPVGCSIVTPDSFTTKDSFRTAQS	73.546	73.546	VPVSYTDS(0.001)APS(0.312)PVGCS(0.312)IVT(0.371)PDS(0.002)FTTK	VPVS(-39.03)Y(-39.13)T(-28.82)DS(-24.02)APS(-0.74)PVGCS(-0.74)IVT(0.74)PDS(-22.31)FT(-35.99)T(-42.37)K	19	4	1.1057
P0C2N5	Histone-lysine N-methyltransferase KMT5B	Kmt5b	98.666	883	P0C2N5	701	KMT5B_RAT Histone-lysine N-methyltransferase KMT5B OS=Rattus norvegicus OX=10116 GN=Kmt5b PE=3 SV=1	P0C2N5	701	701	Y	SFRTAQSKKKRRVTRYDAQLILENSSGIPKL	18.538	18.538	RVT(0.914)RY(0.82)DAQLILENS(0.133)S(0.133)GIPK	RVT(14.19)RY(10.04)DAQLILENS(-10.04)S(-10.04)GIPK	5	3	-2.4068	5121.3	5091.2	6056.9	4292.5	3932.8	6282.9
P0C2N5	Histone-lysine N-methyltransferase KMT5B	Kmt5b	98.666	883	P0C2N5	425	KMT5B_RAT Histone-lysine N-methyltransferase KMT5B OS=Rattus norvegicus OX=10116 GN=Kmt5b PE=3 SV=1	P0C2N5	425	425	T	LTRQSMPRVPAASNSTSPKLVHMNNSRVPKK	42.001	42.001	VPAAS(0.002)NS(0.333)T(0.333)S(0.333)PK	VPAAS(-22.26)NS(0)T(0)S(0)PK	8	3	-0.85582
P0C2N5	Histone-lysine N-methyltransferase KMT5B	Kmt5b	98.666	883	P0C2N5	426	KMT5B_RAT Histone-lysine N-methyltransferase KMT5B OS=Rattus norvegicus OX=10116 GN=Kmt5b PE=3 SV=1	P0C2N5	426	426	S	TRQSMPRVPAASNSTSPKLVHMNNSRVPKKL	42.001	42.001	VPAAS(0.002)NS(0.333)T(0.333)S(0.333)PK	VPAAS(-22.26)NS(0)T(0)S(0)PK	9	3	-0.85582
P0C548	Patatin-like phospholipase domain-containing protein 2	Pnpla2	52.566	478	P0C548	398	PLPL2_RAT Patatin-like phospholipase domain-containing protein 2 OS=Rattus norvegicus OX=10116 GN=Pnpla2 PE=1 SV=1	P0C548	398	398	S	LPSRLSEQVELRRAQSLPSVPLSCATYSEAL	91.67	91.67	AQS(0.914)LPS(0.086)VPLSCATYSEALPNWVR	AQS(10.26)LPS(-10.26)VPLS(-43.07)CAT(-58)Y(-65.23)S(-69.83)EALPNWVR	3	3	0.076974	7514.4	8578.8	8571.6	7331.1	6052.5	8585.7
P0C588	Metal transporter CNNM4	Cnnm4	86.691	772	P0C588	662	CNNM4_RAT Metal transporter CNNM4 OS=Rattus norvegicus OX=10116 GN=Cnnm4 PE=1 SV=1	P0C588	662	662	S	PDRSPAHPTPLSRSASLSYPDRNTDMTPSSL	60.064	60.064	S(0.09)AS(0.886)LS(0.02)Y(0.004)PDR	S(-9.96)AS(9.96)LS(-16.43)Y(-23.36)PDR	3	2	0.29044	5205.3	6607.8	11514.9	7879.5	8805.9	9020.7
P0C5E3	Palladin (Fragment)	Palld	66.704	603	P0C5E3	381	PALLD_RAT Palladin (Fragment) OS=Rattus norvegicus OX=10116 GN=Palld PE=1 SV=1	P0C5E3	381	381	S	RLMVQAVNQRGRSPRSPPGHPHARRPRSRSR	54.784	54.784	S(1)PPGHPHAR	S(54.78)PPGHPHAR	1	3	-0.23545	6657	7163.7	6310.8	5951.4	4745.1	9933
P0C5E3	Palladin (Fragment)	Palld	66.704	603	P0C5E3	170	PALLD_RAT Palladin (Fragment) OS=Rattus norvegicus OX=10116 GN=Palld PE=1 SV=1	P0C5E3	170	170	S	KLGFPKKASRTARIASDEEIQGTKDAVIQDL	62.162	62.162	IAS(1)DEEIQGTK	IAS(43.52)DEEIQGT(-43.52)K	3	3	0.41857	8021.7	10317.6	9952.8	12363.3	7782.3	13749
P0C5W1	Microtubule-associated protein 1S	Map1s	102.8	972	P0C5W1	683	MAP1S_RAT Microtubule-associated protein 1S OS=Rattus norvegicus OX=10116 GN=Map1s PE=1 SV=1	P0C5W1	683	683	S	VSPCEFSHRKPPPPASPGSSDSSARSQERPP	66.76	66.76	KPPPPAS(0.868)PGS(0.093)S(0.031)DS(0.004)S(0.004)AR	KPPPPAS(9.72)PGS(-9.72)S(-14.44)DS(-23.6)S(-23.6)AR	7	3	0.32714	10434	13149.9	12889.5	9155.1	4671	12801.6
P0C5W1	Microtubule-associated protein 1S	Map1s	102.8	972	P0C5W1	462	MAP1S_RAT Microtubule-associated protein 1S OS=Rattus norvegicus OX=10116 GN=Map1s PE=1 SV=1	P0C5W1	462	462	S	PVVTTQDLEVPSRANSQDSLASRDSTRKEPV	130.69	130.69	ANS(0.999)QDS(0.001)LASR	ANS(29.13)QDS(-29.13)LAS(-53.37)R	3	2	0.1828	15659.7	19159.5	20149.2	14928	11612.1	20796.3
P0C5X8	Protein tweety homolog 1	Ttyh1	49.032	450	P0C5X8	449	TTYH1_RAT Protein tweety homolog 1 OS=Rattus norvegicus OX=10116 GN=Ttyh1 PE=1 SV=1	P0C5X8	449	449	S	PFNPQESKRFVQWQSSI______________	93.162	93.162	FVQWQS(0.162)S(0.838)I	FVQWQS(-7.15)S(7.15)I	7	2	-0.63313	15654.6	14639.1	15101.1	11837.7	12390.6	17418
P0C5Y8	Alsin	Als2	182.45	1651	P0C5Y8	1456	ALS2_RAT Alsin OS=Rattus norvegicus OX=10116 GN=Als2 PE=1 SV=1	P0C5Y8	1456	1456	S	PTGRRSFCTGKSDSRSESPEPGYVVTSSGLL	65.275	65.275	S(0.528)ES(0.471)PEPGY(0.001)VVTSSGLLLPVLLPR	S(0.5)ES(-0.5)PEPGY(-28.05)VVT(-45.52)S(-45.08)S(-50.33)GLLLPVLLPR	1	3	0.32091	3529.2	2778.87	4780.5	3070.5	2567.58	2939.1
P0C5Y8	Alsin	Als2	182.45	1651	P0C5Y8	477	ALS2_RAT Alsin OS=Rattus norvegicus OX=10116 GN=Als2 PE=1 SV=1	P0C5Y8	477	477	S	MDIREEESEGGSRRLSLPGLLSQVSPRLLRK	88.574	88.574	RLS(1)LPGLLS(0.006)QVS(0.994)PR	RLS(73.32)LPGLLS(-21.97)QVS(21.97)PR	3	3	-0.35041	3182.5	3184	3661.5	2480.1	2166.6	3394.2
P0C5Y8	Alsin	Als2	182.45	1651	P0C5Y8	504	ALS2_RAT Alsin OS=Rattus norvegicus OX=10116 GN=Als2 PE=1 SV=1	P0C5Y8	504	504	T	LLRKAARVKTRTVVLTPTYSGEADALLPSLR	85.573	85.573	T(0.001)VVLT(0.95)PT(0.044)Y(0.004)S(0.001)GEADALLPSLR	T(-28.63)VVLT(13.35)PT(-13.35)Y(-23.81)S(-29.81)GEADALLPS(-72.91)LR	5	3	0.71927	3527.7	2968.95	3715.2	2239.65	3228.3	1370.25
P0C5Y8	Alsin	Als2	182.45	1651	P0C5Y8	486	ALS2_RAT Alsin OS=Rattus norvegicus OX=10116 GN=Als2 PE=1 SV=1	P0C5Y8	486	486	S	GGSRRLSLPGLLSQVSPRLLRKAARVKTRTV	88.574	88.574	RLS(1)LPGLLS(0.006)QVS(0.994)PR	RLS(73.32)LPGLLS(-21.97)QVS(21.97)PR	12	3	-0.35041	3182.5	3184	3661.5	2480.1	2166.6	3394.2
P0C644	Inositol hexakisphosphate and diphosphoinositol-pentakisphosphate kinase 1	Ppip5k1	159.62	1434	P0C644	960	VIP1_RAT Inositol hexakisphosphate and diphosphoinositol-pentakisphosphate kinase 1 OS=Rattus norvegicus OX=10116 GN=Ppip5k1 PE=1 SV=1	P0C644	960	960	T	LCPAKPSDEPDRALQTSPQPVEGTGLPRRSP	30.739	30.739	ALQT(0.498)S(0.498)PQPVEGT(0.005)GLPR	ALQT(0)S(0)PQPVEGT(-20.27)GLPR	4	3	-0.031086
P0C644	Inositol hexakisphosphate and diphosphoinositol-pentakisphosphate kinase 1	Ppip5k1	159.62	1434	P0C644	961	VIP1_RAT Inositol hexakisphosphate and diphosphoinositol-pentakisphosphate kinase 1 OS=Rattus norvegicus OX=10116 GN=Ppip5k1 PE=1 SV=1	P0C644	961	961	S	CPAKPSDEPDRALQTSPQPVEGTGLPRRSPL	30.739	30.739	ALQT(0.498)S(0.498)PQPVEGT(0.005)GLPR	ALQT(0)S(0)PQPVEGT(-20.27)GLPR	5	3	-0.031086
P0C644	Inositol hexakisphosphate and diphosphoinositol-pentakisphosphate kinase 1	Ppip5k1	159.62	1434	P0C644	1149	VIP1_RAT Inositol hexakisphosphate and diphosphoinositol-pentakisphosphate kinase 1 OS=Rattus norvegicus OX=10116 GN=Ppip5k1 PE=1 SV=1	P0C644	1149	1149	S	HQASDNPFSPPRTLHSPPLQLRHRSEKPPWY	75.849	75.849	T(0.001)LHS(0.999)PPLQLR	T(-29.94)LHS(29.94)PPLQLR	4	3	-0.05394	6124.2	6202.5	6914.7	4974.6	5166.3	6549
P0C6C0	A-kinase anchor protein SPHKAP	Sphkap	184.45	1683	P0C6C0	647	SPKAP_RAT A-kinase anchor protein SPHKAP OS=Rattus norvegicus OX=10116 GN=Sphkap PE=1 SV=1	P0C6C0	647	647	T	VGELLESVNRRIIETTSKTQMLCTENVRRNE	24.335	24.335	IIET(0.667)T(0.667)S(0.667)K	IIET(0)T(0)S(0)K	5	3	4.1022
P0C6C0	A-kinase anchor protein SPHKAP	Sphkap	184.45	1683	P0C6C0	1240	SPKAP_RAT A-kinase anchor protein SPHKAP OS=Rattus norvegicus OX=10116 GN=Sphkap PE=1 SV=1	P0C6C0	1240	1240	S	SPCSRLTVNAPIKANSLDGFAQNCPQDSINV	92.238	92.238	ANS(1)LDGFAQNCPQDSINVQPVSR	ANS(64.83)LDGFAQNCPQDS(-64.83)INVQPVS(-91.39)R	3	3	-0.65278	6363.3	6788.7	5624.1	4774.8	6304.2	2875.53
P0C6C0	A-kinase anchor protein SPHKAP	Sphkap	184.45	1683	P0C6C0	1365	SPKAP_RAT A-kinase anchor protein SPHKAP OS=Rattus norvegicus OX=10116 GN=Sphkap PE=1 SV=1	P0C6C0	1365	1365	S	SVDYQRKDAVTEGNCSPVSSPSKMAPVKKPS	31.876	31.876	DAVT(0.096)EGNCS(0.666)PVS(0.171)S(0.062)PS(0.006)K	DAVT(-8.43)EGNCS(5.92)PVS(-5.92)S(-10.34)PS(-20.5)K	9	3	-0.77542	1561.5	1781.52	2346.3	1230.6	1950.66	2136.12
P0C6C0	A-kinase anchor protein SPHKAP	Sphkap	184.45	1683	P0C6C0	1166	SPKAP_RAT A-kinase anchor protein SPHKAP OS=Rattus norvegicus OX=10116 GN=Sphkap PE=1 SV=1	P0C6C0	1166	1166	S	KNDHLNVRPSCPSKQSSTESITEEFYKYMLR	33.961	33.961	QS(0.382)S(0.275)T(0.275)ES(0.054)IT(0.014)EEFY(0.001)K	QS(1.44)S(-1.44)T(-1.44)ES(-8.52)IT(-14.36)EEFY(-27.86)K	2	2	0.35425
P0C6C0	A-kinase anchor protein SPHKAP	Sphkap	184.45	1683	P0C6C0	1167	SPKAP_RAT A-kinase anchor protein SPHKAP OS=Rattus norvegicus OX=10116 GN=Sphkap PE=1 SV=1	P0C6C0	1167	1167	S	NDHLNVRPSCPSKQSSTESITEEFYKYMLRD	82.349	82.349	QS(0.167)S(0.666)T(0.167)ESITEEFYK	QS(-6.01)S(6.01)T(-6.01)ES(-34.8)IT(-43.34)EEFY(-72.81)K	3	3	-0.24835	6948.9	6891.9	9383.4	5048.4	6551.4	8075.4
P0C6C0	A-kinase anchor protein SPHKAP	Sphkap	184.45	1683	P0C6C0	1325	SPKAP_RAT A-kinase anchor protein SPHKAP OS=Rattus norvegicus OX=10116 GN=Sphkap PE=1 SV=1	P0C6C0	1325	1325	S	EAANASPGPVSGGSPSQVEKCANRLVTGTGH	37.348	37.348	IIADDGEAANAS(0.185)PGPVS(0.258)GGS(0.258)PS(0.3)QVEK	IIADDGEAANAS(-2.1)PGPVS(-0.65)GGS(-0.65)PS(0.65)QVEK	22	4	0.074565
P0C6C0	A-kinase anchor protein SPHKAP	Sphkap	184.45	1683	P0C6C0	646	SPKAP_RAT A-kinase anchor protein SPHKAP OS=Rattus norvegicus OX=10116 GN=Sphkap PE=1 SV=1	P0C6C0	646	646	T	SVGELLESVNRRIIETTSKTQMLCTENVRRN	24.335	24.335	IIET(0.667)T(0.667)S(0.667)K	IIET(0)T(0)S(0)K	4	3	4.1022
P0C6P5	Rho guanine nucleotide exchange factor 28	Arhgef28	190.75	1700	P0C6P5	477	ARG28_RAT Rho guanine nucleotide exchange factor 28 OS=Rattus norvegicus OX=10116 GN=Arhgef28 PE=1 SV=1	P0C6P5	477	477	S	LHGFVKEQSHLKKRSSSLDALVADSEEEGRS	71.742	70.837	S(0.333)S(0.333)S(0.333)LDALVADSEEEGR	S(0)S(0)S(0)LDALVADS(-61.26)EEEGR	2	3	-0.015188
P0C6P5	Rho guanine nucleotide exchange factor 28	Arhgef28	190.75	1700	P0C6P5	1320	ARG28_RAT Rho guanine nucleotide exchange factor 28 OS=Rattus norvegicus OX=10116 GN=Arhgef28 PE=1 SV=1	P0C6P5	1320	1320	S	GAVLADTLSAQDAPASPTAFTEGTEGRGCWD	22.855	22.855	LADVS(0.015)QPS(0.084)EEGPGGAVLADT(0.197)LS(0.197)AQDAPAS(0.324)PT(0.128)AFT(0.027)EGT(0.028)EGR	LADVS(-13.37)QPS(-5.84)EEGPGGAVLADT(-2.15)LS(-2.15)AQDAPAS(2.15)PT(-4.04)AFT(-10.86)EGT(-10.58)EGR	29	4	0.9568
P0C6P5	Rho guanine nucleotide exchange factor 28	Arhgef28	190.75	1700	P0C6P5	478	ARG28_RAT Rho guanine nucleotide exchange factor 28 OS=Rattus norvegicus OX=10116 GN=Arhgef28 PE=1 SV=1	P0C6P5	478	478	S	HGFVKEQSHLKKRSSSLDALVADSEEEGRSE	71.742	44.252	S(0.221)S(0.221)S(0.556)LDALVADS(0.002)EEEGR	S(-4.01)S(-4.01)S(4.01)LDALVADS(-24.61)EEEGR	3	2	0.58322	3962.1	5450.7	5461.5	3557.4	4967.1	4600.5
P0C6P5	Rho guanine nucleotide exchange factor 28	Arhgef28	190.75	1700	P0C6P5	312	ARG28_RAT Rho guanine nucleotide exchange factor 28 OS=Rattus norvegicus OX=10116 GN=Arhgef28 PE=1 SV=1	P0C6P5	312	312	S	AAETEEEVRNLESGRSPSEEEEDGQLVKSQA	41.378	41.378	S(0.5)PS(0.5)EEEEDGQLVK	S(0)PS(0)EEEEDGQLVK	1	3	0.026038	5009.4	4595.4	8185.2	4740	4748.4	6910.8
P0C6P5	Rho guanine nucleotide exchange factor 28	Arhgef28	190.75	1700	P0C6P5	1535	ARG28_RAT Rho guanine nucleotide exchange factor 28 OS=Rattus norvegicus OX=10116 GN=Arhgef28 PE=1 SV=1	P0C6P5	1535	1535	S	DQQGLLGHCKHSRQRSLPAVFSPGSKEVTEL	84.289	84.289	S(1)LPAVFSPGSK	S(53.4)LPAVFS(-53.4)PGS(-69.09)K	1	2	-1.2777	14260.5	17746.8	21590.1	15314.1	15849.3	25375.5
P0C6P5	Rho guanine nucleotide exchange factor 28	Arhgef28	190.75	1700	P0C6P5	476	ARG28_RAT Rho guanine nucleotide exchange factor 28 OS=Rattus norvegicus OX=10116 GN=Arhgef28 PE=1 SV=1	P0C6P5	476	476	S	GLHGFVKEQSHLKKRSSSLDALVADSEEEGR	71.742	70.837	S(0.333)S(0.333)S(0.333)LDALVADSEEEGR	S(0)S(0)S(0)LDALVADS(-61.26)EEEGR	1	3	-0.015188
P0C6P5	Rho guanine nucleotide exchange factor 28	Arhgef28	190.75	1700	P0C6P5	314	ARG28_RAT Rho guanine nucleotide exchange factor 28 OS=Rattus norvegicus OX=10116 GN=Arhgef28 PE=1 SV=1	P0C6P5	314	314	S	ETEEEVRNLESGRSPSEEEEDGQLVKSQADG	41.378	41.378	S(0.5)PS(0.5)EEEEDGQLVK	S(0)PS(0)EEEEDGQLVK	3	3	0.026038	5009.4	4595.4	8185.2	4740	4748.4	6910.8
P0C8E4	Mitogen-activated protein kinase kinase kinase 7	Map3k7	67.199	606	P0C8E4	457	M3K7_RAT Mitogen-activated protein kinase kinase kinase 7 OS=Rattus norvegicus OX=10116 GN=Map3k7 PE=1 SV=1	P0C8E4	457	457	S	DLTVTGTEPGQVSSRSSSPSVRMITTSGPTS	54.157	54.157	S(0.331)S(0.331)S(0.331)PS(0.007)VR	S(0)S(0)S(0)PS(-16.6)VR	1	2	0.80737
P0C8E4	Mitogen-activated protein kinase kinase kinase 7	Map3k7	67.199	606	P0C8E4	374	M3K7_RAT Mitogen-activated protein kinase kinase kinase 7 OS=Rattus norvegicus OX=10116 GN=Map3k7 PE=1 SV=1	P0C8E4	374	374	S	QQSDSGRLSLGASRGSSVESLPPTSEGKRMS	30.536	30.536	GS(0.41)S(0.41)VES(0.174)LPPT(0.006)S(0.002)EGK	GS(0)S(0)VES(-3.73)LPPT(-18.62)S(-23.96)EGK	2	3	-1.2093
P0C8E4	Mitogen-activated protein kinase kinase kinase 7	Map3k7	67.199	606	P0C8E4	459	M3K7_RAT Mitogen-activated protein kinase kinase kinase 7 OS=Rattus norvegicus OX=10116 GN=Map3k7 PE=1 SV=1	P0C8E4	459	459	S	TVTGTEPGQVSSRSSSPSVRMITTSGPTSEK	54.157	54.157	S(0.331)S(0.331)S(0.331)PS(0.007)VR	S(0)S(0)S(0)PS(-16.6)VR	3	2	0.80737
P0C8E4	Mitogen-activated protein kinase kinase kinase 7	Map3k7	67.199	606	P0C8E4	439	M3K7_RAT Mitogen-activated protein kinase kinase kinase 7 OS=Rattus norvegicus OX=10116 GN=Map3k7 PE=1 SV=1	P0C8E4	439	439	S	VPEIVISGNGQPRRRSIQDLTVTGTEPGQVS	95.122	95.122	S(0.998)IQDLT(0.002)VTGTEPGQVSSR	S(26.04)IQDLT(-26.04)VT(-61.46)GT(-75.33)EPGQVS(-91.83)S(-91.73)R	1	3	0.019971	5343.9	5850.9	6015	4509	4431	5072.7
P0C8E4	Mitogen-activated protein kinase kinase kinase 7	Map3k7	67.199	606	P0C8E4	458	M3K7_RAT Mitogen-activated protein kinase kinase kinase 7 OS=Rattus norvegicus OX=10116 GN=Map3k7 PE=1 SV=1	P0C8E4	458	458	S	LTVTGTEPGQVSSRSSSPSVRMITTSGPTSE	54.157	54.157	S(0.331)S(0.331)S(0.331)PS(0.007)VR	S(0)S(0)S(0)PS(-16.6)VR	2	2	0.80737
P0C8E4	Mitogen-activated protein kinase kinase kinase 7	Map3k7	67.199	606	P0C8E4	375	M3K7_RAT Mitogen-activated protein kinase kinase kinase 7 OS=Rattus norvegicus OX=10116 GN=Map3k7 PE=1 SV=1	P0C8E4	375	375	S	QSDSGRLSLGASRGSSVESLPPTSEGKRMSA	30.536	30.536	GS(0.41)S(0.41)VES(0.174)LPPT(0.006)S(0.002)EGK	GS(0)S(0)VES(-3.73)LPPT(-18.62)S(-23.96)EGK	3	3	-1.2093
[truncated: 3,949 more rows]
