# Supplementary material for: Peptide ligands targeting FGF receptors promote recovery from dorsal root crush injury via AKT/mTOR signaling
Source: Theranostics. 2021 Nov 2;11(20):10125–47. doi: 10.7150/thno.62525 (PMC8581430; doi:10.7150/thno.62525)
Supplement: Supplementary file 3 — Supplementary databases 2. [file thnov11p10125s3.csv]

Protein	ModifiedSite_Num
A0A096MJY4	1
A0A096MJZ0	2
A0A096MK47	1
A0A0G2JTR4	2
A0A0G2JV04	1
A0A0G2JXN2	1
A0A0G2JXT6	2
A0A0G2K2P5	13
A0A0G2KBC9	3
A0FKI7	1
A0MZ67	1
A1A5P0	6
A1A5R8	3
A1A5S1	3
A1EC95	4
A1L1I3	1
A1L1J6	3
A1L1K8	1
A2RRU1	4
A2RRU4	1
A2RUV9	3
A2VD12	2
A4L691	1
A4L9P7	2
A6JFQ6	2
A6JUQ6	1
A6YP92	1
A7VJC2	3
A8IHN8	3
A8WCF8	2
B0BNA5	1
B0BNF1	1
B0K011	1
B0LPN4	2
B0LT89	1
B1H224	3
B1PRL5	1
B1WBU8	2
B1WBW4	1
B2DD29	5
B2GUV7	4
B2GUY1	3
B2GUZ1	5
B2GUZ2	1
B2GV05	2
B2GV22	3
B2GV24	1
B2GV91	3
B2RYG7	2
B2RYN7	3
B3DMA0	1
B4F7B7	1
B4F7C5	1
B4F7E7	1
B4F7E8	2
B5D5N9	1
B5DEH0	2
B5DF21	3
B5DF41	7
B5DF89	1
B5DFC8	4
B5DFC9	1
B6VQA5	2
D2XV59	3
D3Z8E6	2
D3Z9Z9	5
D3ZAA9	5
D3ZAR1	1
D3ZBE5	1
D3ZBN0	3
D3ZBP4	3
D3ZD05	5
D3ZEN0	1
D3ZF42	3
D3ZFB6	1
D3ZFD0	9
D3ZFJ3	1
D3ZG52	1
D3ZGB1	6
D3ZGX1	1
D3ZHA0	2
D3ZHV2	5
D3ZIE4	1
D3ZJ47	3
D3ZML2	7
D3ZND0	1
D3ZQG6	7
D3ZQL6	6
D3ZR35	6
D3ZTQ1	2
D3ZU96	2
D3ZVF4	1
D3ZWJ9	3
D3ZXD8	6
D3ZXK7	2
D3ZXW3	4
D3ZYR1	3
D3ZZC3	1
D4A1F2	1
D4A208	3
D4A5U3	1
D4A631	6
D4A666	1
D4A6L0	2
D4A702	5
D4A8G9	1
D4A8X0	1
D4A929	1
D4AB66	1
D4ABX8	2
D4AE59	2
D4AEC2	15
E9PSK7	7
E9PT23	2
E9PTG8	5
F1LM81	2
F1LMZ8	1
F1LNJ2	4
F1LP64	9
F1LP90	4
F1LQ48	1
F1LR10	6
F1LRS8	4
F1LSG8	4
F1LU71	1
F1LXF1	3
F1LYQ8	8
F1M0Z1	4
F1M386	4
F1M3G7	14
F1M5M3	1
F1M5N7	7
F1MA98	2
G3V6S8	2
G3V7L5	1
G3V7P1	1
G3V7Q0	1
G3V7R4	1
G3V893	3
G3V8T1	2
G3V928	5
G3V9H8	1
G3V9M2	1
G3V9R3	2
G3V9R8	6
O08556	3
O08557	1
O08561	2
O08562	4
O08589	3
O08618	2
O08623	13
O08629	9
O08651	1
O08653	1
O08662	5
O08678	3
O08679	1
O08719	1
O08773	1
O08774	4
O08815	1
O08816	1
O08838	1
O08839	8
O08873	2
O08874	7
O08875	12
O08961	2
O08962	2
O08984	2
O09014	2
O09032	3
O09171	3
O09178	4
O35049	1
O35052	6
O35095	1
O35141	1
O35142	4
O35147	1
O35254	4
O35264	1
O35274	1
O35276	2
O35303	1
O35314	5
O35331	3
O35346	4
O35412	9
O35413	5
O35430	9
O35431	3
O35550	2
O35569	2
O35763	1
O35774	1
O35780	1
O35786	3
O35787	2
O35806	1
O35814	2
O35815	3
O35821	8
O35828	5
O35831	3
O35867	5
O35876	1
O35889	9
O35923	1
O35986	7
O35987	6
O54698	1
O54735	2
O54835	1
O54852	1
O54861	1
O54874	3
O54921	1
O54924	1
O54963	1
O55000	1
O55005	1
O55007	6
O55035	4
O55043	4
O55081	3
O55156	8
O55164	4
O55170	4
O55173	3
O55207	1
O70127	1
O70143	1
O70257	4
O70277	3
O70377	3
O70490	3
O70511	12
O70531	1
O70536	1
O70593	3
O70594	1
O70595	1
O70617	1
O88202	2
O88267	1
O88339	4
O88422	1
O88453	8
O88457	5
O88501	2
O88506	2
O88563	1
O88588	6
O88600	1
O88656	6
O88658	5
O88664	1
O88751	5
O88761	4
O88763	4
O88777	1
O88797	1
O88881	1
O88900	2
O88902	2
O88923	1
O88943	2
O88944	2
O88969	1
O88989	2
O89000	1
O89039	2
O89040	3
P00564	4
P00787	1
P01257	2
P01946	2
P02091	4
P02401	5
P02466	2
P02650	2
P02688	25
P04041	1
P04157	3
P04256	2
P04466	2
P04633	2
P04636	1
P04644	4
P04692	2
P04757	1
P04764	2
P04797	2
P04937	1
P05065	5
P05197	1
P05544	1
P05696	4
P05982	1
P06211	2
P06214	2
P06399	1
P06494	2
P06536	1
P06685	9
P06686	14
P06687	4
P06761	3
P06765	1
P06767	1
P06907	16
P07174	7
P07323	1
P07335	3
P07633	1
P07722	2
P07727	4
P07861	1
P07936	8
P08033	3
P08050	8
P08104	2
P08289	3
P08413	3
P08424	2
P08592	1
P08649	2
P08721	14
P08733	1
P09117	2
P09215	5
P09216	9
P09217	2
P09414	10
P09456	3
P09527	1
P09606	1
P09759	4
P09760	3
P09812	1
P09951	5
P0C0A9	1
P0C0P7	1
P0C0R5	3
P0C1G7	4
P0C1Q3	1
P0C1S9	2
P0C1X8	14
P0C219	1
P0C2N5	5
P0C548	1
P0C588	1
P0C5E3	2
P0C5W1	2
P0C5X8	1
P0C5Y8	4
P0C644	3
P0C6C0	7
P0C6P5	7
P0C8E4	7
P0C8N6	4
P0CC10	2
P0DJJ3	12
P0DSP1	1
P10247	1
P10362	4
P10499	3
P10536	2
P10608	1
P10683	4
P10687	3
P10888	2
P10980	1
P11167	4
P11250	1
P11275	1
P11345	5
P11442	3
P11497	7
P11505	3
P11507	2
P11517	2
P11530	11
P11730	6
P11762	2
P11884	1
P11960	2
P11980	1
P12368	1
P12369	2
P12785	4
P12839	31
P13086	1
P13207	1
P13233	8
P13383	3
P13471	2
P13596	2
P13668	5
P13838	1
P14173	1
P14644	1
P14646	2
P14659	1
P14668	1
P14669	1
P15146	32
P15178	1
P15205	123
P15304	1
P15337	2
P15389	5
P15693	3
P15791	6
P15800	2
P15823	1
P15865	5
P16067	1
P16086	7
P16235	1
P16310	1
P16391	4
P16443	1
P16638	3
P16884	67
P16970	1
P17077	1
P17325	1
P17425	1
P17955	1
P18265	1
P18266	5
P18292	2
P18297	1
P18422	1
P18596	7
P18666	1
P19103	1
P19332	28
P19527	26
P19814	3
P19836	7
P19944	2
P19945	2
P20070	2
P20156	1
P20267	2
P20651	1
P20673	1
P20689	1
P20786	1
P20909	2
P21263	10
P21396	1
P21575	2
P21807	10
P21818	2
P22199	1
P22734	2
P22909	1
P23347	8
P23348	1
P23562	1
P23565	2
P23570	1
P23606	1
P23749	4
P23928	1
P24049	3
P24090	3
P24594	2
P24942	1
P25030	3
P25113	2
P26051	1
P26284	3
P26431	5
P26434	1
P26453	1
P26684	4
P26770	3
P27008	1
P27321	10
P27605	2
P27682	1
P27768	1
P27952	2
P28023	6
P28841	2
P29066	2
P29067	1
P29101	1
P29315	1
P29419	1
P29476	1
P29975	1
P29994	3
P29995	2
P30009	10
P30337	3
P30427	20
P30560	1
P30835	3
P31000	26
P31016	1
P31044	3
P31211	2
P31390	1
P31596	1
P31646	3
P31662	2
P32738	3
P33568	1
P34058	2
P34064	2
P34158	5
P34900	2
P34926	67
P34980	1
P35000	3
P35280	1
P35281	1
P35284	2
P35286	1
P35400	1
P35465	7
P35525	2
P35565	4
P35570	1
P36202	7
P36407	2
P36506	1
P36877	1
P37199	1
P37285	5
P37805	1
P38438	4
P38652	1
P39020	1
P39052	4
P39947	2
P39951	2
P40146	2
P40190	3
P40615	2
P41123	1
P41232	2
P41350	1
P41413	1
P41499	3
P41516	4
P41777	2
P42335	5
P42346	1
P42676	1
P42893	3
P42930	5
P43114	1
P43138	1
P43244	4
P43278	1
P45592	4
P46002	1
P46844	1
P46892	2
P47196	2
P47197	1
P47245	2
P47709	1
P47727	2
P47742	1
P47752	1
P47819	2
P47820	1
P47824	1
P47860	1
P47868	1
P47875	2
P47942	11
P47987	4
P48037	1
P48500	1
P48679	27
P48721	4
P48768	1
P48961	1
P49134	1
P49242	3
P49621	1
P49655	3
P49791	2
P49793	3
P49797	2
P49816	7
P49911	1
P50116	2
P50137	1
P50232	3
P50393	1
P50411	3
P50480	1
P50878	1
P51111	8
P51145	1
P51400	4
P51514	4
P51583	1
P51799	1
P52481	3
P52591	1
P52631	1
P52632	1
P52796	2
P52944	2
P53534	1
P53565	2
P53767	2
P53987	10
P54100	2
P54258	4
P54282	1
P54287	2
P54645	9
P55207	1
P55260	1
P55266	5
P55280	1
P55770	1
P56222	1
P56261	1
P56499	3
P56700	2
P56819	1
P57097	3
P57769	2
P59649	7
P59722	3
P59924	2
P60192	1
P60203	3
P60669	17
P60756	2
P60905	4
P61016	1
P61107	2
P61150	6
P61203	2
P61314	2
P61480	7
P61621	2
P61751	1
P61765	3
P61794	1
P61808	2
P61928	2
P61959	1
P61980	6
P61983	3
P62025	7
P62138	1
P62142	1
P62243	3
P62260	1
P62483	7
P62521	2
P62630	1
P62718	2
P62749	4
P62752	1
P62755	5
P62804	2
P62828	3
P62856	1
P62859	1
P62890	1
P62909	2
P62961	6
P62982	2
P62997	5
P63012	3
P63014	4
P63018	1
P63059	3
P63095	1
P63102	3
P63142	4
P63149	1
P63155	1
P63259	6
P63326	1
P63329	1
P63331	1
P68182	1
P68255	2
P68403	4
P69735	1
P69897	1
P70478	16
P70483	1
P70486	1
P70498	1
P70501	5
P70531	3
P70550	1
P70553	1
P70562	4
P70580	3
P70587	1
P70600	2
P70615	3
P70705	2
P80347	2
P80386	2
P81128	7
P81377	2
P82808	2
P82995	1
P83732	2
P83868	2
P83900	1
P84087	2
P84092	1
P84109	1
P84586	6
P84889	1
P84903	4
P85107	3
P85125	12
P85845	1
P85972	10
P86182	1
P86252	2
P86410	6
P97520	2
P97526	15
P97528	1
P97531	3
P97534	2
P97536	11
P97541	1
P97546	2
P97564	1
P97573	2
P97588	2
P97603	1
P97629	1
P97633	1
P97687	3
P97690	2
P97710	1
P97711	1
P97756	3
P97834	1
P97836	3
P97839	1
P97846	1
P97849	1
P97874	2
P97876	1
P97879	3
P97887	1
P97888	1
P97924	4
P98158	3
Q00438	1
Q00566	5
Q00715	2
Q00729	2
Q00900	2
Q00910	1
Q00959	1
Q00972	2
Q01062	1
Q01713	1
Q02294	1
Q02356	2
Q02874	2
Q02955	2
Q03343	2
Q03348	2
Q03351	2
Q03555	4
Q04589	1
Q04631	1
Q04827	1
Q04931	4
Q05140	5
Q05175	3
Q05695	5
Q05764	15
Q05962	2
Q05982	3
Q06437	1
Q06486	2
Q07266	16
Q07936	9
Q08013	2
Q08163	3
Q08469	3
Q08850	4
Q08877	3
Q0H8B9	3
Q0KL00	3
Q0PMD2	1
Q0V8T4	1
Q0ZCA7	6
Q10728	3
Q157S1	2
Q1AAU6	2
Q1EHB3	2
Q1LZ53	1
Q1M168	2
Q1WIM1	1
Q1WIM2	1
Q25C79	1
Q27W01	1
Q2EJA0	4
Q2HWF0	1
Q2KJ09	3
Q2KN99	8
Q2LC84	2
Q2MHH0	1
Q2MJT0	1
Q2Q0I9	5
Q2THW7	3
Q2TL32	11
Q2YDU3	1
Q32PX2	5
Q32PX7	3
Q3B7D0	2
Q3B7T9	2
Q3B8Q0	3
Q3B8Q1	1
Q3C2P8	1
Q3KR53	1
Q3KR59	2
Q3KR73	1
Q3KR97	1
Q3KRC4	1
Q3KRC5	1
Q3KRD5	1
Q3KRE8	2
Q3KRF3	1
Q3LUD4	1
Q3MHS2	1
Q3MHU5	1
Q3MID3	1
Q3MJK5	4
Q3SWT4	3
Q3SWT6	1
Q3SWU3	3
Q3SWU4	3
Q3T1J9	1
Q3ZAV0	1
Q3ZB98	13
Q400C7	1
Q498D5	1
Q498T9	1
Q498U0	1
Q499M7	4
Q499N6	4
Q499S9	3
Q499T7	2
Q499V6	1
Q4AEF8	1
Q4FZT2	2
Q4FZT9	2
Q4FZU3	1
Q4FZU8	2
Q4FZU9	1
Q4FZV0	2
Q4FZY0	1
Q4G008	5
Q4G061	8
Q4G091	6
Q4KLG2	2
Q4KLG9	1
Q4KLH4	1
Q4KLH5	1
Q4KLH6	1
Q4KLI1	1
Q4KLJ8	1
Q4KLL0	2
Q4KLN4	1
Q4KLN7	3
Q4KLY3	1
Q4KLY8	1
Q4KM34	1
Q4KM37	1
Q4KM47	1
Q4KM52	1
Q4KM62	5
Q4KM74	1
Q4KM77	4
Q4KM92	1
Q4KM98	1
Q4KMA2	2
Q4KMC4	3
Q4L0E8	2
Q4L208	1
Q4QQS8	2
Q4QQU1	4
Q4QQV2	1
Q4QQW4	1
Q4QR85	1
Q4V7B8	1
Q4V7C6	3
Q4V7C9	1
Q4V7D3	2
Q4V7E8	6
Q4V882	6
Q4V887	2
Q4V888	3
Q4V893	3
Q4V8B0	5
Q4V8B3	2
Q4V8B7	1
Q4V8C2	1
Q4V8C3	7
Q4V8C7	6
Q4V8F5	1
Q4V8G7	1
Q4V8H8	3
Q4V8I5	2
Q4V8J4	1
Q4V8J7	1
Q4V8K2	1
Q4VSI4	1
Q501W4	3
Q561R1	1
Q562A2	2
Q566R3	1
Q569C0	1
Q56B11	2
Q5BJK8	1
Q5BJN8	2
Q5BJP5	1
Q5BJQ2	1
Q5BJS0	2
Q5BJS4	2
Q5BJT0	2
Q5BJT6	1
Q5BJU3	5
Q5BK07	1
Q5BK39	1
Q5BK81	1
Q5BK82	2
Q5BKC9	1
Q5EAN7	2
Q5EB62	1
Q5EB94	3
Q5EIC4	4
Q5EXX3	2
Q5FVC2	1
Q5FVC7	6
Q5FVG8	3
Q5FVH4	1
Q5FVI4	8
Q5FVJ0	2
Q5FVJ3	2
Q5FVJ4	2
Q5FVJ6	1
Q5FVL6	1
Q5FVM4	1
Q5FVM6	1
Q5FWS6	1
Q5FWU3	2
Q5FWU5	2
Q5GFD9	1
Q5GH56	1
Q5HZB6	1
Q5HZE4	3
Q5HZV9	2
Q5HZY0	2
Q5I0E2	1
Q5I0E3	2
Q5I6B8	2
Q5JCS6	8
Q5M7A3	1
Q5M7T3	1
Q5M7V8	23
Q5M7W5	18
Q5M7W6	1
Q5M821	4
Q5M854	2
Q5M865	1
Q5M876	1
Q5M880	1
Q5M934	1
Q5M9F8	2
Q5M9G1	4
Q5M9G6	1
Q5M9I6	1
Q5MPA9	2
Q5PPG7	2
Q5PPI1	3
Q5PPJ4	1
Q5PPM8	1
Q5PPP4	5
Q5PQL5	4
Q5PQL7	1
Q5PQM2	5
Q5PQN6	1
Q5PQP2	1
Q5PQQ6	3
Q5PQR4	1
Q5PQT2	4
Q5PQX1	4
Q5QD24	1
Q5QD51	31
Q5QT56	3
Q5RJM0	1
Q5RJQ4	7
Q5RJR2	1
Q5RJT0	2
Q5RK00	3
Q5RK09	2
Q5RK27	1
Q5RKH0	3
Q5RKH1	6
Q5RKH3	1
Q5RKH7	1
Q5RKL5	2
Q5SGE0	4
Q5TKR9	3
Q5U1Z0	3
Q5U1Z2	1
Q5U2M8	4
Q5U2N0	2
Q5U2N3	4
Q5U2R3	2
Q5U2R6	2
Q5U2S0	1
Q5U2S5	1
Q5U2T3	2
Q5U2T8	1
Q5U2U2	3
Q5U2U7	8
Q5U2W6	2
Q5U2X0	1
Q5U2X2	1
Q5U2Y1	6
Q5U2Y6	1
Q5U2Z3	3
Q5U2Z7	1
Q5U300	1
Q5U301	3
Q5U303	5
Q5U312	1
Q5U317	1
Q5U318	4
Q5U4E6	6
Q5XFX0	1
Q5XHY5	2
Q5XI01	3
Q5XI70	1
Q5XI74	6
Q5XI81	1
Q5XI96	2
Q5XI97	2
Q5XIB5	7
Q5XIC4	1
Q5XID7	2
Q5XIE2	1
Q5XIF3	2
Q5XIG4	10
Q5XII5	2
Q5XII9	4
Q5XIL0	1
Q5XIL2	2
Q5XIL3	1
Q5XIM5	3
Q5XIM7	5
Q5XIN7	1
Q5XIQ4	1
Q5XIQ5	1
Q5XIR9	1
Q5XIS7	1
Q5XIS8	1
Q5XIS9	4
Q5XIT1	1
Q5XIU5	2
Q5XIU9	1
Q5XIW8	2
Q5XXR3	6
Q62599	2
Q62622	5
Q62627	2
Q62632	1
Q62636	2
Q62639	1
Q62645	1
Q62649	1
Q62656	1
Q62658	2
Q62661	5
Q62668	2
Q62671	4
Q62688	1
Q62689	1
Q62698	3
Q62717	2
Q62726	1
Q62728	2
Q62733	9
Q62736	1
Q62737	1
Q62740	1
Q62746	1
Q62747	1
Q62760	1
Q62764	6
Q62771	2
Q62780	1
Q62785	2
Q62796	4
Q62798	1
Q62799	3
Q62806	4
Q62812	2
Q62824	2
Q62826	1
Q62835	2
Q62844	2
Q62845	1
Q62847	6
Q62848	3
Q62871	3
Q62881	2
Q62896	1
Q62901	2
Q62910	6
Q62915	2
Q62920	1
Q62924	1
Q62925	2
Q62950	1
Q62952	7
Q62959	1
Q62967	2
Q62968	6
Q62976	1
Q62985	2
Q62991	2
Q63014	2
Q63028	22
Q63081	1
Q63083	2
Q63099	2
Q63100	6
Q63132	3
Q63135	1
Q63164	3
Q63170	2
Q63186	1
Q63190	1
Q63246	4
Q63269	8
Q63312	3
Q63327	1
Q63344	1
Q63355	3
Q63356	1
Q63358	10
Q63406	4
Q63421	7
Q63424	3
Q63425	42
Q63430	2
Q63433	5
Q63448	1
Q63450	3
Q63470	1
Q63484	1
Q63488	8
Q63495	2
Q63507	1
Q63531	1
Q63537	1
Q63540	1
Q63544	1
Q63553	1
Q63560	7
Q63562	1
Q63621	2
Q63622	1
Q63623	1
Q63624	12
Q63625	6
Q63627	4
Q63632	3
Q63638	3
Q63665	1
Q63713	1
Q63716	1
Q63737	1
Q63744	2
Q63751	2
Q63754	1
Q63755	5
Q63767	1
Q63768	2
Q63769	2
Q63787	1
Q63788	2
Q63789	1
Q63796	1
Q63862	4
Q641W3	1
Q641W4	2
Q641X2	3
Q641Y6	2
Q641Y8	1
Q642A2	1
Q642G4	1
Q64303	6
Q64350	3
Q64359	1
Q64542	1
Q64548	5
Q64568	1
Q64595	1
Q64617	2
Q64632	14
Q64649	8
Q64716	3
Q65Z14	1
Q66H15	1
Q66H20	1
Q66H29	1
Q66H34	2
Q66H40	1
Q66H43	6
Q66H62	2
Q66H76	11
Q66H86	2
Q66H98	5
Q66HA1	1
Q66HA4	1
Q66HA5	2
Q66HA8	2
Q66HC1	1
Q66HC5	5
Q66HD0	1
Q66HD5	1
Q66HF9	2
Q66HG9	1
Q66HH4	1
Q66HL2	5
Q66HR5	1
Q66HR9	4
Q66X93	2
Q67EQ0	2
Q68A21	4
Q68FP1	2
Q68FQ2	1
Q68FR2	5
Q68FR3	2
Q68FR9	4
Q68FT1	1
Q68FU8	1
Q68FY1	2
Q68LP1	1
Q69FB3	2
Q6AXM7	3
Q6AXN4	2
Q6AXP3	2
Q6AXS5	4
Q6AXT4	1
Q6AXU6	3
Q6AXY7	2
Q6AY09	1
Q6AY20	1
Q6AY30	2
Q6AY57	2
Q6AY63	1
Q6AY84	1
Q6AY86	1
Q6AY91	4
Q6AY97	4
Q6AYA6	3
Q6AYC4	1
Q6AYH3	1
Q6AYH5	1
Q6AYJ1	1
Q6AYK1	3
Q6AYK3	2
Q6AYK6	1
Q6AYN4	4
Q6AYS6	1
Q6AYT4	4
Q6AYX5	3
Q6AZ61	1
Q6DGG0	2
Q6DTM3	1
Q6F6B3	1
Q6GMN2	1
Q6GUG4	2
Q6IE24	6
Q6IE70	1
Q6IFW8	1
Q6IFX0	2
Q6IMX7	3
Q6IMY1	2
Q6IMY8	1
Q6IN33	2
Q6IN36	1
Q6IRE4	1
Q6J1Y9	1
Q6J4I0	1
Q6JAM9	1
Q6JE36	15
Q6JHU9	3
Q6JWR2	1
Q6KC51	8
Q6LED0	4
Q6MG06	3
Q6MG07	1
Q6MG08	2
Q6MG48	17
Q6MG49	3
Q6MG71	2
Q6MG88	1
Q6MGA9	4
Q6MGB5	1
Q6MGB6	3
Q6NYB7	1
Q6P0K8	1
Q6P3V7	2
Q6P686	2
Q6P6T5	1
Q6P6V1	2
Q6P6V7	2
Q6P730	3
Q6P747	5
Q6P767	1
Q6P773	1
Q6P777	1
Q6P791	3
Q6P7P5	2
Q6P9T8	1
Q6P9V9	5
Q6PCT3	4
Q6PDU1	5
Q6PEC4	1
Q6PST4	4
Q6Q0N1	1
Q6Q629	1
Q6QLM7	2
Q6REY9	4
Q6RJR6	1
Q6TLK4	3
Q6TQE1	8
Q6TRW4	9
Q6UPR8	1
Q6URK4	5
Q6V7V2	3
Q6VBQ5	1
Q6Y290	1
Q6YDN7	2
Q712U5	1
Q71LX6	1
Q71TY3	2
Q75NT5	2
Q75PQ8	1
Q75Q39	3
Q75WE7	1
Q767I8	1
Q76JQ2	1
Q76MT4	3
Q78PB6	5
Q793F9	1
Q7TM96	1
Q7TMA5	1
Q7TMB0	1
Q7TMD5	1
Q7TMP6	1
Q7TN41	1
Q7TN49	1
Q7TNJ2	2
Q7TNK0	1
Q7TNK6	5
Q7TNY6	2
Q7TNY7	2
Q7TP36	8
Q7TP47	2
Q7TP54	2
Q7TPK1	2
Q7TPK6	2
Q7TQ84	3
Q7TSP2	2
Q7TSU1	4
Q7TT49	2
Q80W83	2
Q80WL2	1
Q80X08	16
Q80Z36	1
Q80Z39	1
Q80Z70	3
Q80ZD7	1
Q80ZG2	1
Q80ZG5	1
Q810T5	4
Q810W7	9
Q811Q2	1
Q811S9	1
Q811U3	2
Q812D1	5
Q8CF82	4
Q8CF97	6
Q8CG07	3
Q8CG09	2
Q8CG45	1
Q8CGS4	2
Q8CGS5	1
Q8CGU4	2
Q8CGZ2	1
Q8CJE2	2
Q8K1P7	3
Q8K1P8	2
Q8K1Q0	4
Q8K1Q4	1
Q8K3P7	2
Q8K3X0	6
Q8K3Y6	2
Q8K415	1
Q8K4I6	1
Q8K4K5	1
Q8K4S7	1
Q8K4V4	2
Q8K585	5
Q8K5E0	3
Q8R431	2
Q8R4S8	1
Q8R4T5	2
Q8R508	1
Q8R511	3
Q8R523	1
Q8R5M4	2
Q8VBU2	10
Q8VBX1	3
Q8VGC3	1
Q8VH46	4
Q8VHF0	1
Q8VHF5	1
Q8VHK2	5
Q8VHK7	2
Q8VHV7	2
Q8VHW9	1
Q8VIG2	1
Q8VIJ5	1
Q8VIL3	1
Q91XU1	1
Q91XU8	6
Q91Y80	1
Q91Y81	1
Q91Z79	4
Q91ZN1	2
Q91ZQ0	1
Q91ZT1	1
Q91ZY8	3
Q920D5	1
Q920G0	1
Q920H8	1
Q920J3	2
Q920J4	1
Q920Q0	12
Q921A2	2
Q921A3	1
Q923I8	1
Q923J6	2
Q923V4	2
Q923W4	2
Q924C3	1
Q924K2	2
Q924N5	3
Q924R9	2
Q924S5	2
Q924Y8	4
Q925B3	2
Q925D4	4
Q925F0	1
Q925G1	3
Q925N3	6
Q925N6	2
Q925Q9	6
Q99068	1
Q99JD4	5
Q99JE6	8
Q99M64	3
Q99MC0	3
Q99MH9	2
Q99MM4	1
Q99MZ4	3
Q99N37	7
Q99NH3	2
Q99P55	1
Q99P82	6
Q99P96	1
Q99P99	2
Q99PD2	2
Q99PD6	2
Q99PF5	2
Q99PM1	1
Q99PW6	3
Q9EPA0	7
Q9EPH2	19
Q9EPI1	3
Q9EPJ0	9
Q9EPX4	1
Q9EQG6	3
Q9EQH1	1
Q9EQR2	5
Q9EQS0	1
Q9ER24	2
Q9ERE6	13
Q9ERH3	6
Q9ERW3	2
Q9ES45	1
Q9ES67	5
Q9ES71	1
Q9ESB5	1
Q9ESM0	4
Q9ESN0	7
Q9ESR9	3
Q9EST6	2
Q9ESV1	6
Q9ESV6	2
Q9HB97	3
Q9JHB5	3
Q9JHI3	1
Q9JHL4	2
Q9JHS1	2
Q9JHU0	1
Q9JHU6	4
Q9JHW1	3
Q9JHX4	2
Q9JHY1	2
Q9JHY8	4
Q9JHZ4	3
Q9JI66	7
Q9JID1	3
Q9JIH7	3
Q9JII4	5
Q9JIL3	2
Q9JIR0	3
Q9JIR3	1
Q9JIS1	6
Q9JIT3	3
Q9JIX5	1
Q9JJ19	7
Q9JJ54	4
Q9JJH5	2
Q9JJM7	1
Q9JJM9	2
Q9JJP0	3
Q9JJS5	3
Q9JK11	17
Q9JK25	6
Q9JK71	9
Q9JKA7	2
Q9JKA9	5
Q9JKB0	2
Q9JKB5	1
Q9JKC9	4
Q9JKL8	1
Q9JKS6	4
Q9JKU0	2
Q9JLH5	1
Q9JLS3	1
Q9JLT0	2
Q9JM15	3
Q9JM80	3
Q9JMG6	2
Q9QUL6	2
Q9QW07	1
Q9QW30	1
Q9QWN8	3
Q9QX69	2
Q9QXU8	4
Q9QXU9	1
Q9QY17	1
Q9QYC5	1
Q9QYF3	3
Q9QYJ2	2
Q9QYM0	3
Q9QYN5	1
Q9QYP1	1
Q9QYP2	2
Q9QYU1	1
Q9QZ48	1
Q9QZ76	1
Q9QZ86	1
Q9QZC4	5
Q9QZH4	3
Q9QZK5	1
Q9QZM5	4
Q9QZR6	2
Q9QZR8	2
Q9R010	2
Q9R037	5
Q9R050	1
Q9R066	6
Q9R080	5
Q9R103	2
Q9R189	1
Q9R1A0	2
Q9R1N3	2
Q9R1Q2	4
Q9R237	1
Q9WTN5	2
Q9WTP0	13
Q9WTQ0	2
Q9WTQ1	4
Q9WTR8	2
Q9WTT6	1
Q9WTW8	3
Q9WTY2	5
Q9WU49	4
Q9WU61	1
Q9WU70	3
Q9WU74	10
Q9WU82	4
Q9WUB5	1
Q9WUD2	8
Q9WUF4	2
Q9WUI9	4
Q9WUK5	2
Q9WUL0	4
Q9WUW3	1
Q9WVB9	2
Q9WVC0	2
Q9WVC7	9
Q9WVE9	14
Q9WVR6	4
Q9Z0G8	2
Q9Z0W5	1
Q9Z136	2
Q9Z173	1
Q9Z1A6	3
Q9Z1E1	4
Q9Z1H9	2
Q9Z1K9	1
Q9Z1N1	3
Q9Z1N3	5
Q9Z1P3	2
Q9Z1T4	2
Q9Z1W6	4
Q9Z1X1	2
Q9Z1Z1	2
Q9Z1Z3	5
Q9Z1Z9	1
Q9Z254	2
Q9Z272	5
Q9Z286	1
Q9Z2G8	1
Q9Z2I7	1
Q9Z2J4	1
Q9Z2L0	4
Q9Z2L9	3
Q9Z2P4	1
Q9Z2Q1	4
Q9Z2Q7	1
Q9Z2X5	1
Q9Z327	10
Q9Z330	1
Q9Z340	7
