# Supplementary material for: Peptide ligands targeting FGF receptors promote recovery from dorsal root crush injury via AKT/mTOR signaling
Source: Theranostics. 2021 Nov 2;11(20):10125–47. doi: 10.7150/thno.62525 (PMC8581430; doi:10.7150/thno.62525)
Supplement: Supplementary file 4 — Supplementary databases 3. [file thnov11p10125s4.xlsx]

## Sheet: DESeq2
otu_id	baseMean	log2FoldChange	lfcSE	stat	pvalue	FC	padj	Protein	Protein Name	Gene Name	Mol weight [kDa]	Sequence length	Proteins	Positions within proteins	Fasta headers	Leading proteins	Positions within Leading proteins	Position	Amino acid	Sequence window	Score	Score for localization	Phospho (STY) Probabilities	Phospho (STY) Score diffs	Position in peptide	Charge	Mass error [ppm]
P16884_17	74610	1.25883	0.261656	4.811	1.50174e-06	2.39302	0.00162588	P16884	Neurofilament heavy polypeptide	Nefh	115.38	1072	P16884	436	NFH_RAT Neurofilament heavy polypeptide OS=Rattus norvegicus OX=10116 GN=Nefh PE=1 SV=4	P16884	436	436	S	GLPKIPSMSTHIKVKSEEKIKVVEKSEKETV	60.598	44.188	VKS(1)EEKIK	VKS(44.19)EEKIK	3	4	0.053876
Q5BK82	2973.49	1.07599	0.320673	3.35541	0.000792471	2.10817	0.0590489	Q5BK82	E3 ubiquitin-protein ligase TRIM69	Trim69	57.214	499	Q5BK82	91	TRI69_RAT E3 ubiquitin-protein ligase TRIM69 OS=Rattus norvegicus OX=10116 GN=Trim69 PE=1 SV=1	Q5BK82	91	91	T	TFCPECKMLCQYSNCTFNLVLEKLVEKIKRL	17.281	17.281	MLCQY(1)S(1)NCT(1)FNLVLEK	MLCQY(17.28)S(17.28)NCT(17.28)FNLVLEK	9	3	4.1068
Q5BK82_1	2973.49	1.07599	0.320673	3.35541	0.000792471	2.10817	0.0590489	Q5BK82	E3 ubiquitin-protein ligase TRIM69	Trim69	57.214	499	Q5BK82	87	TRI69_RAT E3 ubiquitin-protein ligase TRIM69 OS=Rattus norvegicus OX=10116 GN=Trim69 PE=1 SV=1	Q5BK82	87	87	Y	QAKETFCPECKMLCQYSNCTFNLVLEKLVEK	17.281	17.281	MLCQY(1)S(1)NCT(1)FNLVLEK	MLCQY(17.28)S(17.28)NCT(17.28)FNLVLEK	5	3	4.1068
P15146_16	40248.6	0.855893	0.277611	3.08307	0.0020488	1.80988	0.0982503	P15146	Microtubule-associated protein 2	Map2	202.41	1861	P15146	449	MTAP2_RAT Microtubule-associated protein 2 OS=Rattus norvegicus OX=10116 GN=Map2 PE=1 SV=3	P15146	449	449	S	TETEPQTKLEETSKVSIEETVAKEEESLKLK	78.098	69.152	LEET(0.033)S(0.033)KVS(0.919)IEET(0.015)VAKEEESLK	LEET(-14.49)S(-14.49)KVS(14.49)IEET(-17.75)VAKEEES(-45.36)LK	8	4	0.20841
Q9JK11_8	17808.9	0.841777	0.370279	2.27336	0.0230047	1.79226	0.262928	Q9JK11	Reticulon-4	Rtn4	126.39	1163	Q9JK11	487	RTN4_RAT Reticulon-4 OS=Rattus norvegicus OX=10116 GN=Rtn4 PE=1 SV=1	Q9JK11	487	487	T	EKKIEERKAQIITEKTSPKTSNPFLVAVQDS	77.527	77.527	AQIIT(0.005)EKT(0.926)S(0.07)PK	AQIIT(-23)EKT(11.24)S(-11.24)PK	8	3	0.63498
P12839_23	350246	0.830408	0.302602	2.74423	0.00606534	1.77819	0.168378	P12839	Neurofilament medium polypeptide	Nefm	95.79	846	P12839	643	NFM_RAT Neurofilament medium polypeptide OS=Rattus norvegicus OX=10116 GN=Nefm PE=1 SV=4	P12839	643	643	S	KEEEKVEEKKEVAKESPKEEKVEKKEEKPKD	64.675	40.725	KEVAKES(1)PK	KEVAKES(40.72)PK	7	4	0.053809
P15205_66	240544	0.820105	0.255273	3.21266	0.00131511	1.76554	0.0805937	P15205	Microtubule-associated protein 1B	Map1b	269.64	2461	P15205	1772	MAP1B_RAT Microtubule-associated protein 1B OS=Rattus norvegicus OX=10116 GN=Map1b PE=1 SV=3	P15205	1772	1772	S	SLASEKVQSLEGEKLSPKSDISPLTPRESSP	76.85	76.85	VQSLEGEKLS(1)PK	VQS(-42.42)LEGEKLS(42.42)PK	10	3	0.22374
P15205_41	41505.4	0.803059	0.174154	4.61121	4.00336e-06	1.7448	0.00325073	P15205	Microtubule-associated protein 1B	Map1b	269.64	2461	P15205	1778	MAP1B_RAT Microtubule-associated protein 1B OS=Rattus norvegicus OX=10116 GN=Map1b PE=1 SV=3	P15205	1778	1778	S	VQSLEGEKLSPKSDISPLTPRESSPTYSPGF	110.53	48.44	S(0.017)DIS(0.983)PLT(1)PR	S(-17.55)DIS(17.55)PLT(38.45)PR	4	2	0.067861
P12839_26	2.41962e+06	0.799642	0.303473	2.63496	0.0084146	1.74067	0.197691	P12839	Neurofilament medium polypeptide	Nefm	95.79	846	P12839	667	NFM_RAT Neurofilament medium polypeptide OS=Rattus norvegicus OX=10116 GN=Nefm PE=1 SV=4	P12839	667	667	S	KEEKPKDVPDKKKAESPVKEKAVEEMITITK	115.14	32.946	KAES(1)PVKEK	KAES(32.95)PVKEK	4	4	0.053809
P34926_18	19447.8	0.793824	0.219962	3.60892	0.000307474	1.73366	0.0402029	P34926	Microtubule-associated protein 1A	Map1a	299.53	2774	P34926	984	MAP1A_RAT Microtubule-associated protein 1A OS=Rattus norvegicus OX=10116 GN=Map1a PE=1 SV=1	P34926	984	984	S	PALGEVEERCLSPDDSTVKMASPPPSGPPSA	115.78	115.78	CLS(0.013)PDDS(0.851)T(0.135)VK	CLS(-18.05)PDDS(7.99)T(-7.99)VK	7	2	-0.25012
P34926_42	77656	0.791146	0.299919	2.63787	0.0083429	1.73045	0.197691	P34926	Microtubule-associated protein 1A	Map1a	299.53	2774	P34926	1447	MAP1A_RAT Microtubule-associated protein 1A OS=Rattus norvegicus OX=10116 GN=Map1a PE=1 SV=1	P34926	1447	1447	S	TQATEPRDRAQERRDSEEKDKSLELRDRTPE	118.4	52.693	RDS(1)EEKDK	RDS(52.69)EEKDK	3	3	0.46331
P34926_30	31172.5	0.790881	0.292983	2.69941	0.00694622	1.73013	0.184929	P34926	Microtubule-associated protein 1A	Map1a	299.53	2774	P34926	1160	MAP1A_RAT Microtubule-associated protein 1A OS=Rattus norvegicus OX=10116 GN=Map1a PE=1 SV=1	P34926	1160	1160	S	SVVSPDTTKQEATPRSPCSLKEQQPHKDLWP	77.746	77.746	QEAT(0.062)PRS(0.938)PCS(0.001)LK	QEAT(-11.8)PRS(11.8)PCS(-32.13)LK	7	3	-0.41984
P34926_19	20655.8	0.78689	0.211072	3.72806	0.000192958	1.72535	0.0359878	P34926	Microtubule-associated protein 1A	Map1a	299.53	2774	P34926	1375	MAP1A_RAT Microtubule-associated protein 1A OS=Rattus norvegicus OX=10116 GN=Map1a PE=1 SV=1	P34926	1375	1375	T	GALDEENKPGRQQDKTPEQKGRDLDEKDTAA	75.479	75.479	QQDKT(1)PEQK	QQDKT(75.48)PEQK	5	3	-0.0020988
P15205_67	348652	0.783219	0.248482	3.15202	0.00162144	1.72097	0.0863349	P15205	Microtubule-associated protein 1B	Map1b	269.64	2461	P15205	1201	MAP1B_RAT Microtubule-associated protein 1B OS=Rattus norvegicus OX=10116 GN=Map1b PE=1 SV=3	P15205	1201	1201	S	DATDGRDYNASASTISPPSSMEEDKFSKSAL	138.92	138.92	DYNASAS(0.001)T(0.003)IS(0.996)PPSSMEEDKFSK	DY(-79.45)NAS(-46.72)AS(-31.73)T(-24.72)IS(24.72)PPS(-38.65)S(-46.72)MEEDKFS(-89.73)K	10	4	0.021751
Q5M876	9649.05	0.752107	0.203501	3.69583	0.000219166	1.68425	0.0374659	Q5M876	N-acyl-aromatic-L-amino acid amidohydrolase (carboxylate-forming)	Acy3	35.419	319	Q5M876	193	ACY3_RAT N-acyl-aromatic-L-amino acid amidohydrolase (carboxylate-forming) OS=Rattus norvegicus OX=10116 GN=Acy3 PE=1 SV=1	Q5M876	193	193	S	ELGPQPQGVLRAELFSQMRAMVASILDFIEL	29.154	29.154	NGIS(0.174)LELGPQPQGVLRAELFS(0.826)QMR	NGIS(-6.76)LELGPQPQGVLRAELFS(6.76)QMR	21	4	0.14289
B5DF21	2531.2	0.751328	0.309923	2.42424	0.0153406	1.68334	0.240018	B5DF21	Protein Smaug homolog 1	Samd4a	67.15	610	B5DF21	472	SMAG1_RAT Protein Smaug homolog 1 OS=Rattus norvegicus OX=10116 GN=Samd4a PE=1 SV=1	B5DF21	472	472	S	SGYRQQRNRGFGQSNSLPTASSVGSGMGRRN	33.835	33.835	GFGQS(0.217)NS(0.759)LPT(0.013)AS(0.004)S(0.004)VGS(0.002)GMGR	GFGQS(-5.43)NS(5.43)LPT(-17.73)AS(-22.69)S(-22.38)VGS(-26.26)GMGR	7	3	-0.23342
Q9JK11_1	4165.25	0.751217	0.216605	3.46814	0.000524074	1.68321	0.0500556	Q9JK11	Reticulon-4	Rtn4	126.39	1163	Q9JK11	295	RTN4_RAT Reticulon-4 OS=Rattus norvegicus OX=10116 GN=Rtn4 PE=1 SV=1	Q9JK11	295	295	S	FSELEYSEMGSSFKGSPKGESAILVENTKEE	84.942	38.017	GS(0.818)PKGES(0.181)AILVENT(0.001)K	GS(6.56)PKGES(-6.56)AILVENT(-27.59)K	2	3	0.33237
P34926_33	44530.5	0.743169	0.215129	3.45453	0.000551259	1.67385	0.0500556	P34926	Microtubule-associated protein 1A	Map1a	299.53	2774	P34926	980	MAP1A_RAT Microtubule-associated protein 1A OS=Rattus norvegicus OX=10116 GN=Map1a PE=1 SV=1	P34926	980	980	S	PPGEPALGEVEERCLSPDDSTVKMASPPPSG	148.19	36.284	CLS(0.994)PDDS(0.004)T(0.002)VK	CLS(24.07)PDDS(-24.07)T(-26.6)VK	3	3	-2.8111
Q6P3V7	1396.18	0.741276	0.240867	3.07753	0.00208721	1.67165	0.0982503	Q6P3V7	Tetratricopeptide repeat protein 41	Ttc41	150.28	1309	Q6P3V7	1180	TTC41_RAT Tetratricopeptide repeat protein 41 OS=Rattus norvegicus OX=10116 GN=Ttc41 PE=2 SV=2	Q6P3V7	1180	1180	T	SDKAKYFPGRGKKTLTPILSMSAEEKAQNSQ	21.775	20.427	T(0.75)LT(0.75)PILS(0.75)MS(0.75)AEEK	T(0)LT(0)PILS(0)MS(0)AEEK	3	4	-0.14628
Q6P3V7_1	1396.18	0.741276	0.240867	3.07753	0.00208721	1.67165	0.0982503	Q6P3V7	Tetratricopeptide repeat protein 41	Ttc41	150.28	1309	Q6P3V7	1178	TTC41_RAT Tetratricopeptide repeat protein 41 OS=Rattus norvegicus OX=10116 GN=Ttc41 PE=2 SV=2	Q6P3V7	1178	1178	T	LVSDKAKYFPGRGKKTLTPILSMSAEEKAQN	21.775	20.427	T(0.75)LT(0.75)PILS(0.75)MS(0.75)AEEK	T(0)LT(0)PILS(0)MS(0)AEEK	1	4	-0.14628
Q9JJ19	9974.66	0.734271	0.265992	2.7605	0.00577134	1.66356	0.167799	Q9JJ19	Na(+)/H(+) exchange regulatory cofactor NHE-RF1	Slc9a3r1	38.83	356	Q9JJ19	275	NHRF1_RAT Na(+)/H(+) exchange regulatory cofactor NHE-RF1 OS=Rattus norvegicus OX=10116 GN=Slc9a3r1 PE=1 SV=3	Q9JJ19	275	275	S	EIQKENSREALVEPASESPRPALARSASSDT	35.748	35.748	EALVEPAS(0.541)ES(0.459)PRPALAR	EALVEPAS(0.71)ES(-0.71)PRPALAR	8	4	0.95101
P15205_16	9441.07	0.73034	0.241824	3.02013	0.00252665	1.65903	0.107981	P15205	Microtubule-associated protein 1B	Map1b	269.64	2461	P15205	1380	MAP1B_RAT Microtubule-associated protein 1B OS=Rattus norvegicus OX=10116 GN=Map1b PE=1 SV=3	P15205	1380	1380	S	NERSSISPMDEPVPDSESPIEKVLSPLRSPP	91.767	91.767	S(0.022)S(0.025)IS(0.953)PMDEPVPDS(0.598)ES(0.402)PIEK	S(-17)S(-16.44)IS(16.44)PMDEPVPDS(1.79)ES(-1.79)PIEK	13	3	0.19689
P15205_46	47737.2	0.716482	0.266492	2.68857	0.00717584	1.64317	0.186083	P15205	Microtubule-associated protein 1B	Map1b	269.64	2461	P15205	1786	MAP1B_RAT Microtubule-associated protein 1B OS=Rattus norvegicus OX=10116 GN=Map1b PE=1 SV=3	P15205	1786	1786	S	LSPKSDISPLTPRESSPTYSPGFSDSTSGAK	126.29	63.69	ES(0.135)S(0.827)PT(0.762)Y(0.151)S(0.121)PGFS(0.003)DSTSGAK	ES(-8.56)S(8.56)PT(8.1)Y(-8.1)S(-9.47)PGFS(-26.46)DS(-38.76)T(-43.7)S(-48.22)GAK	3	3	-3.0362
Q80X08_2	2147.93	0.71611	0.249923	2.86532	0.0041659	1.64275	0.140946	Q80X08	WASH complex subunit 2	Washc2	145.15	1328	Q80X08	744	WASC2_RAT WASH complex subunit 2 OS=Rattus norvegicus OX=10116 GN=Washc2 PE=1 SV=1	Q80X08	744	744	S	SGVKPVDLKAENAAASPEVGSADVANVAQKE	38.374	38.374	AENAAAS(0.93)PEVGS(0.07)ADVANVAQK	AENAAAS(11.24)PEVGS(-11.24)ADVANVAQK	7	3	-0.12785
P15205_23	12813.6	0.715297	0.204336	3.5006	0.000464212	1.64182	0.0486374	P15205	Microtubule-associated protein 1B	Map1b	269.64	2461	P15205	1789	MAP1B_RAT Microtubule-associated protein 1B OS=Rattus norvegicus OX=10116 GN=Map1b PE=1 SV=3	P15205	1789	1789	Y	KSDISPLTPRESSPTYSPGFSDSTSGAKEST	108.25	108.25	ES(0.238)S(0.751)PT(0.033)Y(0.675)S(0.303)PGFSDSTSGAK	ES(-4.84)S(4.84)PT(-14.4)Y(3.43)S(-3.43)PGFS(-55.34)DS(-65.81)T(-71.21)S(-76.26)GAK	6	3	-0.55995
P15205_60	104778	0.709703	0.338501	2.09661	0.0360284	1.63547	0.303161	P15205	Microtubule-associated protein 1B	Map1b	269.64	2461	P15205	1942	MAP1B_RAT Microtubule-associated protein 1B OS=Rattus norvegicus OX=10116 GN=Map1b PE=1 SV=3	P15205	1942	1942	T	EDGGYSCEITEKTTRTPEEGGYSYEISEKTT	155.1	155.1	T(1)PEEGGYSYEISEK	T(49.93)PEEGGY(-54.4)S(-49.93)Y(-84.29)EIS(-119.65)EK	1	3	0.71317
P12839_14	30036.5	0.702463	0.298092	2.35653	0.0184466	1.62728	0.249577	P12839	Neurofilament medium polypeptide	Nefm	95.79	846	P12839	550	NFM_RAT Neurofilament medium polypeptide OS=Rattus norvegicus OX=10116 GN=Nefm PE=1 SV=4	P12839	550	550	S	VKSDQAEEGGSEKEGSSEKDEGEQEEEGETE	169.98	169.98	EGS(0.543)S(0.457)EKDEGEQEEEGETEAEGEGEEAEAK	EGS(0.75)S(-0.75)EKDEGEQEEEGET(-129.04)EAEGEGEEAEAK	3	4	0.087839
P12839_8	8949.34	0.69527	0.281856	2.46675	0.0136344	1.61919	0.233076	P12839	Neurofilament medium polypeptide	Nefm	95.79	846	P12839	551	NFM_RAT Neurofilament medium polypeptide OS=Rattus norvegicus OX=10116 GN=Nefm PE=1 SV=4	P12839	551	551	S	KSDQAEEGGSEKEGSSEKDEGEQEEEGETEA	110.13	110.13	EGS(0.5)S(0.5)EKDEGEQEEEGETEAEGEGEEAEAKEEK	EGS(0)S(0)EKDEGEQEEEGET(-49.78)EAEGEGEEAEAKEEK	4	5	0.22177
P12839_22	220660	0.693926	0.205578	3.37549	0.000736838	1.61768	0.058372	P12839	Neurofilament medium polypeptide	Nefm	95.79	846	P12839	767	NFM_RAT Neurofilament medium polypeptide OS=Rattus norvegicus OX=10116 GN=Nefm PE=1 SV=4	P12839	767	767	S	GQEEEKGVVTNGLDVSPAEEKKGEDRSDDKV	218.2	127.97	GVVTNGLDVS(1)PAEEK	GVVT(-71.4)NGLDVS(71.4)PAEEK	10	3	0.34141
Q9JIR0	2806.5	0.692632	0.174983	3.95827	7.5494e-05	1.61623	0.0222913	Q9JIR0	Peripheral-type benzodiazepine receptor-associated protein 1	Tspoap1	200.2	1847	Q9JIR0	149	RIMB1_RAT Peripheral-type benzodiazepine receptor-associated protein 1 OS=Rattus norvegicus OX=10116 GN=Tspoap1 PE=1 SV=2	Q9JIR0	149	149	S	HCTILKEENQMLRKSSFPETEEKVRRLKRKN	26.673	26.673	KS(1)S(1)FPET(1)EEK	KS(26.67)S(26.67)FPET(26.67)EEK	3	4	3.8499
Q9JIR0_1	2806.5	0.692632	0.174983	3.95827	7.5494e-05	1.61623	0.0222913	Q9JIR0	Peripheral-type benzodiazepine receptor-associated protein 1	Tspoap1	200.2	1847	Q9JIR0	148	RIMB1_RAT Peripheral-type benzodiazepine receptor-associated protein 1 OS=Rattus norvegicus OX=10116 GN=Tspoap1 PE=1 SV=2	Q9JIR0	148	148	S	QHCTILKEENQMLRKSSFPETEEKVRRLKRK	26.673	26.673	KS(1)S(1)FPET(1)EEK	KS(26.67)S(26.67)FPET(26.67)EEK	2	4	3.8499
Q9JIR0_2	2806.5	0.692632	0.174983	3.95827	7.5494e-05	1.61623	0.0222913	Q9JIR0	Peripheral-type benzodiazepine receptor-associated protein 1	Tspoap1	200.2	1847	Q9JIR0	153	RIMB1_RAT Peripheral-type benzodiazepine receptor-associated protein 1 OS=Rattus norvegicus OX=10116 GN=Tspoap1 PE=1 SV=2	Q9JIR0	153	153	T	LKEENQMLRKSSFPETEEKVRRLKRKNAELA	26.673	26.673	KS(1)S(1)FPET(1)EEK	KS(26.67)S(26.67)FPET(26.67)EEK	7	4	3.8499
Q5XIS7	7470.06	0.692391	0.326129	2.12306	0.0337489	1.61596	0.293196	Q5XIS7	Ubiquitin-associated protein 1	Ubap1	55.139	502	Q5XIS7	146	UBAP1_RAT Ubiquitin-associated protein 1 OS=Rattus norvegicus OX=10116 GN=Ubap1 PE=2 SV=1	Q5XIS7	146	146	S	TPTRVSSSATKQKVLSPPHTKADFNPADFEC	36.585	36.585	VLS(0.992)PPHT(0.008)K	VLS(21.21)PPHT(-21.21)K	3	3	0.15339
P70580	13922.3	0.690142	0.280933	2.4566	0.0140258	1.61344	0.23308	P70580	Membrane-associated progesterone receptor component 1	Pgrmc1	21.598	195	P70580	178	PGRC1_RAT Membrane-associated progesterone receptor component 1 OS=Rattus norvegicus OX=10116 GN=Pgrmc1 PE=1 SV=3	P70580	178	178	T	KYHHVGKLLKEGEEPTVYSDDEEPKDEAARK	36.311	36.311	LLKEGEEPT(0.505)VY(0.038)S(0.457)DDEEPKDEAAR	LLKEGEEPT(0.44)VY(-11.29)S(-0.44)DDEEPKDEAAR	9	4	0.075866
O35314_2	20295.2	0.689837	0.286546	2.40742	0.0160655	1.6131	0.240464	O35314	Secretogranin-1	Chgb	77.535	675	O35314	100	SCG1_RAT Secretogranin-1 OS=Rattus norvegicus OX=10116 GN=Chgb PE=1 SV=2	O35314	100	100	S	LLRDPSDASVGRWASSREETGAPVEDSPGQA	76.471	76.471	WAS(0.122)S(0.614)REET(0.264)GAPVEDSPGQAK	WAS(-7.04)S(3.67)REET(-3.67)GAPVEDS(-37.09)PGQAK	4	3	-0.40971
P12839_21	175274	0.686911	0.322133	2.13238	0.0329754	1.60983	0.291044	P12839	Neurofilament medium polypeptide	Nefm	95.79	846	P12839	604	NFM_RAT Neurofilament medium polypeptide OS=Rattus norvegicus OX=10116 GN=Nefm PE=1 SV=4	P12839	604	604	S	AIKEEIKVEKPEKAKSPVPKSPVEEVKPKPE	72.643	30.416	AKS(1)PVPKS(1)PVEEVK	AKS(30.42)PVPKS(30.42)PVEEVK	3	4	0.13393
P12839_25	840611	0.684164	0.208065	3.28822	0.00100825	1.60677	0.0682007	P12839	Neurofilament medium polypeptide	Nefm	95.79	846	P12839	713	NFM_RAT Neurofilament medium polypeptide OS=Rattus norvegicus OX=10116 GN=Nefm PE=1 SV=4	P12839	713	713	S	QQQEKVKEKAEEEGGSEEEVGDKSPQESKKE	178.22	27.055	VKEKAEEEGGS(1)EEEVGDK	VKEKAEEEGGS(27.06)EEEVGDK	11	4	1.4472
P15205_11	5349.43	0.68217	0.282665	2.41335	0.0158066	1.60455	0.240018	P15205	Microtubule-associated protein 1B	Map1b	269.64	2461	P15205	1624	MAP1B_RAT Microtubule-associated protein 1B OS=Rattus norvegicus OX=10116 GN=Map1b PE=1 SV=3	P15205	1624	1624	S	PMSISPPDFSPKTAKSRTPVQDHRSEQSSMS	41.383	37.426	S(0.5)RT(0.5)PVQDHR	S(0)RT(0)PVQDHR	1	3	-0.027349
Q5QD51_18	42568.1	0.681015	0.181771	3.74655	0.000179286	1.60327	0.0359878	Q5QD51	A-kinase anchor protein 12	Akap12	181.11	1687	Q5QD51	1571	AKA12_RAT A-kinase anchor protein 12 OS=Rattus norvegicus OX=10116 GN=Akap12 PE=1 SV=1	Q5QD51	1571	1571	S	CQDETPSAAAQRGLASPDRSGGMGSASEMLA	133.47	62.546	GLAS(1)PDR	GLAS(62.55)PDR	4	2	0.14261
Q5U1Z0	5174.03	0.676556	0.329321	2.05439	0.0399376	1.59832	0.315614	Q5U1Z0	Rab3 GTPase-activating protein non-catalytic subunit	Rab3gap2	154.43	1386	Q5U1Z0	976	RBGPR_RAT Rab3 GTPase-activating protein non-catalytic subunit OS=Rattus norvegicus OX=10116 GN=Rab3gap2 PE=1 SV=2	Q5U1Z0	976	976	S	KDVENPDEPREGIARSPPEVSEVETDLGAVP	47.088	47.088	S(0.923)PPEVS(0.075)EVET(0.002)DLGAVPDLLR	S(10.88)PPEVS(-10.88)EVET(-26.46)DLGAVPDLLR	1	3	1.2992
P15205_44	45777.1	0.674062	0.204866	3.29025	0.00100097	1.59556	0.0682007	P15205	Microtubule-associated protein 1B	Map1b	269.64	2461	P15205	1274	MAP1B_RAT Microtubule-associated protein 1B OS=Rattus norvegicus OX=10116 GN=Map1b PE=1 SV=3	P15205	1274	1274	T	IEKTPLGERSVNFSLTPNEIKASAEGEATAV	126.09	101.75	SVNFS(0.002)LT(0.998)PNEIK	S(-52.57)VNFS(-28.03)LT(28.03)PNEIK	7	3	0.22551
P15205	2099.36	0.670315	0.189168	3.54349	0.00039487	1.59142	0.0429851	P15205	Microtubule-associated protein 1B	Map1b	269.64	2461	P15205	1248	MAP1B_RAT Microtubule-associated protein 1B OS=Rattus norvegicus OX=10116 GN=Map1b PE=1 SV=3	P15205	1248	1248	S	LDIKDVSDERLSPAKSPSLSPSPPSPIEKTP	39.506	25.803	LS(0.131)PAKS(0.695)PS(0.481)LS(0.422)PS(0.139)PPS(0.133)PIEK	LS(-8.01)PAKS(7.56)PS(0.78)LS(-0.78)PS(-8.16)PPS(-8.65)PIEK	6	4	0.27542
P15205_59	112524	0.668822	0.223509	2.99237	0.00276819	1.58977	0.112763	P15205	Microtubule-associated protein 1B	Map1b	269.64	2461	P15205	1908	MAP1B_RAT Microtubule-associated protein 1B OS=Rattus norvegicus OX=10116 GN=Map1b PE=1 SV=3	P15205	1908	1908	S	DVGGYYYEKTERTIKSPCDSGYSYETIEKTT	128.98	128.98	T(0.001)IKS(0.559)PCDS(0.355)GYS(0.084)YETIEK	T(-25.74)IKS(1.97)PCDS(-1.97)GY(-31.4)S(-8.23)Y(-39.11)ET(-43.51)IEK	4	3	-0.5964
P12839_20	170865	0.66753	0.263082	2.53735	0.0111696	1.58835	0.219954	P12839	Neurofilament medium polypeptide	Nefm	95.79	846	P12839	609	NFM_RAT Neurofilament medium polypeptide OS=Rattus norvegicus OX=10116 GN=Nefm PE=1 SV=4	P12839	609	609	S	IKVEKPEKAKSPVPKSPVEEVKPKPEAKAGK	94.85	26.541	S(1)PVEEVKPKPEAK	S(26.54)PVEEVKPKPEAK	1	4	-0.57796
Q5QD51_14	16019.5	0.66721	0.296372	2.25126	0.0243693	1.588	0.265969	Q5QD51	A-kinase anchor protein 12	Akap12	181.11	1687	Q5QD51	1352	AKA12_RAT A-kinase anchor protein 12 OS=Rattus norvegicus OX=10116 GN=Akap12 PE=1 SV=1	Q5QD51	1352	1352	S	MPSSERGKALGSLGGSPSLPDQDKAGCIEVQ	117.53	117.53	ALGS(0.001)LGGS(0.792)PS(0.207)LPDQDK	ALGS(-27.65)LGGS(5.83)PS(-5.83)LPDQDK	8	3	0.041504
Q66H76	1045.81	0.665918	0.325955	2.04297	0.0410549	1.58658	0.31901	Q66H76	Paxillin	Pxn	64.018	586	Q66H76	132	PAXI_RAT Paxillin OS=Rattus norvegicus OX=10116 GN=Pxn PE=1 SV=1	Q66H76	132	132	T	VYSFPNKQKSAEPSPTVMSSSLGSNLSELDR	41.562	41.562	S(0.042)AEPS(0.134)PT(0.535)VMS(0.208)S(0.059)S(0.018)LGS(0.003)NLS(0.002)ELDR	S(-11.05)AEPS(-6.01)PT(4.1)VMS(-4.1)S(-9.59)S(-14.8)LGS(-22.54)NLS(-25.47)ELDR	7	3	-1.155
P15205_64	159989	0.664364	0.194773	3.41096	0.000647356	1.58487	0.0553319	P15205	Microtubule-associated protein 1B	Map1b	269.64	2461	P15205	1925	MAP1B_RAT Microtubule-associated protein 1B OS=Rattus norvegicus OX=10116 GN=Map1b PE=1 SV=3	P15205	1925	1925	T	CDSGYSYETIEKTTKTPEDGGYSCEITEKTT	108.08	101.75	T(0.053)T(0.053)KT(0.889)PEDGGY(0.001)S(0.005)CEITEK	T(-12.28)T(-12.28)KT(12.28)PEDGGY(-29.16)S(-22.4)CEIT(-57.7)EK	4	4	0.27611
P15205_36	26793.5	0.662591	0.225557	2.93758	0.0033079	1.58292	0.123495	P15205	Microtubule-associated protein 1B	Map1b	269.64	2461	P15205	1150	MAP1B_RAT Microtubule-associated protein 1B OS=Rattus norvegicus OX=10116 GN=Map1b PE=1 SV=3	P15205	1150	1150	S	DVMSDETNNEETESPSQEFVNITKYESSLYS	133.38	133.38	DVMSDETNNEET(0.065)ES(0.373)PS(0.563)QEFVNITK	DVMS(-97.08)DET(-84.28)NNEET(-9.38)ES(-1.79)PS(1.79)QEFVNIT(-51.71)K	16	4	0.12119
P35465_2	1491.52	0.653609	0.214266	3.05045	0.00228497	1.5731	0.102983	P35465	Serine/threonine-protein kinase PAK 1	Pak1	60.577	544	P35465	224	PAK1_RAT Serine/threonine-protein kinase PAK 1 OS=Rattus norvegicus OX=10116 GN=Pak1 PE=1 SV=3	P35465	224	224	T	PVTPTRDVATSPISPTENNTTPPDALTRNTE	46.578	46.578	DVAT(0.09)S(0.086)PIS(0.86)PT(0.86)ENNT(0.079)T(0.025)PPDALTR	DVAT(-14.19)S(-14.19)PIS(13.55)PT(13.55)ENNT(-13.55)T(-19.82)PPDALT(-39.81)R	10	3	-0.83306
Q6P7P5_1	2374.99	0.651735	0.27845	2.34058	0.0192537	1.57106	0.25291	Q6P7P5	Basic leucine zipper and W2 domain-containing protein 1	Bzw1	48.043	419	Q6P7P5	413	BZW1_RAT Basic leucine zipper and W2 domain-containing protein 1 OS=Rattus norvegicus OX=10116 GN=Bzw1 PE=1 SV=1	Q6P7P5	413	413	S	KKFVEWLKNAEEESESEAEEGD_________	42.001	37.954	NAEEES(1)ES(1)EAEEGD	NAEEES(37.95)ES(37.95)EAEEGD	8	3	-0.18175
P34980	9038.97	0.65131	0.306694	2.12365	0.0336996	1.57059	0.293196	P34980	Prostaglandin E2 receptor EP3 subtype	Ptger3	39.942	365	P34980	293	PE2R3_RAT Prostaglandin E2 receptor EP3 subtype OS=Rattus norvegicus OX=10116 GN=Ptger3 PE=1 SV=1	P34980	293	293	T	MLKMIFNQMSVEQCKTQMGKEKECNSFLIAV	28.212	28.212	MIFNQMS(0.048)VEQCKT(0.952)QMGK	MIFNQMS(-12.97)VEQCKT(12.97)QMGK	13	4	-1.1988
P15205_62	145745	0.651182	0.176974	3.67953	0.000233666	1.57045	0.0379473	P15205	Microtubule-associated protein 1B	Map1b	269.64	2461	P15205	1371	MAP1B_RAT Microtubule-associated protein 1B OS=Rattus norvegicus OX=10116 GN=Map1b PE=1 SV=3	P15205	1371	1371	S	FEFTEAKDENERSSISPMDEPVPDSESPIEK	124.66	124.66	S(0.018)S(0.023)IS(0.958)PMDEPVPDS(0.021)ES(0.979)PIEK	S(-17.17)S(-16.17)IS(16.17)PMDEPVPDS(-16.78)ES(16.78)PIEK	4	3	-0.072173
P70483	7573.6	0.645484	0.157338	4.10252	4.08667e-05	1.56426	0.0165919	P70483	Striatin	Strn	86.225	780	P70483	245	STRN_RAT Striatin OS=Rattus norvegicus OX=10116 GN=Strn PE=1 SV=1	P70483	245	245	S	VLDNFKFLENAAADFSDEDEDEDIDGREKSV	38.724	38.724	FLENAAADFS(1)DEDEDEDIDGR	FLENAAADFS(38.72)DEDEDEDIDGR	10	3	1.151
Q64548_3	42837.3	0.621258	0.232044	2.67733	0.00742109	1.53822	0.188187	Q64548	Reticulon-1	Rtn1	83.001	777	Q64548	350	RTN1_RAT Reticulon-1 OS=Rattus norvegicus OX=10116 GN=Rtn1 PE=1 SV=1	Q64548	350	350	S	GTEPSAAESQGKGSVSEDELIAAIKEAKGLS	170.18	170.18	GSVS(1)EDELIAAIK	GS(-33.91)VS(33.91)EDELIAAIK	4	2	-0.45808
P15205_56	96576.3	0.614421	0.248588	2.47165	0.0134491	1.53094	0.233076	P15205	Microtubule-associated protein 1B	Map1b	269.64	2461	P15205	1494	MAP1B_RAT Microtubule-associated protein 1B OS=Rattus norvegicus OX=10116 GN=Map1b PE=1 SV=3	P15205	1494	1494	S	QSALALDERKLGGDGSPTQVDVSQFGSFKED	151.39	151.39	LGGDGS(0.85)PT(0.149)QVDVS(0.001)QFGSFK	LGGDGS(7.56)PT(-7.56)QVDVS(-29.04)QFGS(-65.81)FK	6	2	-0.061696
P15205_38	22885.3	0.610789	0.248097	2.4619	0.0138204	1.52709	0.23308	P15205	Microtubule-associated protein 1B	Map1b	269.64	2461	P15205	1765	MAP1B_RAT Microtubule-associated protein 1B OS=Rattus norvegicus OX=10116 GN=Map1b PE=1 SV=3	P15205	1765	1765	S	RDMSLYASLASEKVQSLEGEKLSPKSDISPL	82.029	82.029	VQS(1)LEGEK	VQS(82.03)LEGEK	3	2	-0.48785
P15205_49	54025.4	0.607547	0.17931	3.38825	0.00070341	1.52367	0.0581162	P15205	Microtubule-associated protein 1B	Map1b	269.64	2461	P15205	1382	MAP1B_RAT Microtubule-associated protein 1B OS=Rattus norvegicus OX=10116 GN=Map1b PE=1 SV=3	P15205	1382	1382	S	RSSISPMDEPVPDSESPIEKVLSPLRSPPLI	124.66	84.942	S(0.112)S(0.127)IS(0.761)PMDEPVPDS(0.017)ES(0.983)PIEK	S(-8.47)S(-7.89)IS(7.89)PMDEPVPDS(-19.73)ES(19.73)PIEK	15	4	-0.10322
P34926_26	26158.3	0.606752	0.193832	3.13031	0.00174624	1.52283	0.0900284	P34926	Microtubule-associated protein 1A	Map1a	299.53	2774	P34926	1460	MAP1A_RAT Microtubule-associated protein 1A OS=Rattus norvegicus OX=10116 GN=Map1a PE=1 SV=1	P34926	1460	1460	T	RDSEEKDKSLELRDRTPEEKDRILVQEDRAP	77.597	28.283	DRT(1)PEEKDR	DRT(28.28)PEEKDR	3	4	0.15281
P19332_4	4635.38	0.60141	0.206151	2.91733	0.00353041	1.5172	0.127408	P19332	Microtubule-associated protein tau	Mapt	78.563	752	P19332	714	TAU_RAT Microtubule-associated protein tau OS=Rattus norvegicus OX=10116 GN=Mapt PE=1 SV=3	P19332	714	714	T	HGAEIVYKSPVVSGDTSPRHLSNVSSTGSID	45.257	40.067	S(0.013)PVVS(0.092)GDT(0.928)S(0.967)PR	S(-21.09)PVVS(-11.71)GDT(11.71)S(15.72)PR	8	2	0.07088
O35314_1	10780.9	0.599876	0.232626	2.57871	0.00991689	1.51559	0.206475	O35314	Secretogranin-1	Chgb	77.535	675	O35314	155	SCG1_RAT Secretogranin-1 OS=Rattus norvegicus OX=10116 GN=Chgb PE=1 SV=2	O35314	155	155	S	HPSNQQVSKEAKIRHSEERGGKEEEEEEGKI	53.683	42.743	IRHS(1)EER	IRHS(42.74)EER	4	3	0.31956
P19332_8	10236.7	0.598719	0.207977	2.87878	0.00399214	1.51437	0.139425	P19332	Microtubule-associated protein tau	Mapt	78.563	752	P19332	711	TAU_RAT Microtubule-associated protein tau OS=Rattus norvegicus OX=10116 GN=Mapt PE=1 SV=3	P19332	711	711	S	KTDHGAEIVYKSPVVSGDTSPRHLSNVSSTG	114.76	45.257	S(0.097)PVVS(0.774)GDT(0.619)S(0.51)PR	S(-7.94)PVVS(5.55)GDT(1.87)S(-1.87)PR	5	2	0.036349
P15205_10	7444.61	0.591428	0.232056	2.54864	0.0108143	1.50674	0.217773	P15205	Microtubule-associated protein 1B	Map1b	269.64	2461	P15205	1393	MAP1B_RAT Microtubule-associated protein 1B OS=Rattus norvegicus OX=10116 GN=Map1b PE=1 SV=3	P15205	1393	1393	S	PDSESPIEKVLSPLRSPPLIGSESAYEDFLS	45.22	29.444	S(0.947)PPLIGS(0.016)ES(0.016)AY(0.015)EDFLS(0.006)ADDK	S(17.82)PPLIGS(-17.82)ES(-17.82)AY(-17.98)EDFLS(-21.64)ADDK	1	4	-0.45435
P15205_53	70175.5	0.590786	0.240767	2.45376	0.014137	1.50607	0.23308	P15205	Microtubule-associated protein 1B	Map1b	269.64	2461	P15205	1496	MAP1B_RAT Microtubule-associated protein 1B OS=Rattus norvegicus OX=10116 GN=Map1b PE=1 SV=3	P15205	1496	1496	T	ALALDERKLGGDGSPTQVDVSQFGSFKEDTK	129.93	89.721	KLGGDGS(0.15)PT(0.85)QVDVS(0.001)QFGSFK	KLGGDGS(-7.54)PT(7.54)QVDVS(-31.7)QFGS(-51.14)FK	9	4	0.17095
P02401	4340.22	0.589611	0.235841	2.50003	0.0124182	1.50484	0.225285	P02401	60S acidic ribosomal protein P2	Rplp2	11.692	115	P02401	79	RLA2_RAT 60S acidic ribosomal protein P2 OS=Rattus norvegicus OX=10116 GN=Rplp2 PE=1 SV=2	P02401	79	79	S	SVPAGGAVAVSAAPGSAAPAAGSAPAAAEEK	68.368	68.368	LASVPAGGAVAVS(0.256)AAPGS(0.738)AAPAAGS(0.006)APAAAEEK	LAS(-36.06)VPAGGAVAVS(-4.59)AAPGS(4.59)AAPAAGS(-20.98)APAAAEEK	18	4	0.48216
P15205_15	9413.34	0.588467	0.224654	2.61944	0.00880749	1.50365	0.197691	P15205	Microtubule-associated protein 1B	Map1b	269.64	2461	P15205	1148	MAP1B_RAT Microtubule-associated protein 1B OS=Rattus norvegicus OX=10116 GN=Map1b PE=1 SV=3	P15205	1148	1148	S	PRDVMSDETNNEETESPSQEFVNITKYESSL	155.76	155.76	DVMSDETNNEET(0.002)ES(0.75)PS(0.248)QEFVNITK	DVMS(-107.68)DET(-89.29)NNEET(-24.92)ES(4.81)PS(-4.81)QEFVNIT(-77.05)K	14	3	-0.094207
P34926_44	97637.8	0.587077	0.208595	2.81443	0.00488633	1.5022	0.154085	P34926	Microtubule-associated protein 1A	Map1a	299.53	2774	P34926	1643	MAP1A_RAT Microtubule-associated protein 1A OS=Rattus norvegicus OX=10116 GN=Map1a PE=1 SV=1	P34926	1643	1643	S	PVGGQKEPVPAWEGKSPEQEVRYWRDRDITL	121.47	121.47	EPVPAWEGKS(1)PEQEVR	EPVPAWEGKS(121.47)PEQEVR	10	3	0.31739
O35923	6770.91	0.580372	0.23471	2.47272	0.0134089	1.49523	0.233076	O35923	Breast cancer type 2 susceptibility protein homolog	Brca2	372.21	3343	O35923	3322	BRCA2_RAT Breast cancer type 2 susceptibility protein homolog OS=Rattus norvegicus OX=10116 GN=Brca2 PE=1 SV=1	O35923	3322	3322	S	SASTEARPANRSKRESLRDCRDDSDGKLAAE	29.689	29.689	ES(0.997)LRDCRDDS(0.003)DGK	ES(24.8)LRDCRDDS(-24.8)DGK	2	3	-1.4868
Q66H20	5086.65	0.579433	0.279454	2.07345	0.0381309	1.49426	0.307229	Q66H20	Polypyrimidine tract-binding protein 2	Ptbp2	57.488	531	Q66H20	308	PTBP2_RAT Polypyrimidine tract-binding protein 2 OS=Rattus norvegicus OX=10116 GN=Ptbp2 PE=1 SV=1	Q66H20	308	308	S	AFAKETSLLAVPGALSPLAIPNAAAAAAAAA	51.963	51.963	ET(0.002)S(0.002)LLAVPGALS(0.997)PLAIPNAAAAAAAAAAGR	ET(-27.57)S(-27.57)LLAVPGALS(27.57)PLAIPNAAAAAAAAAAGR	12	4	0.095265
P16884_36	235548	0.576753	0.231079	2.49591	0.0125633	1.49149	0.225445	P16884	Neurofilament heavy polypeptide	Nefh	115.38	1072	P16884	720	NFH_RAT Neurofilament heavy polypeptide OS=Rattus norvegicus OX=10116 GN=Nefh PE=1 SV=4	P16884	720	720	S	EAKSPVVAKSPAEAKSPAEAKPPAEAKSPAE	120.23	48.948	S(1)PAEAKPPAEAK	S(48.95)PAEAKPPAEAK	1	3	0.28433
P15146_1	6247.94	0.574037	0.17771	3.23019	0.00123706	1.48868	0.0787838	P15146	Microtubule-associated protein 2	Map2	202.41	1861	P15146	1024	MTAP2_RAT Microtubule-associated protein 2 OS=Rattus norvegicus OX=10116 GN=Map2 PE=1 SV=3	P15146	1024	1024	S	TTKETAPERAEKGLSSVPEVAEVETTTKADQ	98.165	98.165	GLS(0.128)S(0.872)VPEVAEVETTTK	GLS(-8.32)S(8.32)VPEVAEVET(-82.35)T(-87.12)T(-91.27)K	4	3	0.50138
P16884_7	17715.9	0.573133	0.21794	2.62977	0.00854417	1.48775	0.197691	P16884	Neurofilament heavy polypeptide	Nefh	115.38	1072	P16884	744	NFH_RAT Neurofilament heavy polypeptide OS=Rattus norvegicus OX=10116 GN=Nefh PE=1 SV=4	P16884	744	744	S	EAKSPAEAKSPAEAKSPAEAKSPAEAKSPVE	43.523	43.523	S(0.945)PAEAKS(0.072)PAEAKS(0.983)PVEVK	S(12.25)PAEAKS(-12.25)PAEAKS(17.32)PVEVK	1	4	0.050675
P15205_50	63660	0.569418	0.151558	3.75711	0.00017189	1.48392	0.0359878	P15205	Microtubule-associated protein 1B	Map1b	269.64	2461	P15205	1905	MAP1B_RAT Microtubule-associated protein 1B OS=Rattus norvegicus OX=10116 GN=Map1b PE=1 SV=3	P15205	1905	1905	T	QAHDVGGYYYEKTERTIKSPCDSGYSYETIE	146.13	146.13	T(0.622)IKS(0.375)PCDS(0.003)GYSYETIEK	T(2.2)IKS(-2.2)PCDS(-22.94)GY(-92.87)S(-47.68)Y(-78.44)ET(-96.54)IEK	1	4	-0.29242
P34926_4	4060.01	0.569337	0.165482	3.44047	0.000580694	1.48384	0.0509755	P34926	Microtubule-associated protein 1A	Map1a	299.53	2774	P34926	1148	MAP1A_RAT Microtubule-associated protein 1A OS=Rattus norvegicus OX=10116 GN=Map1a PE=1 SV=1	P34926	1148	1148	S	LSPEDAESLSVLSVVSPDTTKQEATPRSPCS	72.495	72.495	FT(0.005)DQS(0.152)LS(0.839)PEDAES(0.004)LS(0.004)VLS(0.062)VVS(0.892)PDT(0.034)T(0.007)K	FT(-22.14)DQS(-7.47)LS(7.47)PEDAES(-23.49)LS(-23.49)VLS(-11.62)VVS(11.62)PDT(-14.34)T(-20.95)K	21	4	-0.04254
P16884_56	528857	0.565344	0.225197	2.51044	0.0120579	1.47974	0.22371	P16884	Neurofilament heavy polypeptide	Nefh	115.38	1072	P16884	880	NFH_RAT Neurofilament heavy polypeptide OS=Rattus norvegicus OX=10116 GN=Nefh PE=1 SV=4	P16884	880	880	S	ETRTEKVAPKKEEVKSPVEEVKAKEPPKKVE	136.01	94.85	S(1)PVEEVK	S(94.85)PVEEVK	1	3	0.24098
Q5XIL2	976.874	0.56458	0.283808	1.9893	0.0466679	1.47896	0.34083	Q5XIL2	Phosphatidylinositol 4-kinase type 2-beta	Pi4k2b	54.464	477	Q5XIL2	189	P4K2B_RAT Phosphatidylinositol 4-kinase type 2-beta OS=Rattus norvegicus OX=10116 GN=Pi4k2b PE=2 SV=1	Q5XIL2	189	189	Y	GCLLPNQGYLSEAGAYLVDTKLQLGIVPKTK	14.015	14.015	GCLLPNQGY(0.945)LS(0.945)EAGAY(0.825)LVDT(0.285)K	GCLLPNQGY(11.13)LS(11.17)EAGAY(6.12)LVDT(-6.12)K	16	4	-3.9008
Q5XIL2_1	976.874	0.56458	0.283808	1.9893	0.0466679	1.47896	0.34083	Q5XIL2	Phosphatidylinositol 4-kinase type 2-beta	Pi4k2b	54.464	477	Q5XIL2	182	P4K2B_RAT Phosphatidylinositol 4-kinase type 2-beta OS=Rattus norvegicus OX=10116 GN=Pi4k2b PE=2 SV=1	Q5XIL2	182	182	Y	CPCCFGRGCLLPNQGYLSEAGAYLVDTKLQL	14.015	14.015	GCLLPNQGY(0.945)LS(0.945)EAGAY(0.825)LVDT(0.285)K	GCLLPNQGY(11.13)LS(11.17)EAGAY(6.12)LVDT(-6.12)K	9	4	-3.9008
P12839	1272.31	0.564334	0.275222	2.05047	0.0403189	1.47871	0.317084	P12839	Neurofilament medium polypeptide	Nefm	95.79	846	P12839	761	NFM_RAT Neurofilament medium polypeptide OS=Rattus norvegicus OX=10116 GN=Nefm PE=1 SV=4	P12839	761	761	T	TQEKGSGQEEEKGVVTNGLDVSPAEEKKGED	23.842	23.842	GVVT(0.5)NGLDVS(0.5)PAEEK	GVVT(0)NGLDVS(0)PAEEK	4	4	0.29945
P12839_24	522171	0.563677	0.190083	2.96543	0.00302261	1.47803	0.116874	P12839	Neurofilament medium polypeptide	Nefm	95.79	846	P12839	721	NFM_RAT Neurofilament medium polypeptide OS=Rattus norvegicus OX=10116 GN=Nefm PE=1 SV=4	P12839	721	721	S	KAEEEGGSEEEVGDKSPQESKKEDIAINGEV	179.58	129.24	EKAEEEGGSEEEVGDKS(1)PQESK	EKAEEEGGS(-62.45)EEEVGDKS(50.27)PQES(-50.27)K	17	5	-0.45675
P34926_31	37445.7	0.562731	0.177827	3.16449	0.00155356	1.47706	0.0863349	P34926	Microtubule-associated protein 1A	Map1a	299.53	2774	P34926	1022	MAP1A_RAT Microtubule-associated protein 1A OS=Rattus norvegicus OX=10116 GN=Map1a PE=1 SV=1	P34926	1022	1022	S	SPVEDKSEPRDFQEDSWGETKHSPGVSKEDS	84.297	84.297	DFQEDS(1)WGETK	DFQEDS(36.68)WGET(-36.68)K	6	3	1.9616e-05
B5DF41_4	8539.46	0.562556	0.162928	3.4528	0.000554804	1.47688	0.0500556	B5DF41	Syntaphilin	Snph	54.493	504	B5DF41	219	SNPH_RAT Syntaphilin OS=Rattus norvegicus OX=10116 GN=Snph PE=1 SV=1	B5DF41	219	219	S	SPARSLTRSSTYTKLSDPAVCGDRQAGDPSN	35.678	35.678	S(0.006)S(0.006)T(0.014)Y(0.01)T(0.101)KLS(0.864)DPAVCGDR	S(-21.81)S(-21.81)T(-18)Y(-19.32)T(-9.33)KLS(9.33)DPAVCGDR	8	3	-0.28044
P12839_9	10749.4	0.561344	0.24001	2.33884	0.0193439	1.47564	0.25291	P12839	Neurofilament medium polypeptide	Nefm	95.79	846	P12839	793	NFM_RAT Neurofilament medium polypeptide OS=Rattus norvegicus OX=10116 GN=Nefm PE=1 SV=4	P12839	793	793	S	SDDKVVVTKKVEKITSEGGDGATKYITKSVT	74.15	53.569	IT(0.124)S(0.876)EGGDGATK	IT(-8.49)S(8.49)EGGDGAT(-36.2)K	3	2	0.056909
P62521	4051.13	0.559428	0.192592	2.90473	0.00367573	1.47368	0.131195	P62521	Coiled-coil domain-containing protein 8	Ccdc8	69.588	643	P62521	200	CCDC8_RAT Coiled-coil domain-containing protein 8 OS=Rattus norvegicus OX=10116 GN=Ccdc8 PE=1 SV=1	P62521	200	200	S	QPSKGDRWREYVSQVSWGKLKQRVRGWAPRS	33.961	33.961	EY(0.003)VS(0.122)QVS(0.875)WGK	EY(-24.53)VS(-8.57)QVS(8.57)WGK	7	3	0.23257
P15205_39	28085.4	0.558834	0.218319	2.55972	0.0104757	1.47308	0.214149	P15205	Microtubule-associated protein 1B	Map1b	269.64	2461	P15205	1626	MAP1B_RAT Microtubule-associated protein 1B OS=Rattus norvegicus OX=10116 GN=Map1b PE=1 SV=3	P15205	1626	1626	T	SISPPDFSPKTAKSRTPVQDHRSEQSSMSIE	74.841	74.841	S(0.019)RT(0.981)PVQDHR	S(-17.06)RT(17.06)PVQDHR	3	2	0.023942
P27321_2	8448.87	0.557427	0.202228	2.75643	0.00584354	1.47164	0.167799	P27321	Calpastatin	Cast	77.312	713	P27321	175	ICAL_RAT Calpastatin OS=Rattus norvegicus OX=10116 GN=Cast PE=1 SV=3	P27321	175	175	T	DKVVVKKKEKKSLTPTLPMESTLNKLSDKSG	57.347	57.347	S(0.03)LT(0.153)PT(0.814)LPMES(0.002)T(0.001)LNK	S(-14.32)LT(-7.26)PT(7.26)LPMES(-25.13)T(-30.46)LNK	5	2	-1.1672
P16884_9	18526.4	0.557059	0.220513	2.52619	0.0115306	1.47127	0.222534	P16884	Neurofilament heavy polypeptide	Nefh	115.38	1072	P16884	687	NFH_RAT Neurofilament heavy polypeptide OS=Rattus norvegicus OX=10116 GN=Nefh PE=1 SV=4	P16884	687	687	S	SPAEAKSPVEVKSPASVKSPSEAKSPAGAKS	47.942	39.685	S(0.196)PAS(0.801)VKS(0.522)PS(0.481)EAK	S(-5.59)PAS(5.59)VKS(1.07)PS(-1.07)EAK	4	3	0.52986
P15205_55	88284.7	0.555281	0.197958	2.80504	0.00503106	1.46945	0.155627	P15205	Microtubule-associated protein 1B	Map1b	269.64	2461	P15205	1257	MAP1B_RAT Microtubule-associated protein 1B OS=Rattus norvegicus OX=10116 GN=Map1b PE=1 SV=3	P15205	1257	1257	S	RLSPAKSPSLSPSPPSPIEKTPLGERSVNFS	109.83	109.83	SPSLSPS(0.007)PPS(0.993)PIEK	S(-65.07)PS(-60.54)LS(-37.96)PS(-21.76)PPS(21.76)PIEK	10	2	0.029829
P15205_68	414133	0.554191	0.25399	2.18194	0.0291141	1.46834	0.279226	P15205	Microtubule-associated protein 1B	Map1b	269.64	2461	P15205	1874	MAP1B_RAT Microtubule-associated protein 1B OS=Rattus norvegicus OX=10116 GN=Map1b PE=1 SV=3	P15205	1874	1874	S	GDFNYAYQKPESTTESPDEEDYDYESHEKTI	187.79	187.79	TPGDFNYAYQKPESTTES(1)PDEEDYDYESHEK	T(-130.64)PGDFNY(-108.28)AY(-89.64)QKPES(-45.82)T(-41.19)T(-41.19)ES(41.19)PDEEDY(-110)DY(-121.49)ES(-74.89)HEK	18	5	0.62354
P15205_21	13778.8	0.553998	0.151341	3.66059	0.000251631	1.46815	0.038919	P15205	Microtubule-associated protein 1B	Map1b	269.64	2461	P15205	1321	MAP1B_RAT Microtubule-associated protein 1B OS=Rattus norvegicus OX=10116 GN=Map1b PE=1 SV=3	P15205	1321	1321	T	PEEKTLEVVSPSQSVTGSAGHTPYYQSPTDE	99.269	99.269	T(0.007)LEVVS(0.923)PS(0.069)QS(0.009)VT(0.559)GS(0.419)AGHT(0.011)PYYQS(0.001)PTDEK	T(-21.27)LEVVS(11.32)PS(-11.32)QS(-17.99)VT(1.26)GS(-1.26)AGHT(-17.01)PY(-49.07)Y(-48.14)QS(-28.46)PT(-40.29)DEK	12	4	-0.55883
P15146_13	21279.4	0.551223	0.203544	2.70813	0.00676639	1.46533	0.18163	P15146	Microtubule-associated protein 2	Map2	202.41	1861	P15146	939	MTAP2_RAT Microtubule-associated protein 2 OS=Rattus norvegicus OX=10116 GN=Map2 PE=1 SV=3	P15146	939	939	S	AAGRVKDEFTAEKEASPPSSADKSGLSREFD	67.385	67.385	EAS(0.986)PPS(0.011)S(0.003)ADK	EAS(19.49)PPS(-19.49)S(-25.68)ADK	3	2	-0.05701
P15205_4	3440.02	0.550592	0.209466	2.62856	0.00857481	1.46469	0.197691	P15205	Microtubule-associated protein 1B	Map1b	269.64	2461	P15205	1009	MAP1B_RAT Microtubule-associated protein 1B OS=Rattus norvegicus OX=10116 GN=Map1b PE=1 SV=3	P15205	1009	1009	S	EEDMDEALEKGEAEQSEEEGEEEEDKAEDAR	27.89	27.89	GEAEQS(1)EEEGEEEEDKAEDAR	GEAEQS(27.89)EEEGEEEEDKAEDAR	6	3	-0.5085
O35430_2	6210.78	0.54893	0.240476	2.28268	0.0224493	1.463	0.260845	O35430	Amyloid-beta A4 precursor protein-binding family A member 1	Apba1	92.653	839	O35430	264	APBA1_RAT Amyloid-beta A4 precursor protein-binding family A member 1 OS=Rattus norvegicus OX=10116 GN=Apba1 PE=1 SV=1	O35430	264	264	S	SPEKEAEFAPYPRMDSYEQEEDIDQIVAEVK	100.19	100.19	MDS(1)YEQEEDIDQIVAEVK	MDS(39.08)Y(-39.08)EQEEDIDQIVAEVK	3	3	0.14014
P16884_29	173938	0.544684	0.235194	2.31589	0.0205644	1.4587	0.254052	P16884	Neurofilament heavy polypeptide	Nefh	115.38	1072	P16884	612	NFH_RAT Neurofilament heavy polypeptide OS=Rattus norvegicus OX=10116 GN=Nefh PE=1 SV=4	P16884	612	612	S	EAKSPAEAKSPAEVKSPVEAKSPAEAKSPAS	118.37	28.806	S(1)PAEVKS(1)PVEAK	S(28.81)PAEVKS(28.81)PVEAK	7	4	-0.37722
P16884_8	18823.7	0.540322	0.179548	3.00934	0.00261817	1.4543	0.110439	P16884	Neurofilament heavy polypeptide	Nefh	115.38	1072	P16884	591	NFH_RAT Neurofilament heavy polypeptide OS=Rattus norvegicus OX=10116 GN=Nefh PE=1 SV=4	P16884	591	591	T	SPAEAKSPAEVKSPATVKSPGEAKSPAEAKS	46.408	46.408	S(0.001)PAEVKS(0.38)PAT(0.619)VK	S(-28.92)PAEVKS(-2.11)PAT(2.11)VK	10	3	-0.0079679
Q62785	5696.4	0.538484	0.206069	2.61313	0.00897173	1.45245	0.197691	Q62785	28 kDa heat- and acid-stable phosphoprotein	Pdap1	20.605	181	Q62785	63	HAP28_RAT 28 kDa heat- and acid-stable phosphoprotein OS=Rattus norvegicus OX=10116 GN=Pdap1 PE=1 SV=1	Q62785	63	63	S	SGDPKKEKKSLDSDESEDEDDDYQQKRKGVE	98.165	62.739	S(0.045)LDS(0.959)DES(0.993)EDEDDDY(0.003)QQK	S(-13.77)LDS(13.77)DES(23.6)EDEDDDY(-25.88)QQK	7	3	-0.43511
P15205_51	64052.9	0.536201	0.176238	3.04249	0.00234629	1.45015	0.102983	P15205	Microtubule-associated protein 1B	Map1b	269.64	2461	P15205	1315	MAP1B_RAT Microtubule-associated protein 1B OS=Rattus norvegicus OX=10116 GN=Map1b PE=1 SV=3	P15205	1315	1315	S	EEHCASPEEKTLEVVSPSQSVTGSAGHTPYY	140.66	99.269	T(0.007)LEVVS(0.923)PS(0.069)QS(0.009)VT(0.559)GS(0.419)AGHT(0.011)PYYQS(0.001)PTDEK	T(-21.27)LEVVS(11.32)PS(-11.32)QS(-17.99)VT(1.26)GS(-1.26)AGHT(-17.01)PY(-49.07)Y(-48.14)QS(-28.46)PT(-40.29)DEK	6	4	-0.55883
P08733	6794.46	0.533648	0.246572	2.16427	0.0304438	1.44759	0.284437	P08733	Myosin regulatory light chain 2, ventricular/cardiac muscle isoform	Myl2	18.88	166	P08733	15	MLRV_RAT Myosin regulatory light chain 2, ventricular/cardiac muscle isoform OS=Rattus norvegicus OX=10116 GN=Myl2 PE=1 SV=2	P08733	15	15	S	_MSPKKAKKRLEGGSSNVFSMFEQTQIQEFK	84.68	84.68	LEGGS(0.158)S(0.838)NVFS(0.004)MFEQTQIQEFK	LEGGS(-7.24)S(7.24)NVFS(-23.5)MFEQT(-35.34)QIQEFK	6	3	0.38245
P16884_20	63500.7	0.530128	0.217953	2.43231	0.0150031	1.44406	0.240018	P16884	Neurofilament heavy polypeptide	Nefh	115.38	1072	P16884	582	NFH_RAT Neurofilament heavy polypeptide OS=Rattus norvegicus OX=10116 GN=Nefh PE=1 SV=4	P16884	582	582	S	EVKSPAEAKSPAEAKSPAEVKSPATVKSPGE	63.827	63.827	S(1)PAEVKS(0.885)PAT(0.115)VK	S(43.09)PAEVKS(8.85)PAT(-8.85)VK	1	3	-0.055531
Q62785_1	7566.21	0.527095	0.240936	2.1877	0.0286916	1.44102	0.278432	Q62785	28 kDa heat- and acid-stable phosphoprotein	Pdap1	20.605	181	Q62785	60	HAP28_RAT 28 kDa heat- and acid-stable phosphoprotein OS=Rattus norvegicus OX=10116 GN=Pdap1 PE=1 SV=1	Q62785	60	60	S	DGASGDPKKEKKSLDSDESEDEDDDYQQKRK	110.74	110.74	S(0.027)LDS(0.967)DES(0.006)EDEDDDYQQK	S(-15.53)LDS(15.53)DES(-22.45)EDEDDDY(-74.54)QQK	4	3	0.18083
Q9Z340	801.916	0.523517	0.261242	2.00396	0.0450749	1.43745	0.336559	Q9Z340	Partitioning defective 3 homolog	Pard3	149.45	1337	Q9Z340	668	PARD3_RAT Partitioning defective 3 homolog OS=Rattus norvegicus OX=10116 GN=Pard3 PE=1 SV=1	Q9Z340	668	668	T	KANQEAMETLRRSMSTEGNKRGMIQLIVARR	18.161	18.161	RS(0.667)MS(0.667)T(0.667)EGNK	RS(0)MS(0)T(0)EGNK	5	2	0.086253
P15205_14	8656.03	0.520759	0.199004	2.61683	0.00887515	1.43471	0.197691	P15205	Microtubule-associated protein 1B	Map1b	269.64	2461	P15205	1618	MAP1B_RAT Microtubule-associated protein 1B OS=Rattus norvegicus OX=10116 GN=Map1b PE=1 SV=3	P15205	1618	1618	S	KEECPRPMSISPPDFSPKTAKSRTPVQDHRS	85.837	85.837	PMSISPPDFS(1)PK	PMS(-56.54)IS(-38.55)PPDFS(38.55)PK	10	3	0.094166
Q4KLH6	71136.3	0.519849	0.213454	2.43541	0.0148749	1.43381	0.240018	Q4KLH6	Centrosomal protein of 162 kDa	Cep162	161	1403	Q4KLH6	487	CE162_RAT Centrosomal protein of 162 kDa OS=Rattus norvegicus OX=10116 GN=Cep162 PE=1 SV=2	Q4KLH6	487	487	S	EAPVTSKQVPCKKARSAPPLPRRKPQSGLYA	81.215	40.002	S(1)APPLPR	S(40)APPLPR	1	3	0.54996
P35465_3	4823.8	0.51656	0.142852	3.61606	0.000299125	1.43054	0.0402029	P35465	Serine/threonine-protein kinase PAK 1	Pak1	60.577	544	P35465	222	PAK1_RAT Serine/threonine-protein kinase PAK 1 OS=Rattus norvegicus OX=10116 GN=Pak1 PE=1 SV=3	P35465	222	222	S	PLPVTPTRDVATSPISPTENNTTPPDALTRN	149.62	149.62	DVAT(0.004)S(0.028)PIS(0.962)PT(0.006)ENNTTPPDALTR	DVAT(-23.3)S(-15.34)PIS(15.34)PT(-22.32)ENNT(-86.83)T(-94.95)PPDALT(-118.26)R	8	3	-0.030604
P15146_18	104136	0.51558	0.243846	2.11436	0.0344843	1.42957	0.294138	P15146	Microtubule-associated protein 2	Map2	202.41	1861	P15146	1051	MTAP2_RAT Microtubule-associated protein 2 OS=Rattus norvegicus OX=10116 GN=Map2 PE=1 SV=3	P15146	1051	1051	S	KADQGLDVAAKKDDQSPLDIKVSDFGQMASG	75.669	26.627	KDDQS(1)PLDIK	KDDQS(26.63)PLDIK	5	3	-0.46176
Q9QYU1	19198.5	0.514891	0.181849	2.83142	0.00463419	1.42889	0.1493	Q9QYU1	Peroxisomal biogenesis factor 19	Pex19	32.497	299	Q9QYU1	54	PEX19_RAT Peroxisomal biogenesis factor 19 OS=Rattus norvegicus OX=10116 GN=Pex19 PE=1 SV=1	Q9QYU1	54	54	S	SPTISAPDASGPQKRSPGDTAKDALFASQEK	67.993	67.993	S(1)PGDTAK	S(38.52)PGDT(-38.52)AK	1	2	0.13636
Q66HA8_1	70488.6	0.512361	0.223434	2.29312	0.0218409	1.42638	0.26036	Q66HA8	Heat shock protein 105 kDa	Hsph1	96.417	858	Q66HA8	810	HS105_RAT Heat shock protein 105 kDa OS=Rattus norvegicus OX=10116 GN=Hsph1 PE=1 SV=1	Q66HA8	810	810	S	NVCEPVVTQPKPKIESPKLERTPNGPNMDKK	65.5	54.539	IES(1)PKLER	IES(54.54)PKLER	3	2	0.010423
P34926_10	12064.3	0.512156	0.144045	3.55553	0.000377223	1.42618	0.0429851	P34926	Microtubule-associated protein 1A	Map1a	299.53	2774	P34926	1134	MAP1A_RAT Microtubule-associated protein 1A OS=Rattus norvegicus OX=10116 GN=Map1a PE=1 SV=1	P34926	1134	1134	S	EPQKDEVLRFTDQSLSPEDAESLSVLSVVSP	72.495	64.127	FT(0.005)DQS(0.059)LS(0.925)PEDAES(0.012)LS(0.012)VLS(0.109)VVS(0.858)PDT(0.015)T(0.005)K	FT(-23.49)DQS(-12.25)LS(12.25)PEDAES(-22.21)LS(-22.21)VLS(-9.01)VVS(9.01)PDT(-17.68)T(-22.89)K	7	3	-0.2673
P15205_58	112060	0.511768	0.172439	2.96782	0.00299918	1.4258	0.116874	P15205	Microtubule-associated protein 1B	Map1b	269.64	2461	P15205	2027	MAP1B_RAT Microtubule-associated protein 1B OS=Rattus norvegicus OX=10116 GN=Map1b PE=1 SV=3	P15205	2027	2027	S	ESESYSYETTTKTTRSPDTSAYCYETMEKIT	122.96	56.247	T(0.06)T(0.06)RS(0.796)PDT(0.022)S(0.022)AY(0.006)CY(0.03)ET(0.004)MEK	T(-11.24)T(-11.24)RS(11.24)PDT(-15.52)S(-15.52)AY(-21.5)CY(-14.19)ET(-23.5)MEK	4	3	-0.28158
Q80X08_5	8321.2	0.511059	0.192959	2.64854	0.00808399	1.4251	0.197691	Q80X08	WASH complex subunit 2	Washc2	145.15	1328	Q80X08	720	WASC2_RAT WASH complex subunit 2 OS=Rattus norvegicus OX=10116 GN=Washc2 PE=1 SV=1	Q80X08	720	720	S	AATKKESIPKVPLLFSDEEDSEVPSGVKPVD	62.605	62.605	VPLLFS(0.968)DEEDS(0.032)EVPSGVKPVDLK	VPLLFS(14.79)DEEDS(-14.79)EVPS(-40.99)GVKPVDLK	6	4	0.37971
Q56B11	1846.4	0.509887	0.213974	2.38294	0.0171749	1.42394	0.249162	Q56B11	Proline-, glutamic acid- and leucine-rich protein 1	Pelp1	119.14	1130	Q56B11	757	PELP1_RAT Proline-, glutamic acid- and leucine-rich protein 1 OS=Rattus norvegicus OX=10116 GN=Pelp1 PE=1 SV=2	Q56B11	757	757	T	HRAGSGEDPVLAPSGTPPPSIPPDETFGGRV	54.66	54.66	AGSGEDPVLAPS(0.259)GT(0.733)PPPS(0.008)IPPDETFGGR	AGS(-36.97)GEDPVLAPS(-4.52)GT(4.52)PPPS(-19.5)IPPDET(-37.86)FGGR	14	3	0.11083
P16884_19	55840.3	0.509023	0.202032	2.51951	0.0117517	1.42309	0.22371	P16884	Neurofilament heavy polypeptide	Nefh	115.38	1072	P16884	750	NFH_RAT Neurofilament heavy polypeptide OS=Rattus norvegicus OX=10116 GN=Nefh PE=1 SV=4	P16884	750	750	S	EAKSPAEAKSPAEAKSPAEAKSPVEVKSPEK	44.632	43.162	S(0.11)PAEAKS(0.97)PAEAKS(0.92)PVEVK	S(-10.47)PAEAKS(14.73)PAEAKS(10.47)PVEVK	7	4	0.030153
P15205_40	30954	0.506666	0.218741	2.31628	0.0205431	1.42076	0.254052	P15205	Microtubule-associated protein 1B	Map1b	269.64	2461	P15205	1317	MAP1B_RAT Microtubule-associated protein 1B OS=Rattus norvegicus OX=10116 GN=Map1b PE=1 SV=3	P15205	1317	1317	S	HCASPEEKTLEVVSPSQSVTGSAGHTPYYQS	126.45	76.402	T(0.001)LEVVS(0.189)PS(0.581)QS(0.208)VT(0.01)GS(0.011)AGHT(0.011)PY(0.001)Y(0.001)QS(0.831)PT(0.154)DEK	T(-26.55)LEVVS(-4.98)PS(4.49)QS(-4.49)VT(-18.24)GS(-17.58)AGHT(-19.76)PY(-28.65)Y(-28.65)QS(7.48)PT(-7.48)DEK	8	3	1.2902
P15205_7	4649.32	0.504643	0.213404	2.36473	0.0180432	1.41877	0.249577	P15205	Microtubule-associated protein 1B	Map1b	269.64	2461	P15205	884	MAP1B_RAT Microtubule-associated protein 1B OS=Rattus norvegicus OX=10116 GN=Map1b PE=1 SV=3	P15205	884	884	S	YVIQKETEVSKGSAESPDEGITTTEGEGECE	81.18	81.18	GS(0.412)AES(0.588)PDEGITTTEGEGECEQTPEELEPVEK	GS(-1.54)AES(1.54)PDEGIT(-44.99)T(-52.56)T(-52.56)EGEGECEQT(-54.35)PEELEPVEK	5	4	0.52
P15205_34	25741.4	0.504284	0.221981	2.27174	0.0231021	1.41842	0.262928	P15205	Microtubule-associated protein 1B	Map1b	269.64	2461	P15205	1781	MAP1B_RAT Microtubule-associated protein 1B OS=Rattus norvegicus OX=10116 GN=Map1b PE=1 SV=3	P15205	1781	1781	T	LEGEKLSPKSDISPLTPRESSPTYSPGFSDS	137.98	137.98	SDISPLT(1)PR	S(-89.89)DIS(-60.31)PLT(60.31)PR	7	2	0.29244
P16884_25	108797	0.503523	0.20864	2.41335	0.0158065	1.41767	0.240018	P16884	Neurofilament heavy polypeptide	Nefh	115.38	1072	P16884	606	NFH_RAT Neurofilament heavy polypeptide OS=Rattus norvegicus OX=10116 GN=Nefh PE=1 SV=4	P16884	606	606	S	TVKSPGEAKSPAEAKSPAEVKSPVEAKSPAE	68.576	28.806	S(1)PAEVKS(1)PVEAK	S(28.81)PAEVKS(28.81)PVEAK	1	4	-0.37722
P16884_45	357544	0.499298	0.202332	2.46772	0.0135978	1.41353	0.233076	P16884	Neurofilament heavy polypeptide	Nefh	115.38	1072	P16884	732	NFH_RAT Neurofilament heavy polypeptide OS=Rattus norvegicus OX=10116 GN=Nefh PE=1 SV=4	P16884	732	732	S	EAKSPAEAKPPAEAKSPAEAKSPAEAKSPAE	147.9	147.9	SPAEAKPPAEAKS(1)PAEAK	S(-112.46)PAEAKPPAEAKS(112.46)PAEAK	13	5	0.25964
Q6AXU6	8384.64	0.498705	0.229268	2.1752	0.0296148	1.41294	0.282079	Q6AXU6	Jupiter microtubule associated homolog 1	JPT1	15.575	149	Q6AXU6	74	JUPI1_RAT Jupiter microtubule associated homolog 1 OS=Rattus norvegicus OX=10116 GN=JPT1 PE=1 SV=3	Q6AXU6	74	74	S	PPSWAKSAGGREDSESPGTQRSNSSEASSGD	86.838	86.838	SAGGREDS(0.009)ES(0.969)PGT(0.022)QR	S(-46.47)AGGREDS(-20.28)ES(16.5)PGT(-16.5)QR	10	3	-0.99362
P15205_18	10388.9	0.497267	0.238445	2.08545	0.0370281	1.41154	0.305247	P15205	Microtubule-associated protein 1B	Map1b	269.64	2461	P15205	1788	MAP1B_RAT Microtubule-associated protein 1B OS=Rattus norvegicus OX=10116 GN=Map1b PE=1 SV=3	P15205	1788	1788	T	PKSDISPLTPRESSPTYSPGFSDSTSGAKES	63.69	63.69	ES(0.135)S(0.827)PT(0.762)Y(0.151)S(0.121)PGFS(0.003)DSTSGAK	ES(-8.56)S(8.56)PT(8.1)Y(-8.1)S(-9.47)PGFS(-26.46)DS(-38.76)T(-43.7)S(-48.22)GAK	5	3	-3.0362
Q64548_1	18087.4	0.497147	0.196912	2.52472	0.0115789	1.41142	0.222534	Q64548	Reticulon-1	Rtn1	83.001	777	Q64548	210	RTN1_RAT Reticulon-1 OS=Rattus norvegicus OX=10116 GN=Rtn1 PE=1 SV=1	Q64548	210	210	S	IDITRPQEAKGQEEQSPGLEDKDLDFKDKDS	77.847	31.233	GQEEQS(1)PGLEDKDLDFK	GQEEQS(31.23)PGLEDKDLDFK	6	3	-0.18557
Q5M7W5_14	71782.4	0.494814	0.2124	2.32963	0.0198256	1.40914	0.25291	Q5M7W5	Microtubule-associated protein 4	Map4	110.3	1057	Q5M7W5	978	MAP4_RAT Microtubule-associated protein 4 OS=Rattus norvegicus OX=10116 GN=Map4 PE=1 SV=1	Q5M7W5	978	978	S	SQKLNFKEKAQAKVGSLDNVGHLPAGGTVKT	86.625	62.303	VGS(1)LDNVGHLPAGGTVK	VGS(52.65)LDNVGHLPAGGT(-52.65)VK	3	3	0.14685
P34926_35	39464.3	0.493073	0.236345	2.08624	0.036957	1.40744	0.305247	P34926	Microtubule-associated protein 1A	Map1a	299.53	2774	P34926	1574	MAP1A_RAT Microtubule-associated protein 1A OS=Rattus norvegicus OX=10116 GN=Map1a PE=1 SV=1	P34926	1574	1574	S	SKETVLDQKSAEKADSVEQQDGAALEKTRAL	99.366	32.981	ADS(1)VEQQDGAALEK	ADS(32.98)VEQQDGAALEK	3	3	-0.34369
P12839_19	86096.2	0.490162	0.200671	2.44262	0.0145812	1.4046	0.237851	P12839	Neurofilament medium polypeptide	Nefm	95.79	846	P12839	507	NFM_RAT Neurofilament medium polypeptide OS=Rattus norvegicus OX=10116 GN=Nefm PE=1 SV=4	P12839	507	507	S	EEKEEEPEVEKSPVKSPEAKEEEEGEKEEEE	79.693	58.172	S(0.001)PVKS(0.999)PEAK	S(-28.63)PVKS(28.63)PEAK	5	4	0.30081
Q5M7W5_9	32780.5	0.485469	0.191339	2.53722	0.0111738	1.40004	0.219954	Q5M7W5	Microtubule-associated protein 4	Map4	110.3	1057	Q5M7W5	520	MAP4_RAT Microtubule-associated protein 4 OS=Rattus norvegicus OX=10116 GN=Map4 PE=1 SV=1	Q5M7W5	520	520	S	VTPLSEEEVASIKDVSPSPETETAKNADLHS	136.2	136.2	VTEFNNVTPLSEEEVAS(0.005)IKDVS(0.851)PS(0.141)PET(0.003)ETAK	VT(-108.57)EFNNVT(-81.47)PLS(-67.28)EEEVAS(-22.73)IKDVS(7.82)PS(-7.82)PET(-24.06)ET(-37.46)AK	22	4	0.34786
Q9ESB5	4892.69	0.484429	0.205485	2.35749	0.0183989	1.39903	0.249577	Q9ESB5	N-terminal EF-hand calcium-binding protein 1	Necab1	40.903	352	Q9ESB5	15	NECA1_RAT N-terminal EF-hand calcium-binding protein 1 OS=Rattus norvegicus OX=10116 GN=Necab1 PE=1 SV=1	Q9ESB5	15	15	S	_MEDSRETSPSSNNSSEELSSALQLSKGMSI	77.19	77.19	ETSPS(0.001)S(0.004)NNS(0.438)S(0.551)EELS(0.005)S(0.001)ALQLSK	ET(-33.7)S(-34.09)PS(-27.57)S(-21.2)NNS(-0.99)S(0.99)EELS(-20.66)S(-28.1)ALQLS(-54.29)K	10	3	-0.60015
P08721_3	5576.29	0.473959	0.238372	1.98832	0.0467763	1.38892	0.34083	P08721	Osteopontin	Spp1	34.963	317	P08721	270	OSTP_RAT Osteopontin OS=Rattus norvegicus OX=10116 GN=Spp1 PE=1 SV=2	P08721	270	270	S	IDSAERSDAIDSQASSKASLEHQSHEFHSHE	55.724	55.724	SDAIDS(0.042)QAS(0.237)S(0.721)K	S(-43.34)DAIDS(-12.34)QAS(-4.83)S(4.83)K	10	3	0.76537
P12839_7	9217.08	0.472549	0.239874	1.96999	0.04884	1.38756	0.345617	P12839	Neurofilament medium polypeptide	Nefm	95.79	846	P12839	545	NFM_RAT Neurofilament medium polypeptide OS=Rattus norvegicus OX=10116 GN=Nefm PE=1 SV=4	P12839	545	545	S	EEDEGVKSDQAEEGGSEKEGSSEKDEGEQEE	64.65	64.65	SDQAEEGGS(1)EK	S(-49.77)DQAEEGGS(49.77)EK	9	2	-0.52705
P35281	2277.02	0.471312	0.207234	2.2743	0.022948	1.38637	0.262928	P35281	Ras-related protein Rab-10	Rab10	22.858	200	P35281	73	RAB10_RAT Ras-related protein Rab-10 OS=Rattus norvegicus OX=10116 GN=Rab10 PE=1 SV=1	P35281	73	73	T	IKLQIWDTAGQERFHTITTSYYRGAMGIMLV	37.696	37.696	FHT(0.92)IT(0.052)T(0.017)S(0.006)Y(0.003)Y(0.002)R	FHT(12.46)IT(-12.46)T(-17.41)S(-21.69)Y(-25.08)Y(-27.69)R	3	3	0.16671
Q5M7W5_3	12702.9	0.46999	0.187373	2.50831	0.012131	1.3851	0.22371	Q5M7W5	Microtubule-associated protein 4	Map4	110.3	1057	Q5M7W5	546	MAP4_RAT Microtubule-associated protein 4 OS=Rattus norvegicus OX=10116 GN=Map4 PE=1 SV=1	Q5M7W5	546	546	T	ADLHSGTELTLDNSMTPPSDPALPLETKVAT	105.64	105.64	NADLHSGTELT(0.001)LDNS(0.144)MT(0.807)PPS(0.048)DPALPLETK	NADLHS(-40.97)GT(-42.36)ELT(-27.87)LDNS(-7.5)MT(7.5)PPS(-12.23)DPALPLET(-48.74)K	17	4	-0.97905
Q9ESM0	7457.56	0.46829	0.169869	2.75677	0.00583751	1.38347	0.167799	Q9ESM0	Inositol hexakisphosphate kinase 1	Ip6k1	49.365	433	Q9ESM0	139	IP6K1_RAT Inositol hexakisphosphate kinase 1 OS=Rattus norvegicus OX=10116 GN=Ip6k1 PE=2 SV=1	Q9ESM0	139	139	S	RSGSGSDHKEEKASLSFETSESSQETKSPKV	76.378	76.378	AS(0.029)LS(0.771)FET(0.177)S(0.017)ES(0.005)SQETK	AS(-14.17)LS(6.4)FET(-6.4)S(-16.67)ES(-21.48)S(-32.58)QET(-55.07)K	4	3	0.38231
P13383_1	6085.86	0.468087	0.198565	2.35735	0.018406	1.38327	0.249577	P13383	Nucleolin	Ncl	77.146	713	P13383	566	NUCL_RAT Nucleolin OS=Rattus norvegicus OX=10116 GN=Ncl PE=1 SV=3	P13383	566	566	S	IEGRTIRLELQGPRGSPNARSQPSKTLFVKG	30.998	30.998	LELQGPRGS(1)PNAR	LELQGPRGS(31)PNAR	9	3	-0.18876
P19527_9	48385.5	0.465045	0.169802	2.73875	0.0061673	1.38036	0.169758	P19527	Neurofilament light polypeptide	Nefl	61.335	542	P19527	473	NFL_RAT Neurofilament light polypeptide OS=Rattus norvegicus OX=10116 GN=Nefl PE=1 SV=3	P19527	473	473	S	TIEATKAEEAKDEPPSEGEAEEEEKEKEEGE	101.53	58.073	DEPPS(1)EGEAEEEEKEK	DEPPS(58.07)EGEAEEEEKEK	5	3	0.064008
P04466	6931.69	0.464932	0.196129	2.37054	0.0177621	1.38025	0.249577	P04466	Myosin regulatory light chain 2, skeletal muscle isoform	Mylpf	18.969	169	P04466	16	MLRS_RAT Myosin regulatory light chain 2, skeletal muscle isoform OS=Rattus norvegicus OX=10116 GN=Mylpf PE=1 SV=2	P04466	16	16	S	MAPKKAKRRAAAEGSSNVFSMFDQTQIQEFK	96.052	96.052	AAAEGS(0.5)S(0.5)NVFSMFDQTQIQEFK	AAAEGS(0)S(0)NVFS(-35.43)MFDQT(-52.36)QIQEFK	7	3	-0.40507
P34926_20	21570.9	0.462372	0.145704	3.17336	0.00150687	1.37781	0.0863349	P34926	Microtubule-associated protein 1A	Map1a	299.53	2774	P34926	1897	MAP1A_RAT Microtubule-associated protein 1A OS=Rattus norvegicus OX=10116 GN=Map1a PE=1 SV=1	P34926	1897	1897	S	REGEGGAGAPDSSSFSPKVPEAGESLATRDT	77.464	77.464	EGEGGAGAPDS(0.022)S(0.025)S(0.08)FS(0.873)PKVPEAGES(0.001)LATR	EGEGGAGAPDS(-16.03)S(-15.44)S(-10.4)FS(10.4)PKVPEAGES(-31.45)LAT(-35.22)R	15	4	0.30956
Q9JKC9_1	8609.89	0.462115	0.191335	2.41521	0.0157262	1.37756	0.240018	Q9JKC9	Synergin gamma	Synrg	141.36	1329	Q9JKC9	565	SYNRG_RAT Synergin gamma OS=Rattus norvegicus OX=10116 GN=Synrg PE=1 SV=3	Q9JKC9	565	565	S	KTEEDDFQDFQDASKSGSIDDSFTDFQEVPA	102.48	102.48	S(0.544)GS(0.455)IDDS(0.001)FTDFQEVPASSK	S(0.77)GS(-0.77)IDDS(-27.26)FT(-64.58)DFQEVPAS(-79.38)S(-87.06)K	1	3	0.51964
P16884_22	101436	0.460251	0.195044	2.35973	0.0182881	1.37578	0.249577	P16884	Neurofilament heavy polypeptide	Nefh	115.38	1072	P16884	618	NFH_RAT Neurofilament heavy polypeptide OS=Rattus norvegicus OX=10116 GN=Nefh PE=1 SV=4	P16884	618	618	S	EAKSPAEVKSPVEAKSPAEAKSPASVKSPGE	81.311	81.311	SPVEAKS(1)PAEAK	S(-43.76)PVEAKS(43.76)PAEAK	7	3	0.14755
Q4V8B0_3	21563.2	0.459309	0.216839	2.1182	0.0341582	1.37488	0.293196	Q4V8B0	Oxidation resistance protein 1	Oxr1	92.809	839	Q4V8B0	197	OXR1_RAT Oxidation resistance protein 1 OS=Rattus norvegicus OX=10116 GN=Oxr1 PE=1 SV=3	Q4V8B0	197	197	S	STESSIRPARVVSSTSEEEEAFTEKFLKINC	115.87	115.87	VVS(0.003)S(0.019)T(0.125)S(0.853)EEEEAFTEK	VVS(-24.35)S(-16.47)T(-8.36)S(8.36)EEEEAFT(-92.39)EK	6	3	0.13295
P02401_2	9103.99	0.457887	0.233038	1.96486	0.0494307	1.37353	0.347874	P02401	60S acidic ribosomal protein P2	Rplp2	11.692	115	P02401	102	RLA2_RAT 60S acidic ribosomal protein P2 OS=Rattus norvegicus OX=10116 GN=Rplp2 PE=1 SV=2	P02401	102	102	S	APAAAEEKKDEKKEESEESDDDMGFGLFD__	46.249	46.249	KEES(0.74)EES(0.26)DDDMGFGLFD	KEES(4.55)EES(-4.55)DDDMGFGLFD	4	2	-0.65541
Q5QD51_15	22023.5	0.457725	0.204304	2.24041	0.0250645	1.37337	0.265969	Q5QD51	A-kinase anchor protein 12	Akap12	181.11	1687	Q5QD51	685	AKA12_RAT A-kinase anchor protein 12 OS=Rattus norvegicus OX=10116 GN=Akap12 PE=1 SV=1	Q5QD51	685	685	S	ICVGSSKKRARKASSSDDEGGPRTLGGDSHR	151.92	151.92	ASS(0.038)S(0.962)DDEGGPR	AS(-42.53)S(-14)S(14)DDEGGPR	4	2	0.21805
P16884_4	11807	0.45549	0.147864	3.08047	0.00206675	1.37125	0.0982503	P16884	Neurofilament heavy polypeptide	Nefh	115.38	1072	P16884	669	NFH_RAT Neurofilament heavy polypeptide OS=Rattus norvegicus OX=10116 GN=Nefh PE=1 SV=4	P16884	669	669	T	SPVEAKSPAEVKSPVTVKSPAEAKSPVEVKS	36.677	34.009	S(0.053)PVEAKS(0.221)PAEVKS(0.867)PVT(0.859)VK	S(-15.31)PVEAKS(-8.34)PAEVKS(8.6)PVT(8.34)VK	16	4	0.27041
D3ZML2_5	28713.3	0.454441	0.206583	2.1998	0.0278214	1.37025	0.273003	D3ZML2	Serine/threonine-protein kinase BRSK2	Brsk2	81.454	735	D3ZML2	394	BRSK2_RAT Serine/threonine-protein kinase BRSK2 OS=Rattus norvegicus OX=10116 GN=Brsk2 PE=1 SV=1	D3ZML2	394	394	S	PERKSMEVLSVTDGGSPVPARRAIEMAQHGQ	52.03	52.03	SMEVLS(0.015)VT(0.15)DGGS(0.835)PVPAR	S(-35.73)MEVLS(-17.34)VT(-7.46)DGGS(7.46)PVPAR	12	3	-0.049002
P13668	10543.1	0.453031	0.148791	3.04474	0.00232879	1.36891	0.102983	P13668	Stathmin	Stmn1	17.288	149	P13668	25	STMN1_RAT Stathmin OS=Rattus norvegicus OX=10116 GN=Stmn1 PE=1 SV=2	P13668	25	25	S	ELEKRASGQAFELILSPRSKESVPEFPLSPP	60.093	60.093	ASGQAFELILS(1)PR	AS(-55.29)GQAFELILS(55.29)PR	11	3	0.092981
P31000	2474.39	0.448818	0.192878	2.32695	0.019968	1.36492	0.25291	P31000	Vimentin	Vim	53.732	466	P31000	459	VIME_RAT Vimentin OS=Rattus norvegicus OX=10116 GN=Vim PE=1 SV=2	P31000	459	459	S	IKTVETRDGQVINETSQHHDDLE________	36.029	31.42	DGQVINET(0.5)S(0.5)QHHDDLE	DGQVINET(0)S(0)QHHDDLE	9	3	-0.37284
P31000_1	2474.39	0.448818	0.192878	2.32695	0.019968	1.36492	0.25291	P31000	Vimentin	Vim	53.732	466	P31000	458	VIME_RAT Vimentin OS=Rattus norvegicus OX=10116 GN=Vim PE=1 SV=2	P31000	458	458	T	LIKTVETRDGQVINETSQHHDDLE_______	36.029	31.42	DGQVINET(0.5)S(0.5)QHHDDLE	DGQVINET(0)S(0)QHHDDLE	8	3	-0.37284
P15205_2	3176.83	0.448516	0.22003	2.03844	0.0415063	1.36464	0.320982	P15205	Microtubule-associated protein 1B	Map1b	269.64	2461	P15205	609	MAP1B_RAT Microtubule-associated protein 1B OS=Rattus norvegicus OX=10116 GN=Map1b PE=1 SV=3	P15205	609	609	S	GKVESKPSVTEKEVPSKEEQSPVKAEVAEKA	20.625	20.625	EVPS(0.5)KEEQS(0.5)PVKAEVAEK	EVPS(0)KEEQS(0)PVKAEVAEK	4	4	0.63453
P16884_30	180352	0.448149	0.175095	2.55947	0.0104833	1.36429	0.214149	P16884	Neurofilament heavy polypeptide	Nefh	115.38	1072	P16884	540	NFH_RAT Neurofilament heavy polypeptide OS=Rattus norvegicus OX=10116 GN=Nefh PE=1 SV=4	P16884	540	540	S	EAKSPAEAKSPAEVKSPAEVKSPAEAKSPAE	113.35	70.41	S(1)PAEVKS(1)PAEVK	S(70.41)PAEVKS(70.41)PAEVK	7	3	-0.057029
Q9JI66_3	27966.7	0.446141	0.219609	2.03152	0.0422019	1.36239	0.32376	Q9JI66	Electrogenic sodium bicarbonate cotransporter 1	Slc4a4	121.34	1079	Q9JI66	245	S4A4_RAT Electrogenic sodium bicarbonate cotransporter 1 OS=Rattus norvegicus OX=10116 GN=Slc4a4 PE=1 SV=1	Q9JI66	245	245	S	TVSSASRMFSNPDNGSPAMTHRNLTSSSLND	89.344	89.344	MFSNPDNGS(0.999)PAMT(0.001)HR	MFS(-61.51)NPDNGS(32.53)PAMT(-32.53)HR	9	3	-2.4305
B2GV05	3824.01	0.444433	0.187902	2.36523	0.0180187	1.36078	0.249577	B2GV05	RNA-binding protein 5	Rbm5	92.351	815	B2GV05	624	RBM5_RAT RNA-binding protein 5 OS=Rattus norvegicus OX=10116 GN=Rbm5 PE=1 SV=1	B2GV05	624	624	S	ENPLKRGLVAAYSGDSDNEEELVERLESEEE	62.475	62.475	GLVAAY(0.022)S(0.148)GDS(0.831)DNEEELVER	GLVAAY(-15.81)S(-7.5)GDS(7.5)DNEEELVER	10	3	-0.16813
P16884_11	21587	0.444398	0.17762	2.50196	0.0123508	1.36075	0.225285	P16884	Neurofilament heavy polypeptide	Nefh	115.38	1072	P16884	692	NFH_RAT Neurofilament heavy polypeptide OS=Rattus norvegicus OX=10116 GN=Nefh PE=1 SV=4	P16884	692	692	S	KSPVEVKSPASVKSPSEAKSPAGAKSPAEAK	67.115	30.107	S(0.205)PAS(0.084)VKS(0.229)PS(0.762)EAKS(0.72)PAGAK	S(-8.82)PAS(-11.6)VKS(-7.41)PS(8.54)EAKS(7.41)PAGAK	9	4	0.043855
P16884_37	253163	0.443341	0.183687	2.41356	0.0157974	1.35975	0.240018	P16884	Neurofilament heavy polypeptide	Nefh	115.38	1072	P16884	832	NFH_RAT Neurofilament heavy polypeptide OS=Rattus norvegicus OX=10116 GN=Nefh PE=1 SV=4	P16884	832	832	T	PEKAKTLDVKSPEAKTPAKEEAKRPADIRSP	74.12	58.37	T(1)PAKEEAK	T(58.37)PAKEEAK	1	3	0.021413
P16884_24	103236	0.442476	0.187707	2.35727	0.0184097	1.35893	0.249577	P16884	Neurofilament heavy polypeptide	Nefh	115.38	1072	P16884	624	NFH_RAT Neurofilament heavy polypeptide OS=Rattus norvegicus OX=10116 GN=Nefh PE=1 SV=4	P16884	624	624	S	EVKSPVEAKSPAEAKSPASVKSPGEAKSPAE	74.46	74.46	SPAEAKS(0.997)PAS(0.003)VK	S(-43.23)PAEAKS(25.04)PAS(-25.04)VK	7	2	-1.3083
P34926_9	12937.7	0.436863	0.152345	2.86759	0.00413607	1.35366	0.140946	P34926	Microtubule-associated protein 1A	Map1a	299.53	2774	P34926	1254	MAP1A_RAT Microtubule-associated protein 1A OS=Rattus norvegicus OX=10116 GN=Map1a PE=1 SV=1	P34926	1254	1254	S	APVSIPEPHRATVSPSTDETPAGTLPGGSFS	91.967	53.1	AT(0.047)VS(0.152)PS(0.613)T(0.165)DET(0.014)PAGT(0.009)LPGGSFSHSALSVDR	AT(-11.19)VS(-6.06)PS(5.71)T(-5.71)DET(-16.43)PAGT(-18.21)LPGGS(-38.12)FS(-42.1)HS(-47.89)ALS(-47.78)VDR	6	3	0.43142
P37285_4	35070.1	0.435605	0.217201	2.00554	0.0449055	1.35248	0.336559	P37285	Kinesin light chain 1	Klc1	63.744	560	P37285	460	KLC1_RAT Kinesin light chain 1 OS=Rattus norvegicus OX=10116 GN=Klc1 PE=1 SV=2	P37285	460	460	S	SFGEYGGWYKACKVDSPTVTTTLKNLGALYR	116.24	116.24	VDS(0.979)PT(0.021)VTTTLK	VDS(16.74)PT(-16.74)VT(-46.79)T(-63.55)T(-71.16)LK	3	2	-0.17667
P16884_14	28816.8	0.433126	0.17338	2.49813	0.012485	1.35016	0.225285	P16884	Neurofilament heavy polypeptide	Nefh	115.38	1072	P16884	546	NFH_RAT Neurofilament heavy polypeptide OS=Rattus norvegicus OX=10116 GN=Nefh PE=1 SV=4	P16884	546	546	S	EAKSPAEVKSPAEVKSPAEAKSPAEAKSPAE	69.261	69.261	SPAEVKS(1)PAEAK	S(-42.23)PAEVKS(42.23)PAEAK	7	4	-0.009545
Q9QUL6	21057.2	0.432058	0.180131	2.39858	0.0164589	1.34916	0.245223	Q9QUL6	Vesicle-fusing ATPase	Nsf	82.652	744	Q9QUL6	739	NSF_RAT Vesicle-fusing ATPase OS=Rattus norvegicus OX=10116 GN=Nsf PE=1 SV=1	Q9QUL6	739	739	S	YRVRKFLALMREEGASPLDFD__________	68.657	68.657	EEGAS(1)PLDFD	EEGAS(68.66)PLDFD	5	2	0.55201
P97876	11404.4	0.43123	0.205796	2.09543	0.0361331	1.34838	0.303257	P97876	Basic leucine zipper transcriptional factor ATF-like 3	Batf3	15.129	133	P97876	85	BATF3_RAT Basic leucine zipper transcriptional factor ATF-like 3 OS=Rattus norvegicus OX=10116 GN=Batf3 PE=1 SV=1	P97876	85	85	T	LRREIAKLKEELRHLTEALKEHEKMCPLLLC	23.987	23.987	EELRHLT(1)EALK	EELRHLT(23.99)EALK	7	4	4.4683
P61808	4563.68	0.429838	0.199202	2.15779	0.030944	1.34708	0.284437	P61808	Stannin	Snn	9.501	88	P61808	49	SNN_RAT Stannin OS=Rattus norvegicus OX=10116 GN=Snn PE=1 SV=1	P61808	49	49	S	CYLRLQRISQSEDEESIVGDGETKEPFLLVQ	78.078	78.078	ISQS(0.001)EDEES(0.999)IVGDGETK	IS(-41.62)QS(-30.58)EDEES(30.58)IVGDGET(-43.68)K	9	3	-0.20821
P16884_23	107885	0.429033	0.165605	2.5907	0.00957797	1.34633	0.2026	P16884	Neurofilament heavy polypeptide	Nefh	115.38	1072	P16884	696	NFH_RAT Neurofilament heavy polypeptide OS=Rattus norvegicus OX=10116 GN=Nefh PE=1 SV=4	P16884	696	696	S	EVKSPASVKSPSEAKSPAGAKSPAEAKSPVV	87.824	28.624	S(1)PAGAKS(1)PAEAK	S(28.62)PAGAKS(28.62)PAEAK	1	4	1.0194
P16884_32	200563	0.428994	0.193157	2.22095	0.026354	1.34629	0.269746	P16884	Neurofilament heavy polypeptide	Nefh	115.38	1072	P16884	860	NFH_RAT Neurofilament heavy polypeptide OS=Rattus norvegicus OX=10116 GN=Nefh PE=1 SV=4	P16884	860	860	S	RSPEQVKSPAKEEAKSPEKEETRTEKVAPKK	78.326	46.319	EEAKS(0.999)PEKEET(0.001)R	EEAKS(30.2)PEKEET(-30.2)R	5	4	-0.21107
P34926_8	9023.89	0.427727	0.133689	3.19941	0.00137709	1.34511	0.0828297	P34926	Microtubule-associated protein 1A	Map1a	299.53	2774	P34926	1306	MAP1A_RAT Microtubule-associated protein 1A OS=Rattus norvegicus OX=10116 GN=Map1a PE=1 SV=1	P34926	1306	1306	S	FMTSDSSLTKSPESLSSPAMEDLAVEWEGKA	43.955	43.955	S(0.019)PES(0.018)LS(0.505)S(0.458)PAMEDLAVEWEGK	S(-14.19)PES(-14.49)LS(0.42)S(-0.42)PAMEDLAVEWEGK	6	3	0.61953
P0C1X8_6	16516.9	0.427725	0.191012	2.23926	0.0251393	1.34511	0.265969	P0C1X8	AP2-associated protein kinase 1	Aak1	103.76	962	P0C1X8	625	AAK1_RAT AP2-associated protein kinase 1 OS=Rattus norvegicus OX=10116 GN=Aak1 PE=1 SV=1	P0C1X8	625	625	S	PTIQGQKVGSLTPPSSPKTQRAGHRRILSDV	61.409	43.813	VGS(0.43)LT(0.57)PPS(0.195)S(0.805)PK	VGS(-1.24)LT(1.24)PPS(-6.22)S(6.22)PK	9	3	-1.1796
Q5U2M8	3776.06	0.42678	0.179963	2.37149	0.0177166	1.34423	0.249577	Q5U2M8	Mediator of DNA damage checkpoint protein 1	Mdc1	136.95	1279	Q5U2M8	801	MDC1_RAT Mediator of DNA damage checkpoint protein 1 OS=Rattus norvegicus OX=10116 GN=Mdc1 PE=1 SV=2	Q5U2M8	801	801	S	PSDHRLFSPVPEASASPQSLLTSQSQKQSTP	52.541	52.541	LFS(0.002)PVPEAS(0.159)AS(0.652)PQS(0.18)LLT(0.005)S(0.002)QSQK	LFS(-24.47)PVPEAS(-6.13)AS(5.59)PQS(-5.59)LLT(-21.05)S(-25.8)QS(-34.53)QK	11	3	0.55712
A0A096MK47	7034.7	0.425204	0.176487	2.40926	0.0159848	1.34276	0.240464	A0A096MK47	Muscular LMNA-interacting protein	Mlip	86.185	807	A0A096MK47	85	MLIP_RAT Muscular LMNA-interacting protein OS=Rattus norvegicus OX=10116 GN=Mlip PE=1 SV=1	A0A096MK47	85	85	S	QKGDLFKAEYVFIVDSDGEDEATCRQGEQGP	87.326	87.326	AEYVFIVDS(1)DGEDEATCR	AEY(-53.12)VFIVDS(44.11)DGEDEAT(-44.11)CR	9	3	-0.076156
P16884_61	1.42452e+06	0.424158	0.19645	2.15912	0.0308412	1.34179	0.284437	P16884	Neurofilament heavy polypeptide	Nefh	115.38	1072	P16884	808	NFH_RAT Neurofilament heavy polypeptide OS=Rattus norvegicus OX=10116 GN=Nefh PE=1 SV=4	P16884	808	808	S	EIKPPAEVKSPEKAKSPMKEEAKSPEKAKTL	80.522	41.399	S(1)PMKEEAK	S(41.4)PMKEEAK	1	3	-1.0301
Q5U318	430331	0.424105	0.191673	2.21265	0.0269216	1.34174	0.272402	Q5U318	Astrocytic phosphoprotein PEA-15	Pea15	15.04	130	Q5U318	116	PEA15_RAT Astrocytic phosphoprotein PEA-15 OS=Rattus norvegicus OX=10116 GN=Pea15 PE=1 SV=1	Q5U318	116	116	S	RIPSAKKYKDIIRQPSEEEIIKLAPPPKKA_	139.67	72.2	QPS(1)EEEIIK	QPS(72.2)EEEIIK	3	2	1.0864
P16884_57	698406	0.423239	0.191258	2.21293	0.0269026	1.34094	0.272402	P16884	Neurofilament heavy polypeptide	Nefh	115.38	1072	P16884	816	NFH_RAT Neurofilament heavy polypeptide OS=Rattus norvegicus OX=10116 GN=Nefh PE=1 SV=4	P16884	816	816	S	KSPEKAKSPMKEEAKSPEKAKTLDVKSPEAK	83.54	44.616	EEAKS(1)PEKAK	EEAKS(44.62)PEKAK	5	3	0.39228
P16884_60	884618	0.423236	0.177869	2.37948	0.017337	1.34093	0.249162	P16884	Neurofilament heavy polypeptide	Nefh	115.38	1072	P16884	782	NFH_RAT Neurofilament heavy polypeptide OS=Rattus norvegicus OX=10116 GN=Nefh PE=1 SV=4	P16884	782	782	S	KSPVKEGAKSLAEAKSPEKAKSPVKEEIKPP	117.79	117.08	SLAEAKS(1)PEKAK	S(-85.85)LAEAKS(85.85)PEKAK	7	5	-0.0017058
P55260	5925.05	0.42241	0.170506	2.47739	0.0132348	1.34016	0.23236	P55260	Annexin A4	Anxa4	35.848	319	P55260	12	ANXA4_RAT Annexin A4 OS=Rattus norvegicus OX=10116 GN=Anxa4 PE=1 SV=3	P55260	12	12	S	____METKGGTVKAASGFNATEDAQVLRKAM	60.334	60.334	AAS(0.998)GFNAT(0.002)EDAQVLR	AAS(27.78)GFNAT(-27.78)EDAQVLR	3	3	-0.10954
P16884_31	188568	0.422307	0.155404	2.71747	0.00657825	1.34007	0.179548	P16884	Neurofilament heavy polypeptide	Nefh	115.38	1072	P16884	852	NFH_RAT Neurofilament heavy polypeptide OS=Rattus norvegicus OX=10116 GN=Nefh PE=1 SV=4	P16884	852	852	S	EAKRPADIRSPEQVKSPAKEEAKSPEKEETR	66.893	39.625	S(1)PAKEEAK	S(39.62)PAKEEAK	1	3	0.21613
P16884_35	252644	0.420961	0.153179	2.74817	0.00599284	1.33882	0.167799	P16884	Neurofilament heavy polypeptide	Nefh	115.38	1072	P16884	594	NFH_RAT Neurofilament heavy polypeptide OS=Rattus norvegicus OX=10116 GN=Nefh PE=1 SV=4	P16884	594	594	S	EAKSPAEVKSPATVKSPGEAKSPAEAKSPAE	118.37	29.299	S(1)PGEAKS(1)PAEAK	S(29.3)PGEAKS(29.3)PAEAK	1	4	0.20047
P16884_49	426731	0.419637	0.16475	2.54711	0.0108618	1.33759	0.217773	P16884	Neurofilament heavy polypeptide	Nefh	115.38	1072	P16884	516	NFH_RAT Neurofilament heavy polypeptide OS=Rattus norvegicus OX=10116 GN=Nefh PE=1 SV=4	P16884	516	516	S	SPEKETKSPVKEEAKSPAEAKSPAEAKSPAE	83.106	30.956	S(1)PVKEEAKS(1)PAEAK	S(30.96)PVKEEAKS(30.96)PAEAK	9	4	0.84636
P16884_33	213463	0.415256	0.16494	2.51761	0.0118152	1.33354	0.22371	P16884	Neurofilament heavy polypeptide	Nefh	115.38	1072	P16884	660	NFH_RAT Neurofilament heavy polypeptide OS=Rattus norvegicus OX=10116 GN=Nefh PE=1 SV=4	P16884	660	660	S	EVKSPATVKSPVEAKSPAEVKSPVTVKSPAE	94.487	39.531	S(1)PVEAKS(1)PAEVK	S(39.53)PVEAKS(39.53)PAEVK	7	3	-0.067355
P15205_5	3538.51	0.414376	0.208627	1.9862	0.0470111	1.33272	0.34083	P15205	Microtubule-associated protein 1B	Map1b	269.64	2461	P15205	1205	MAP1B_RAT Microtubule-associated protein 1B OS=Rattus norvegicus OX=10116 GN=Map1b PE=1 SV=3	P15205	1205	1205	S	GRDYNASASTISPPSSMEEDKFSKSALRDAY	114.2	114.2	DYNAS(0.002)AS(0.013)T(0.096)IS(0.889)PPS(0.19)S(0.81)MEEDKFSK	DY(-72.26)NAS(-27.33)AS(-18.38)T(-9.69)IS(9.69)PPS(-6.33)S(6.33)MEEDKFS(-36.88)K	14	4	0.84376
Q6RJR6	6246.09	0.412585	0.182016	2.26675	0.0234056	1.33107	0.263963	Q6RJR6	Reticulon-3	Rtn3	101.52	940	Q6RJR6	111	RTN3_RAT Reticulon-3 OS=Rattus norvegicus OX=10116 GN=Rtn3 PE=1 SV=1	Q6RJR6	111	111	S	DGKDPLVLLDKKTLDSPQGTNKDRVDTPVSL	48.44	48.44	T(0.008)LDS(0.987)PQGT(0.005)NK	T(-20.82)LDS(20.82)PQGT(-23)NK	4	2	0.020345
P16884_42	308757	0.411556	0.169765	2.42426	0.0153395	1.33012	0.240018	P16884	Neurofilament heavy polypeptide	Nefh	115.38	1072	P16884	678	NFH_RAT Neurofilament heavy polypeptide OS=Rattus norvegicus OX=10116 GN=Nefh PE=1 SV=4	P16884	678	678	S	EVKSPVTVKSPAEAKSPVEVKSPASVKSPSE	97.551	28.58	S(1)PAEAKS(1)PVEVK	S(28.58)PAEAKS(28.58)PVEVK	7	3	-0.05712
Q9JK11_6	10590.9	0.410859	0.156875	2.61903	0.00881806	1.32948	0.197691	Q9JK11	Reticulon-4	Rtn4	126.39	1163	Q9JK11	169	RTN4_RAT Reticulon-4 OS=Rattus norvegicus OX=10116 GN=Rtn4 PE=1 SV=1	Q9JK11	169	169	S	PAAPPSTPAAPKRRGSGSVDETLFALPAASE	78.319	71.903	RGS(0.782)GS(0.201)VDET(0.016)LFALPAASEPVIPSSAEK	RGS(5.89)GS(-5.89)VDET(-16.84)LFALPAAS(-48.85)EPVIPS(-61.2)S(-66.18)AEK	3	4	0.11468
P16884_59	749329	0.409409	0.19012	2.15343	0.0312851	1.32814	0.284544	P16884	Neurofilament heavy polypeptide	Nefh	115.38	1072	P16884	827	NFH_RAT Neurofilament heavy polypeptide OS=Rattus norvegicus OX=10116 GN=Nefh PE=1 SV=4	P16884	827	827	S	EEAKSPEKAKTLDVKSPEAKTPAKEEAKRPA	132.17	132.17	TLDVKS(1)PEAK	T(-49.09)LDVKS(49.09)PEAK	6	2	0.66129
P26284	24282.5	0.408563	0.177421	2.30279	0.0212905	1.32736	0.259968	P26284	Pyruvate dehydrogenase E1 component subunit alpha, somatic form, mitochondrial	Pdha1	43.226	390	P26284	232	ODPA_RAT Pyruvate dehydrogenase E1 component subunit alpha, somatic form, mitochondrial OS=Rattus norvegicus OX=10116 GN=Pdha1 PE=1 SV=2	P26284	232	232	S	PCIFICENNRYGMGTSVERAAASTDYYKRGD	91.265	91.265	YGMGT(0.004)S(0.996)VER	Y(-75.62)GMGT(-24.3)S(24.3)VER	6	2	-0.091308
Q6JE36_9	32785.8	0.408268	0.203969	2.00161	0.0453265	1.32709	0.336889	Q6JE36	Protein NDRG1	Ndrg1	42.954	394	Q6JE36	362	NDRG1_RAT Protein NDRG1 OS=Rattus norvegicus OX=10116 GN=Ndrg1 PE=1 SV=1	Q6JE36	362	362	S	SEGPRSRSHTSEGSRSRSHTSEDARLNITPS	75.088	75.088	SHTS(0.002)EGS(0.288)RS(0.71)R	S(-68.05)HT(-47.12)S(-26.52)EGS(-3.91)RS(3.91)R	9	3	-0.18112
P16884_27	158370	0.408099	0.172482	2.36604	0.0179795	1.32694	0.249577	P16884	Neurofilament heavy polypeptide	Nefh	115.38	1072	P16884	756	NFH_RAT Neurofilament heavy polypeptide OS=Rattus norvegicus OX=10116 GN=Nefh PE=1 SV=4	P16884	756	756	S	EAKSPAEAKSPAEAKSPVEVKSPEKAKSPVK	57.434	57.434	S(1)PVEVKS(1)PEK	S(57.43)PVEVKS(57.43)PEK	1	4	-0.37076
P0DJJ3_1	5702.3	0.408061	0.207141	1.96997	0.0488417	1.3269	0.345617	P0DJJ3	SH3-containing GRB2-like protein 3-interacting protein 1	Sgip1	88.584	827	P0DJJ3	335	SGIP1_RAT SH3-containing GRB2-like protein 3-interacting protein 1 OS=Rattus norvegicus OX=10116 GN=Sgip1 PE=1 SV=1	P0DJJ3	335	335	T	PEHVTPELTPREKVVTPPAASDIPADSPAPG	37.337	37.337	EKVVT(0.871)PPAAS(0.111)DIPADS(0.017)PAPGPPGPPGSAGPPGPPGPR	EKVVT(8.95)PPAAS(-8.95)DIPADS(-17.02)PAPGPPGPPGS(-35.33)AGPPGPPGPR	5	4	0.087903
Q6IMY8	3553.86	0.407958	0.183792	2.21967	0.0264409	1.32681	0.269746	Q6IMY8	Heterogeneous nuclear ribonucleoprotein U	Hnrnpu	87.731	798	Q6IMY8	58	HNRPU_RAT Heterogeneous nuclear ribonucleoprotein U OS=Rattus norvegicus OX=10116 GN=Hnrnpu PE=1 SV=1	Q6IMY8	58	58	S	DNEAGGRPAMEPGNGSLDLGGDAAGRSGAGL	24.893	24.893	PAMEPGNGS(1)LDLGGDAAGR	PAMEPGNGS(24.89)LDLGGDAAGR	9	3	0.32398
P34926_41	83677.3	0.405057	0.132283	3.06205	0.00219827	1.32414	0.100563	P34926	Microtubule-associated protein 1A	Map1a	299.53	2774	P34926	598	MAP1A_RAT Microtubule-associated protein 1A OS=Rattus norvegicus OX=10116 GN=Map1a PE=1 SV=1	P34926	598	598	S	LEGEHVEREKEVVPDSPGDKGSTNRGPDSGA	118.77	40.589	EVVPDS(1)PGDK	EVVPDS(40.59)PGDK	6	2	0.36004
P16884_6	16027.9	0.404041	0.175799	2.29831	0.0215443	1.32321	0.26036	P16884	Neurofilament heavy polypeptide	Nefh	115.38	1072	P16884	651	NFH_RAT Neurofilament heavy polypeptide OS=Rattus norvegicus OX=10116 GN=Nefh PE=1 SV=4	P16884	651	651	T	SPAEAKSPAEVKSPATVKSPVEAKSPAEVKS	46.578	44.601	S(0.987)PAT(0.922)VKS(0.091)PVEAK	S(18.45)PAT(10.65)VKS(-10.65)PVEAK	4	4	-0.092706
P37285_2	15983.6	0.395621	0.168607	2.34641	0.0189552	1.31551	0.252419	P37285	Kinesin light chain 1	Klc1	63.744	560	P37285	462	KLC1_RAT Kinesin light chain 1 OS=Rattus norvegicus OX=10116 GN=Klc1 PE=1 SV=2	P37285	462	462	T	GEYGGWYKACKVDSPTVTTTLKNLGALYRRQ	36.022	36.022	ACKVDS(0.234)PT(0.52)VT(0.07)T(0.081)T(0.095)LK	ACKVDS(-3.47)PT(3.47)VT(-8.69)T(-8.05)T(-7.39)LK	8	3	-0.64994
Q63425_27	100414	0.39412	0.194061	2.03091	0.0422643	1.31414	0.32376	Q63425	Periaxin	Prx	146.4	1383	Q63425	7	PRAX_RAT Periaxin OS=Rattus norvegicus OX=10116 GN=Prx PE=1 SV=2	Q63425	7	7	S	_________MEARSRSAEELRRAELVEIIVE	117.99	59.35	S(1)AEELRR	S(59.35)AEELRR	1	3	0.29983
P16884_47	396670	0.392498	0.162054	2.42202	0.0154344	1.31266	0.240018	P16884	Neurofilament heavy polypeptide	Nefh	115.38	1072	P16884	600	NFH_RAT Neurofilament heavy polypeptide OS=Rattus norvegicus OX=10116 GN=Nefh PE=1 SV=4	P16884	600	600	S	EVKSPATVKSPGEAKSPAEAKSPAEVKSPVE	116.19	29.299	S(1)PGEAKS(1)PAEAK	S(29.3)PGEAKS(29.3)PAEAK	7	4	0.20047
O70511_6	10480.1	0.389756	0.188388	2.0689	0.0385556	1.31017	0.307229	O70511	Ankyrin-3	Ank3	284.44	2622	O70511	855	ANK3_RAT Ankyrin-3 OS=Rattus norvegicus OX=10116 GN=Ank3 PE=1 SV=3	O70511	855	855	S	HKMNVPETMNEVLDMSDDEVGKASAPEKLSD	80.061	80.061	MNVPETMNEVLDMS(1)DDEVGK	MNVPET(-47.9)MNEVLDMS(47.9)DDEVGK	14	3	1.0542
O88658_4	40438.2	0.388719	0.161459	2.40754	0.0160604	1.30923	0.240464	O88658	Kinesin-like protein KIF1B	Kif1b	204.17	1816	O88658	1057	KIF1B_RAT Kinesin-like protein KIF1B OS=Rattus norvegicus OX=10116 GN=Kif1b PE=1 SV=2	O88658	1057	1057	S	NQSDFPSAAMTRSGLSLEELRIVEGQGQSSE	88.948	88.948	S(0.001)GLS(0.999)LEELR	S(-30.25)GLS(30.25)LEELR	4	2	0.29016
P57097	4021.3	0.388565	0.176391	2.20286	0.0276045	1.30909	0.273003	P57097	Tyrosine-protein kinase Mer	Mertk	109.42	994	P57097	561	MERTK_RAT Tyrosine-protein kinase Mer OS=Rattus norvegicus OX=10116 GN=Mertk PE=2 SV=1	P57097	561	561	S	AKKSFCRRAIELTLQSLGVSEELQNKLEDVV	38.583	38.583	AIELT(1)LQS(1)LGVS(1)EELQNK	AIELT(38.58)LQS(38.58)LGVS(38.58)EELQNK	8	4	3.319
P57097_1	4021.3	0.388565	0.176391	2.20286	0.0276045	1.30909	0.273003	P57097	Tyrosine-protein kinase Mer	Mertk	109.42	994	P57097	558	MERTK_RAT Tyrosine-protein kinase Mer OS=Rattus norvegicus OX=10116 GN=Mertk PE=2 SV=1	P57097	558	558	T	NYRAKKSFCRRAIELTLQSLGVSEELQNKLE	38.583	38.583	AIELT(1)LQS(1)LGVS(1)EELQNK	AIELT(38.58)LQS(38.58)LGVS(38.58)EELQNK	5	4	3.319
P57097_2	4021.3	0.388565	0.176391	2.20286	0.0276045	1.30909	0.273003	P57097	Tyrosine-protein kinase Mer	Mertk	109.42	994	P57097	565	MERTK_RAT Tyrosine-protein kinase Mer OS=Rattus norvegicus OX=10116 GN=Mertk PE=2 SV=1	P57097	565	565	S	FCRRAIELTLQSLGVSEELQNKLEDVVVDRN	38.583	38.583	AIELT(1)LQS(1)LGVS(1)EELQNK	AIELT(38.58)LQS(38.58)LGVS(38.58)EELQNK	12	4	3.319
Q80X08_6	11092.5	0.388008	0.183009	2.12016	0.0339925	1.30859	0.293196	Q80X08	WASH complex subunit 2	Washc2	145.15	1328	Q80X08	531	WASC2_RAT WASH complex subunit 2 OS=Rattus norvegicus OX=10116 GN=Washc2 PE=1 SV=1	Q80X08	531	531	S	NPKLVSETKTQKGLFSDEEDSEDLFSSQSSS	117.38	117.38	GLFS(1)DEEDSEDLFSSQSSSK	GLFS(49.62)DEEDS(-49.62)EDLFS(-77.52)S(-83.54)QS(-102.58)S(-105.33)S(-107.84)K	4	3	0.1383
P16884_38	262929	0.38772	0.176244	2.1999	0.0278138	1.30832	0.273003	P16884	Neurofilament heavy polypeptide	Nefh	115.38	1072	P16884	588	NFH_RAT Neurofilament heavy polypeptide OS=Rattus norvegicus OX=10116 GN=Nefh PE=1 SV=4	P16884	588	588	S	EAKSPAEAKSPAEVKSPATVKSPGEAKSPAE	106.32	82.543	SPAEVKS(0.997)PAT(0.003)VK	S(-52.11)PAEVKS(25.59)PAT(-25.59)VK	7	2	-0.53116
P16884_55	601116	0.38701	0.146588	2.64011	0.00828781	1.30768	0.197691	P16884	Neurofilament heavy polypeptide	Nefh	115.38	1072	P16884	846	NFH_RAT Neurofilament heavy polypeptide OS=Rattus norvegicus OX=10116 GN=Nefh PE=1 SV=4	P16884	846	846	S	KTPAKEEAKRPADIRSPEQVKSPAKEEAKSP	117.08	38.511	RPADIRS(1)PEQVK	RPADIRS(38.51)PEQVK	7	3	-0.056479
Q5XIR9	9039.11	0.380705	0.170715	2.23006	0.0257436	1.30198	0.267998	Q5XIR9	Ubiquitin-associated domain-containing protein 1	Ubac1	45.546	409	Q5XIR9	98	UBAC1_RAT Ubiquitin-associated domain-containing protein 1 OS=Rattus norvegicus OX=10116 GN=Ubac1 PE=1 SV=1	Q5XIR9	98	98	S	IQDQDVLLLIKKRAPSPIPKMADVSAEEKKK	61.593	61.593	RAPS(1)PIPK	RAPS(61.59)PIPK	4	3	-0.25738
P23565_1	39609.9	0.380148	0.154641	2.45827	0.013961	1.30148	0.23308	P23565	Alpha-internexin	Ina	56.115	505	P23565	474	AINX_RAT Alpha-internexin OS=Rattus norvegicus OX=10116 GN=Ina PE=1 SV=2	P23565	474	474	S	GASKEVTKKTSKVGESFEETLEETVVSTKKT	109.03	109.03	VGES(1)FEETLEETVVSTK	VGES(47.26)FEET(-47.26)LEET(-89.95)VVS(-103.04)T(-105.36)K	4	3	-0.59307
P16884_54	529936	0.379742	0.156815	2.42159	0.0154527	1.30111	0.240018	P16884	Neurofilament heavy polypeptide	Nefh	115.38	1072	P16884	708	NFH_RAT Neurofilament heavy polypeptide OS=Rattus norvegicus OX=10116 GN=Nefh PE=1 SV=4	P16884	708	708	S	EAKSPAGAKSPAEAKSPVVAKSPAEAKSPAE	108.17	27.742	S(1)PAEAKS(1)PVVAK	S(27.74)PAEAKS(27.74)PVVAK	7	2	0.41654
P34926_38	56856.3	0.379347	0.156321	2.42672	0.0152362	1.30075	0.240018	P34926	Microtubule-associated protein 1A	Map1a	299.53	2774	P34926	894	MAP1A_RAT Microtubule-associated protein 1A OS=Rattus norvegicus OX=10116 GN=Map1a PE=1 SV=1	P34926	894	894	S	EATQGLDYVPSAGTISPTSSLEEDKGFKSPP	114.63	103.18	TEATQGLDYVPS(0.003)AGT(0.062)IS(0.889)PT(0.035)S(0.007)S(0.003)LEEDK	T(-80.87)EAT(-75.29)QGLDY(-37.75)VPS(-24.16)AGT(-11.58)IS(11.58)PT(-14.03)S(-20.77)S(-24.27)LEEDK	17	4	0.20869
P16884_50	491461	0.376294	0.154155	2.44102	0.014646	1.298	0.237851	P16884	Neurofilament heavy polypeptide	Nefh	115.38	1072	P16884	702	NFH_RAT Neurofilament heavy polypeptide OS=Rattus norvegicus OX=10116 GN=Nefh PE=1 SV=4	P16884	702	702	S	SVKSPSEAKSPAGAKSPAEAKSPVVAKSPAE	92.457	28.624	S(1)PAGAKS(1)PAEAK	S(28.62)PAGAKS(28.62)PAEAK	7	4	1.0194
Q5QD51_2	4036.94	0.376098	0.175821	2.13909	0.032428	1.29783	0.288565	Q5QD51	A-kinase anchor protein 12	Akap12	181.11	1687	Q5QD51	1354	AKA12_RAT A-kinase anchor protein 12 OS=Rattus norvegicus OX=10116 GN=Akap12 PE=1 SV=1	Q5QD51	1354	1354	S	SSERGKALGSLGGSPSLPDQDKAGCIEVQVQ	57.348	57.348	ALGSLGGS(0.079)PS(0.92)LPDQDK	ALGS(-33.52)LGGS(-10.64)PS(10.64)LPDQDK	10	2	-0.46027
P15205_31	18351.2	0.374049	0.154004	2.42883	0.0151475	1.29599	0.240018	P15205	Microtubule-associated protein 1B	Map1b	269.64	2461	P15205	1332	MAP1B_RAT Microtubule-associated protein 1B OS=Rattus norvegicus OX=10116 GN=Map1b PE=1 SV=3	P15205	1332	1332	S	SQSVTGSAGHTPYYQSPTDEKSSHLPTEVTE	99.515	99.515	TLEVVSPSQSVTGS(0.002)AGHT(0.008)PYYQS(0.96)PT(0.031)DEK	T(-86.94)LEVVS(-72.42)PS(-62.4)QS(-55.79)VT(-42.44)GS(-28.04)AGHT(-20.93)PY(-51.6)Y(-51.6)QS(14.94)PT(-14.94)DEK	23	4	0.388
O88588	5361.24	0.372539	0.156357	2.38262	0.0171901	1.29463	0.249162	O88588	Phosphofurin acidic cluster sorting protein 1	Pacs1	104.7	961	O88588	428	PACS1_RAT Phosphofurin acidic cluster sorting protein 1 OS=Rattus norvegicus OX=10116 GN=Pacs1 PE=1 SV=1	O88588	428	428	S	IGSLNSKGSLGKDTTSPMELAALEKVKSTWI	66.387	66.387	DT(0.038)T(0.169)S(0.793)PMELAALEK	DT(-13.22)T(-6.71)S(6.71)PMELAALEK	4	3	0.081277
Q63560_1	18638.8	0.369784	0.168099	2.1998	0.0278209	1.29216	0.273003	Q63560	Microtubule-associated protein 6	Map6	100.48	952	Q63560	681	MAP6_RAT Microtubule-associated protein 6 OS=Rattus norvegicus OX=10116 GN=Map6 PE=1 SV=1	Q63560	681	681	S	PKDQAPVVPGSLKGQSPTAPGPPKDQGAVLL	45.611	45.611	GQS(0.793)PT(0.207)APGPPKDQGAVLLGPMK	GQS(5.83)PT(-5.83)APGPPKDQGAVLLGPMK	3	4	0.26418
Q2TL32_4	14918.3	0.36714	0.163528	2.24512	0.0247605	1.28979	0.265969	Q2TL32	E3 ubiquitin-protein ligase UBR4	Ubr4	573.79	5194	Q2TL32	457	UBR4_RAT E3 ubiquitin-protein ligase UBR4 OS=Rattus norvegicus OX=10116 GN=Ubr4 PE=1 SV=2	Q2TL32	457	457	S	LRVRDILSRTKEGVGSPKLGPGKGHQGFGVL	49.423	49.423	T(0.002)KEGVGS(0.998)PK	T(-26.7)KEGVGS(26.7)PK	7	3	-1.5309
P16884_28	185856	0.366148	0.141081	2.59531	0.00945061	1.28891	0.201945	P16884	Neurofilament heavy polypeptide	Nefh	115.38	1072	P16884	630	NFH_RAT Neurofilament heavy polypeptide OS=Rattus norvegicus OX=10116 GN=Nefh PE=1 SV=4	P16884	630	630	S	EAKSPAEAKSPASVKSPGEAKSPAEAKSPAE	89.911	89.911	SPASVKS(1)PGEAK	S(-53.57)PAS(-34.25)VKS(34.25)PGEAK	7	4	0.32913
P16884_39	283211	0.365862	0.161718	2.26234	0.0236764	1.28865	0.264265	P16884	Neurofilament heavy polypeptide	Nefh	115.38	1072	P16884	672	NFH_RAT Neurofilament heavy polypeptide OS=Rattus norvegicus OX=10116 GN=Nefh PE=1 SV=4	P16884	672	672	S	EAKSPAEVKSPVTVKSPAEAKSPVEVKSPAS	96.059	28.58	S(1)PAEAKS(1)PVEVK	S(28.58)PAEAKS(28.58)PVEVK	1	3	-0.05712
P37285_3	38151.7	0.365223	0.17017	2.14622	0.0318553	1.28808	0.284544	P37285	Kinesin light chain 1	Klc1	63.744	560	P37285	524	KLC1_RAT Kinesin light chain 1 OS=Rattus norvegicus OX=10116 GN=Klc1 PE=1 SV=2	P37285	524	524	S	VLNDPENVEKRRSRESLNVDVVKYESGPDGG	80.746	80.746	S(0.317)RES(0.683)LNVDVVK	S(-3.33)RES(3.33)LNVDVVK	4	3	0.11595
Q925Q9_1	8608.39	0.363862	0.178012	2.04403	0.0409507	1.28687	0.31901	Q925Q9	SH3 domain-containing kinase-binding protein 1	Sh3kbp1	78.085	709	Q925Q9	156	SH3K1_RAT SH3 domain-containing kinase-binding protein 1 OS=Rattus norvegicus OX=10116 GN=Sh3kbp1 PE=1 SV=2	Q925Q9	156	156	S	NGKTGMFPSNFIKELSGESDELGISQDEQLS	133.38	133.38	ELS(0.972)GES(0.028)DELGISQDEQLSK	ELS(15.33)GES(-15.33)DELGIS(-71.56)QDEQLS(-118.13)K	3	3	-1.0659
P0DJJ3_8	18034	0.359029	0.161612	2.22155	0.0263134	1.28256	0.269746	P0DJJ3	SH3-containing GRB2-like protein 3-interacting protein 1	Sgip1	88.584	827	P0DJJ3	371	SGIP1_RAT SH3-containing GRB2-like protein 3-interacting protein 1 OS=Rattus norvegicus OX=10116 GN=Sgip1 PE=1 SV=1	P0DJJ3	371	371	S	GSAGPPGPPGPRHVPSPLNLEEVQKKVAEQT	84.508	63.682	HVPS(1)PLNLEEVQK	HVPS(63.68)PLNLEEVQK	4	3	1.2497
P16884_34	233946	0.355881	0.136318	2.61068	0.00903633	1.27977	0.197691	P16884	Neurofilament heavy polypeptide	Nefh	115.38	1072	P16884	714	NFH_RAT Neurofilament heavy polypeptide OS=Rattus norvegicus OX=10116 GN=Nefh PE=1 SV=4	P16884	714	714	S	GAKSPAEAKSPVVAKSPAEAKSPAEAKPPAE	104.17	92.773	SPVVAKS(1)PAEAK	S(-62.6)PVVAKS(62.6)PAEAK	7	4	0.34012
P34926_43	79462.9	0.351211	0.159419	2.20307	0.0275897	1.27563	0.273003	P34926	Microtubule-associated protein 1A	Map1a	299.53	2774	P34926	1742	MAP1A_RAT Microtubule-associated protein 1A OS=Rattus norvegicus OX=10116 GN=Map1a PE=1 SV=1	P34926	1742	1742	S	PLPQKGLEVERWLAESPVGLPPEEEDKLTRS	88.836	24.594	WLAES(1)PVGLPPEEEDK	WLAES(24.59)PVGLPPEEEDK	5	4	-0.23132
Q4V882_1	13257.5	0.349484	0.148396	2.35509	0.0185185	1.27411	0.249577	Q4V882	Epsin-3	Epn3	65.047	608	Q4V882	419	EPN3_RAT Epsin-3 OS=Rattus norvegicus OX=10116 GN=Epn3 PE=1 SV=1	Q4V882	419	419	S	ESRDSAQALPKGKSPSPVELDPFGDSSPSCK	104.06	104.06	S(0.5)PS(0.5)PVELDPFGDSSPSCK	S(0)PS(0)PVELDPFGDS(-70.36)S(-71.37)PS(-87.93)CK	3	3	1.5197
Q4V882_2	13257.5	0.349484	0.148396	2.35509	0.0185185	1.27411	0.249577	Q4V882	Epsin-3	Epn3	65.047	608	Q4V882	417	EPN3_RAT Epsin-3 OS=Rattus norvegicus OX=10116 GN=Epn3 PE=1 SV=1	Q4V882	417	417	S	PMESRDSAQALPKGKSPSPVELDPFGDSSPS	104.06	104.06	S(0.5)PS(0.5)PVELDPFGDSSPSCK	S(0)PS(0)PVELDPFGDS(-70.36)S(-71.37)PS(-87.93)CK	1	3	1.5197
P16884_53	513136	0.347024	0.154746	2.24254	0.0249267	1.27193	0.265969	P16884	Neurofilament heavy polypeptide	Nefh	115.38	1072	P16884	534	NFH_RAT Neurofilament heavy polypeptide OS=Rattus norvegicus OX=10116 GN=Nefh PE=1 SV=4	P16884	534	534	S	EAKSPAEAKSPAEAKSPAEVKSPAEVKSPAE	126.63	70.41	S(1)PAEVKS(1)PAEVK	S(70.41)PAEVKS(70.41)PAEVK	1	3	-0.057029
P16884_43	340838	0.344263	0.148115	2.32429	0.0201098	1.2695	0.253166	P16884	Neurofilament heavy polypeptide	Nefh	115.38	1072	P16884	528	NFH_RAT Neurofilament heavy polypeptide OS=Rattus norvegicus OX=10116 GN=Nefh PE=1 SV=4	P16884	528	528	S	EAKSPAEAKSPAEAKSPAEAKSPAEVKSPAE	83.039	61.821	S(1)PAEAKS(1)PAEVK	S(61.82)PAEAKS(61.82)PAEVK	1	4	0.20698
P31016	16269.1	0.33841	0.162158	2.08692	0.0368954	1.26436	0.305247	P31016	Disks large homolog 4	Dlg4	80.464	724	P31016	295	DLG4_RAT Disks large homolog 4 OS=Rattus norvegicus OX=10116 GN=Dlg4 PE=1 SV=1	P31016	295	295	S	TDYPTAMTPTSPRRYSPVAKDLLGEEDIPRE	42.599	42.599	RY(0.009)S(0.991)PVAK	RY(-20.45)S(20.45)PVAK	3	3	-0.29547
Q62632	23739.7	0.338062	0.170204	1.98622	0.0470089	1.26406	0.34083	Q62632	Follistatin-related protein 1	Fstl1	34.622	306	Q62632	163	FSTL1_RAT Follistatin-related protein 1 OS=Rattus norvegicus OX=10116 GN=Fstl1 PE=1 SV=1	Q62632	163	163	S	DKYFKSFDNGDSHLDSSEFLKFVEQNETAVN	87.352	87.352	SFDNGDS(0.001)HLDS(0.811)S(0.189)EFLK	S(-50.55)FDNGDS(-31.78)HLDS(6.34)S(-6.34)EFLK	11	3	-0.9758
P16884_51	483663	0.337654	0.163179	2.06922	0.0385256	1.2637	0.307229	P16884	Neurofilament heavy polypeptide	Nefh	115.38	1072	P16884	666	NFH_RAT Neurofilament heavy polypeptide OS=Rattus norvegicus OX=10116 GN=Nefh PE=1 SV=4	P16884	666	666	S	TVKSPVEAKSPAEVKSPVTVKSPAEAKSPVE	128.9	128.9	SPAEVKS(0.999)PVT(0.001)VK	S(-56.81)PAEVKS(29.37)PVT(-29.37)VK	7	2	0.10583
P16884_40	291147	0.336509	0.147973	2.27413	0.0229583	1.2627	0.262928	P16884	Neurofilament heavy polypeptide	Nefh	115.38	1072	P16884	690	NFH_RAT Neurofilament heavy polypeptide OS=Rattus norvegicus OX=10116 GN=Nefh PE=1 SV=4	P16884	690	690	S	EAKSPVEVKSPASVKSPSEAKSPAGAKSPAE	123.64	93.011	SPASVKS(0.986)PS(0.014)EAK	S(-58)PAS(-42.8)VKS(18.55)PS(-18.55)EAK	7	2	-0.24492
P16884_52	490507	0.335427	0.16948	1.97915	0.0477987	1.26175	0.343474	P16884	Neurofilament heavy polypeptide	Nefh	115.38	1072	P16884	762	NFH_RAT Neurofilament heavy polypeptide OS=Rattus norvegicus OX=10116 GN=Nefh PE=1 SV=4	P16884	762	762	S	EAKSPAEAKSPVEVKSPEKAKSPVKEGAKSL	89.43	57.434	S(1)PVEVKS(1)PEK	S(57.43)PVEVKS(57.43)PEK	7	4	-0.37076
P16884_26	147424	0.332835	0.142532	2.33516	0.0195349	1.25949	0.25291	P16884	Neurofilament heavy polypeptide	Nefh	115.38	1072	P16884	684	NFH_RAT Neurofilament heavy polypeptide OS=Rattus norvegicus OX=10116 GN=Nefh PE=1 SV=4	P16884	684	684	S	TVKSPAEAKSPVEVKSPASVKSPSEAKSPAG	91.969	91.969	SPVEVKS(0.999)PAS(0.001)VK	S(-55.78)PVEVKS(29.61)PAS(-29.61)VK	7	4	1.3497
Q9QYM0	43321.3	0.33121	0.142229	2.32871	0.0198743	1.25807	0.25291	Q9QYM0	Multidrug resistance-associated protein 5	Abcc5	160.85	1436	Q9QYM0	41	MRP5_RAT Multidrug resistance-associated protein 5 OS=Rattus norvegicus OX=10116 GN=Abcc5 PE=2 SV=1	Q9QYM0	41	41	T	IPGQHGDREEPRFRRTRSLECQDALETAARV	65.184	65.184	T(0.5)RS(0.5)LECQDALETAAR	T(0)RS(0)LECQDALET(-49.64)AAR	1	3	-0.45572
Q63425_31	141337	0.327523	0.151654	2.15968	0.0307977	1.25486	0.284437	Q63425	Periaxin	Prx	146.4	1383	Q63425	133	PRAX_RAT Periaxin OS=Rattus norvegicus OX=10116 GN=Prx PE=1 SV=2	Q63425	133	133	S	KGPRAKVAKLNIQSLSPVKKKKMVIGTLGTP	117.93	105.14	LNIQS(0.013)LS(0.987)PVKK	LNIQS(-18.85)LS(18.85)PVKK	7	3	-0.061272
Q9JHB5	8490.07	0.325424	0.15084	2.15742	0.0309732	1.25303	0.284437	Q9JHB5	Translin-associated protein X	Tsnax	33.005	290	Q9JHB5	33	TSNAX_RAT Translin-associated protein X OS=Rattus norvegicus OX=10116 GN=Tsnax PE=1 SV=1	Q9JHB5	33	33	S	FPHNQRREGKDASSSSPVMLAFKSFQQELDT	58.32	58.32	DAS(0.008)S(0.039)S(0.228)S(0.725)PVMLAFK	DAS(-19.33)S(-12.71)S(-5.02)S(5.02)PVMLAFK	6	3	0.34952
P34926_34	47196.9	0.321987	0.148969	2.16143	0.0306618	1.25005	0.284437	P34926	Microtubule-associated protein 1A	Map1a	299.53	2774	P34926	1767	MAP1A_RAT Microtubule-associated protein 1A OS=Rattus norvegicus OX=10116 GN=Map1a PE=1 SV=1	P34926	1767	1767	S	DKLTRSPFEIISPPASPPEMTGQRVPSAPGQ	82.99	72.399	S(0.009)PFEIIS(0.991)PPAS(1)PPEMTGQR	S(-20.59)PFEIIS(20.59)PPAS(34.76)PPEMT(-34.76)GQR	11	3	0.30916
Q4V8H8	13446.8	0.312849	0.150596	2.07741	0.0377641	1.24216	0.307229	Q4V8H8	EH domain-containing protein 2	Ehd2	61.237	543	Q4V8H8	470	EHD2_RAT EH domain-containing protein 2 OS=Rattus norvegicus OX=10116 GN=Ehd2 PE=1 SV=1	Q4V8H8	470	470	S	EIFYNLAPADGKLSGSKAKTWMVGTKLPNSV	59.814	59.814	YDEIFYNLAPADGKLS(0.448)GS(0.552)K	Y(-51.15)DEIFY(-33.4)NLAPADGKLS(-0.91)GS(0.91)K	18	3	0.088392
P19945_1	68448.9	0.311466	0.15172	2.05291	0.0400814	1.24097	0.315982	P19945	60S acidic ribosomal protein P0	Rplp0	34.215	317	P19945	307	RLA0_RAT 60S acidic ribosomal protein P0 OS=Rattus norvegicus OX=10116 GN=Rplp0 PE=1 SV=2	P19945	307	307	S	AAAPAKVEAKEESEESDEDMGFGLFD_____	99.838	77.527	EES(0.003)EES(0.997)DEDMGFGLFD	EES(-25.98)EES(25.98)DEDMGFGLFD	6	2	0.37254
Q91Z79	11592.9	0.310511	0.146163	2.12442	0.0336351	1.24015	0.293196	Q91Z79	Liprin-alpha-3	Ppfia3	133.43	1192	Q91Z79	142	LIPA3_RAT Liprin-alpha-3 OS=Rattus norvegicus OX=10116 GN=Ppfia3 PE=1 SV=2	Q91Z79	142	142	S	HERSLRMTVVKRQAQSPGGVSSEVEVLKALK	40.81	40.81	QAQS(0.975)PGGVS(0.012)S(0.012)EVEVLK	QAQS(18.97)PGGVS(-18.97)S(-18.97)EVEVLK	4	3	1.291
Q9QYM0_1	45802.2	0.307155	0.14314	2.14583	0.0318862	1.23727	0.284544	Q9QYM0	Multidrug resistance-associated protein 5	Abcc5	160.85	1436	Q9QYM0	43	MRP5_RAT Multidrug resistance-associated protein 5 OS=Rattus norvegicus OX=10116 GN=Abcc5 PE=2 SV=1	Q9QYM0	43	43	S	GQHGDREEPRFRRTRSLECQDALETAARVEG	65.184	64.52	S(1)LECQDALETAAR	S(59.81)LECQDALET(-59.81)AAR	1	3	-0.17172
Q641Y8	5132.12	0.303487	0.146704	2.0687	0.0385742	1.23412	0.307229	Q641Y8	ATP-dependent RNA helicase DDX1	Ddx1	82.496	740	Q641Y8	475	DDX1_RAT ATP-dependent RNA helicase DDX1 OS=Rattus norvegicus OX=10116 GN=Ddx1 PE=1 SV=1	Q641Y8	475	475	T	GKNHIRTDDVHAKDNTRPGANSPEMWSEAIK	40.012	40.012	DNT(0.54)RPGANS(0.457)PEMWS(0.004)EAIK	DNT(0.72)RPGANS(-0.72)PEMWS(-21.78)EAIK	3	3	-0.5249
P26431_2	26319.7	0.303287	0.154466	1.96345	0.0495939	1.23395	0.347907	P26431	Sodium/hydrogen exchanger 1	Slc9a1	91.646	820	P26431	707	SL9A1_RAT Sodium/hydrogen exchanger 1 OS=Rattus norvegicus OX=10116 GN=Slc9a1 PE=1 SV=2	P26431	707	707	S	AHKLDSPTMSRARIGSDPLAYEPKADLPVIT	68.83	68.83	IGS(1)DPLAYEPK	IGS(53.93)DPLAY(-53.93)EPK	3	3	0.25169
P15205_32	18035.7	0.300559	0.142694	2.10631	0.035177	1.23162	0.297539	P15205	Microtubule-associated protein 1B	Map1b	269.64	2461	P15205	824	MAP1B_RAT Microtubule-associated protein 1B OS=Rattus norvegicus OX=10116 GN=Map1b PE=1 SV=3	P15205	824	824	S	ASGPAKELEAERSLMSSPEDLTKDFEELKAE	64.224	56.563	S(0.022)LMS(0.989)S(0.989)PEDLT(0.001)K	S(-19.45)LMS(19.45)S(19.45)PEDLT(-35.33)K	4	2	0.22991
Q62835_1	6317.82	0.289641	0.144695	2.00174	0.0453131	1.22234	0.336889	Q62835	Rab GTPase-binding effector protein 2	Rabep2	61.972	554	Q62835	180	RABE2_RAT Rab GTPase-binding effector protein 2 OS=Rattus norvegicus OX=10116 GN=Rabep2 PE=1 SV=1	Q62835	180	180	S	QEIQRRPRQPASLHGSTELLPLSRNPSPPLE	91.889	91.889	QPASLHGS(0.919)T(0.081)ELLPLSR	QPAS(-40.28)LHGS(10.57)T(-10.57)ELLPLS(-53.73)R	8	3	0.0048422
Q00566	14614.9	0.287792	0.144862	1.98666	0.04696	1.22077	0.34083	Q00566	Methyl-CpG-binding protein 2	Mecp2	53.047	492	Q00566	421	MECP2_RAT Methyl-CpG-binding protein 2 OS=Rattus norvegicus OX=10116 GN=Mecp2 PE=1 SV=1	Q00566	421	421	S	LSSSICKEEKMPRAGSLESDGCPKEPAKTQP	31.036	31.036	AGS(0.505)LES(0.495)DGCPKEPAK	AGS(0.08)LES(-0.08)DGCPKEPAK	3	3	-0.1325
Q63425_26	104431	0.279887	0.139634	2.00443	0.0450236	1.2141	0.336559	Q63425	Periaxin	Prx	146.4	1383	Q63425	131	PRAX_RAT Periaxin OS=Rattus norvegicus OX=10116 GN=Prx PE=1 SV=2	Q63425	131	131	S	EMKGPRAKVAKLNIQSLSPVKKKKMVIGTLG	117.2	54.023	LNIQS(0.983)LS(0.017)PVK	LNIQS(17.7)LS(-17.7)PVK	5	3	0.12511
P54645_1	17065	-0.288611	0.141229	-2.04357	0.040996	0.81869	0.31901	P54645	5'-AMP-activated protein kinase catalytic subunit alpha-1	Prkaa1	63.973	559	P54645	498	AAPK1_RAT 5'-AMP-activated protein kinase catalytic subunit alpha-1 OS=Rattus norvegicus OX=10116 GN=Prkaa1 PE=1 SV=2	P54645	498	498	S	EAKSGTATPQRSGSISNYRSCQRSDSDAEAQ	98.582	98.582	SGS(0.031)IS(0.969)NYR	S(-36.89)GS(-14.93)IS(14.93)NY(-45.95)R	5	2	0.052001
Q498D5	6612.31	-0.291626	0.144394	-2.01965	0.0434195	0.816981	0.330181	Q498D5	Regulator of microtubule dynamics protein 2	Rmdn2	47.217	412	Q498D5	121	RMD2_RAT Regulator of microtubule dynamics protein 2 OS=Rattus norvegicus OX=10116 GN=Rmdn2 PE=1 SV=1	Q498D5	121	121	S	CIQDELGVRVTVHQVSPQHRARKKKTTTTTV	100.22	100.22	VTVHQVS(1)PQHR	VT(-41)VHQVS(41)PQHR	7	3	1.5196
O55035_2	26063.4	-0.306266	0.155907	-1.96441	0.049482	0.808732	0.347874	O55035	Peptidyl-prolyl cis-trans isomerase G	Ppig	88.378	752	O55035	712	PPIG_RAT Peptidyl-prolyl cis-trans isomerase G OS=Rattus norvegicus OX=10116 GN=Ppig PE=1 SV=2	O55035	712	712	T	NEVKSSTLKNQEDEKTRSPVEKENQKSKGQE	55.064	55.064	T(0.89)RS(0.11)PVEK	T(9.06)RS(-9.06)PVEK	1	3	0.55807
D3ZXD8_3	9985.53	-0.308439	0.149112	-2.0685	0.0385928	0.807515	0.307229	D3ZXD8	Transmembrane protein 245	Tmem245	97.281	876	D3ZXD8	327	TM245_RAT Transmembrane protein 245 OS=Rattus norvegicus OX=10116 GN=Tmem245 PE=1 SV=1	D3ZXD8	327	327	S	APSASSSSSSRSSPSSPSPTLGRQRPEMGTF	121.68	121.68	SSPS(0.018)S(0.797)PS(0.183)PT(0.002)LGR	S(-51.48)S(-35.57)PS(-16.48)S(6.39)PS(-6.39)PT(-26.2)LGR	5	2	0.32385
Q64632_5	8278.24	-0.312072	0.150474	-2.07393	0.0380862	0.805484	0.307229	Q64632	Integrin beta-4	Itgb4	200.59	1807	Q64632	1436	ITB4_RAT Integrin beta-4 OS=Rattus norvegicus OX=10116 GN=Itgb4 PE=1 SV=1	Q64632	1436	1436	T	RDYHSLTRTDHSQSGTLPRDYSTLTSLSSQG	63.662	63.662	TDHSQS(0.215)GT(0.785)LPR	T(-54.53)DHS(-36.66)QS(-5.62)GT(5.62)LPR	8	3	0.15481
P42930_2	51471.9	-0.314174	0.157146	-1.99925	0.0455812	0.804311	0.338009	P42930	Heat shock protein beta-1	Hspb1	22.892	206	P42930	15	HSPB1_RAT Heat shock protein beta-1 OS=Rattus norvegicus OX=10116 GN=Hspb1 PE=1 SV=1	P42930	15	15	S	_MTERRVPFSLLRSPSWEPFRDWYPAHSRLF	107.56	107.56	S(0.094)PS(0.906)WEPFR	S(-9.82)PS(9.82)WEPFR	3	2	0.60365
B2GV24	17844.4	-0.323239	0.160313	-2.0163	0.0437686	0.799273	0.330181	B2GV24	E3 UFM1-protein ligase 1	Ufl1	89.584	793	B2GV24	458	UFL1_RAT E3 UFM1-protein ligase 1 OS=Rattus norvegicus OX=10116 GN=Ufl1 PE=1 SV=1	B2GV24	458	458	S	YKIKKVKKKGRKDEDSDDESQSSHAGKKKPD	57.496	57.496	KDEDS(0.98)DDES(0.009)QS(0.009)S(0.002)HAGK	KDEDS(20.26)DDES(-20.26)QS(-20.4)S(-27.76)HAGK	5	4	-0.10653
P62856	19793.7	-0.324805	0.145407	-2.23377	0.0254979	0.798406	0.266704	P62856	40S ribosomal protein S26	Rps26	13.015	115	P62856	24	RS26_RAT 40S ribosomal protein S26 OS=Rattus norvegicus OX=10116 GN=Rps26 PE=3 SV=3	P62856	24	24	T	GRAKKGRGHVQPIRCTNCARCVPKDKAIKKF	25.319	25.319	GHVQPIRCT(1)NCARCVPK	GHVQPIRCT(25.32)NCARCVPK	9	3	0.48999
P11960	31722.8	-0.324862	0.145047	-2.23969	0.0251108	0.798375	0.265969	P11960	2-oxoisovalerate dehydrogenase subunit alpha, mitochondrial (Fragment)	Bckdha	50.164	441	P11960	333	ODBA_RAT 2-oxoisovalerate dehydrogenase subunit alpha, mitochondrial (Fragment) OS=Rattus norvegicus OX=10116 GN=Bckdha PE=1 SV=1	P11960	333	333	S	QPFLIEAMTYRIGHHSTSDDSSAYRSVDEVN	91.355	91.355	IGHHS(0.974)T(0.023)S(0.003)DDSSAYR	IGHHS(16.34)T(-16.34)S(-24.53)DDS(-56.96)S(-60.38)AY(-77.64)R	5	3	-0.13485
Q6P730_1	15862.2	-0.324896	0.155703	-2.08664	0.0369203	0.798356	0.305247	Q6P730	Disabled homolog 2-interacting protein	Dab2ip	110	996	Q6P730	785	DAB2P_RAT Disabled homolog 2-interacting protein OS=Rattus norvegicus OX=10116 GN=Dab2ip PE=1 SV=1	Q6P730	785	785	S	PGTRLRQQSSSSKGDSPELKPRALHKQGPSP	61.435	39.917	GDS(1)PELKPR	GDS(39.92)PELKPR	3	3	0.15812
Q5U2W6_1	21515.6	-0.32674	0.157923	-2.06898	0.0385476	0.797336	0.307229	Q5U2W6	Prostate tumor-overexpressed gene 1 protein homolog	Ptov1	46.848	416	Q5U2W6	53	PTVO1_RAT Prostate tumor-overexpressed gene 1 protein homolog OS=Rattus norvegicus OX=10116 GN=Ptov1 PE=2 SV=1	Q5U2W6	53	53	S	PAGPRGPQPPRIRARSAPPMEGARVFGALGP	95.483	95.483	S(1)APPMEGAR	S(95.48)APPMEGAR	1	2	0.2128
P62997_3	40126.7	-0.327633	0.150898	-2.17121	0.029915	0.796843	0.283277	P62997	Transformer-2 protein homolog beta	Tra2b	33.665	288	P62997	26	TRA2B_RAT Transformer-2 protein homolog beta OS=Rattus norvegicus OX=10116 GN=Tra2b PE=1 SV=1	P62997	26	26	S	ERESRSASRSGSAHGSGKSARHTPARSRSKE	94.309	35.204	S(0.446)GS(0.562)AHGS(0.992)GK	S(-1.03)GS(1.03)AHGS(18.49)GK	7	3	0.40153
D4AEC2_1	11143.5	-0.329245	0.150957	-2.18105	0.0291799	0.795953	0.279226	D4AEC2	Calmodulin-regulated spectrin-associated protein 2	Camsap2	165.61	1470	D4AEC2	450	CAMP2_RAT Calmodulin-regulated spectrin-associated protein 2 OS=Rattus norvegicus OX=10116 GN=Camsap2 PE=1 SV=1	D4AEC2	450	450	S	NAQSSTPNRGIIRSVSNEGLNNSRASKHIRK	60.157	60.157	S(0.002)VS(0.998)NEGLNNSR	S(-27.86)VS(27.86)NEGLNNS(-37.44)R	3	2	0.18895
O88664	10239.5	-0.330935	0.142906	-2.31576	0.0205714	0.795021	0.254052	O88664	Serine/threonine-protein kinase TAO1	Taok1	115.95	1001	O88664	965	TAOK1_RAT Serine/threonine-protein kinase TAO1 OS=Rattus norvegicus OX=10116 GN=Taok1 PE=1 SV=1	O88664	965	965	S	PMQGVPRGSSIGVRNSPQALRRTASGGRTEQ	74.424	74.424	NS(1)PQALR	NS(74.42)PQALR	2	2	-0.090602
P10888_1	16740.2	-0.333156	0.14599	-2.28205	0.0224866	0.793798	0.260845	P10888	Cytochrome c oxidase subunit 4 isoform 1, mitochondrial	Cox4i1	19.514	169	P10888	58	COX41_RAT Cytochrome c oxidase subunit 4 isoform 1, mitochondrial OS=Rattus norvegicus OX=10116 GN=Cox4i1 PE=1 SV=1	P10888	58	58	S	DYPLPDVAHVKLLSASQKALKEKEKADWSSL	108.74	108.74	LLSAS(1)QK	LLS(-35.49)AS(35.49)QK	5	2	0.0096944
B2GV22_1	14022.1	-0.334076	0.153769	-2.17258	0.0298117	0.793292	0.283124	B2GV22	Phosphatidylserine synthase 2	Ptdss2	54.722	471	B2GV22	14	PTSS2_RAT Phosphatidylserine synthase 2 OS=Rattus norvegicus OX=10116 GN=Ptdss2 PE=1 SV=1	B2GV22	14	14	S	__MRRGERRVAGGSGSESPLLEGRRSTESEV	157.09	157.09	VAGGS(0.287)GS(0.712)ES(0.001)PLLEGR	VAGGS(-3.95)GS(3.95)ES(-26.9)PLLEGR	7	2	-0.052423
Q63625_3	33473.6	-0.334719	0.146674	-2.28207	0.0224854	0.792938	0.260845	Q63625	PHD and RING finger domain-containing protein 1	Phrf1	184.21	1685	Q63625	1205	PHRF1_RAT PHD and RING finger domain-containing protein 1 OS=Rattus norvegicus OX=10116 GN=Phrf1 PE=1 SV=2	Q63625	1205	1205	S	KHPHSPEKKGAVREVSPAPAPQGEPRQDGDH	100.73	38.093	EVS(1)PAPAPQGEPR	EVS(38.09)PAPAPQGEPR	3	3	0.0029387
Q00729	16985.3	-0.336175	0.149636	-2.24663	0.024664	0.792139	0.265969	Q00729	Histone H2B type 1		14.224	127	Q00715;Q00729	56;57	H2B1_RAT Histone H2B type 1 OS=Rattus norvegicus OX=10116 PE=1 SV=2;H2B1A_RAT Histone H2B type 1-A OS=Rattus norvegicus OX=10116 GN=H2bc1 PE=1 SV=2	Q00715;Q00729	56;57	57	S	YIYKVLKQVHPDTGISSKAMSIMNSFVTDIF;YVYKVLKQVHPDTGISSKAMGIMNSFVNDIF	104.81	104.81	QVHPDT(0.006)GIS(0.869)S(0.125)K	QVHPDT(-21.56)GIS(8.43)S(-8.43)K	9	3	0.034469
Q5BJQ2	5736.9	-0.336658	0.152749	-2.20399	0.0275249	0.791873	0.273003	Q5BJQ2	Ubiquitin carboxyl-terminal hydrolase MINDY-1	Mindy1	52.728	482	Q5BJQ2	455	MINY1_RAT Ubiquitin carboxyl-terminal hydrolase MINDY-1 OS=Rattus norvegicus OX=10116 GN=Mindy1 PE=2 SV=1	Q5BJQ2	455	455	S	QQQQAVQPVRTRAPSSPGRGATSGRPAGERR	67.169	67.169	APS(0.005)S(0.995)PGR	APS(-23.31)S(23.31)PGR	4	2	0.38625
Q99JE6	56169.4	-0.33705	0.171855	-1.96124	0.049851	0.791658	0.348957	Q99JE6	1-phosphatidylinositol 4,5-bisphosphate phosphodiesterase beta-3	Plcb3	139.45	1234	Q99JE6	1105	PLCB3_RAT 1-phosphatidylinositol 4,5-bisphosphate phosphodiesterase beta-3 OS=Rattus norvegicus OX=10116 GN=Plcb3 PE=1 SV=2	Q99JE6	1105	1105	S	EKKELQKILDRKRNNSISEAKTREKHKKEVE	128.03	128.03	NNS(1)ISEAK	NNS(35.42)IS(-35.42)EAK	3	2	-0.094066
Q6PDU1_4	62034.3	-0.337655	0.162812	-2.0739	0.038089	0.791327	0.307229	Q6PDU1	Serine/arginine-rich splicing factor 2	Srsf2	25.476	221	Q6PDU1	25	SRSF2_RAT Serine/arginine-rich splicing factor 2 OS=Rattus norvegicus OX=10116 GN=Srsf2 PE=1 SV=3	Q6PDU1	25	25	T	VEGMTSLKVDNLTYRTSPDTLRRVFEKYGRV	139.97	139.97	T(0.993)S(0.007)PDTLR	T(21.23)S(-21.23)PDT(-57.52)LR	1	2	0.70387
Q5M7W5_6	15564.1	-0.339059	0.163591	-2.0726	0.0382097	0.790557	0.307229	Q5M7W5	Microtubule-associated protein 4	Map4	110.3	1057	Q5M7W5	799	MAP4_RAT Microtubule-associated protein 4 OS=Rattus norvegicus OX=10116 GN=Map4 PE=1 SV=1	Q5M7W5	799	799	S	ATSPSTLVSTGSSSRSPSTTLPKRPTTTKTE	87.913	87.913	S(0.999)PSTTLPK	S(33.31)PS(-33.31)T(-43.6)T(-59.9)LPK	1	2	0.018592
Q5RJM0	19393.1	-0.339417	0.17222	-1.97084	0.0487425	0.790361	0.345617	Q5RJM0	MKI67 FHA domain-interacting nucleolar phosphoprotein	Nifk	31.351	271	Q5RJM0	244	MK67I_RAT MKI67 FHA domain-interacting nucleolar phosphoprotein OS=Rattus norvegicus OX=10116 GN=Nifk PE=2 SV=1	Q5RJM0	244	244	S	MEINDDDEIILKLPVSPVKEDTQKTPAPESS	72.175	72.175	LPVS(1)PVKEDTQK	LPVS(36.28)PVKEDT(-36.28)QK	4	3	0.13331
Q8CGU4_1	16350.8	-0.340272	0.152323	-2.23388	0.0254909	0.789892	0.266704	Q8CGU4	Arf-GAP with GTPase, ANK repeat and PH domain-containing protein 2	Agap2	124.44	1186	Q8CGU4	517	AGAP2_RAT Arf-GAP with GTPase, ANK repeat and PH domain-containing protein 2 OS=Rattus norvegicus OX=10116 GN=Agap2 PE=1 SV=1	Q8CGU4	517	517	S	LALALVGTQDRISASSPRVVGDARARALCTD	69.984	69.984	IS(0.002)AS(0.101)S(0.897)PR	IS(-26.54)AS(-9.48)S(9.48)PR	5	2	0.40261
Q4V8C3_2	34929.8	-0.343288	0.149937	-2.28955	0.0220474	0.788243	0.260474	Q4V8C3	Echinoderm microtubule-associated protein-like 1	Eml1	89.801	814	Q4V8C3	146	EMAL1_RAT Echinoderm microtubule-associated protein-like 1 OS=Rattus norvegicus OX=10116 GN=Eml1 PE=1 SV=2	Q4V8C3	146	146	S	RTSSSERVSPGGRRESSGDSKGSRNRTGSTS	82.417	82.417	RES(0.998)S(0.002)GDSK	RES(27.1)S(-27.1)GDS(-49.58)K	3	3	0.15813
Q5XI74_1	11050.6	-0.344761	0.149169	-2.3112	0.0208216	0.787439	0.255203	Q5XI74	Endonuclease/exonuclease/phosphatase family domain-containing protein 1	Eepd1	62.868	569	Q5XI74	110	EEPD1_RAT Endonuclease/exonuclease/phosphatase family domain-containing protein 1 OS=Rattus norvegicus OX=10116 GN=Eepd1 PE=1 SV=1	Q5XI74	110	110	S	KFEICVSSKGNSAQHSPSSLRRDLLAEQQPH	66.568	43.594	GNS(0.042)AQHS(0.938)PS(0.015)S(0.006)LR	GNS(-13.54)AQHS(13.54)PS(-17.86)S(-22.24)LR	7	2	0.078772
O08678_1	9858.83	-0.347923	0.172516	-2.01676	0.0437211	0.785714	0.330181	O08678	Serine/threonine-protein kinase MARK1	Mark1	88.234	793	O08678	414	MARK1_RAT Serine/threonine-protein kinase MARK1 OS=Rattus norvegicus OX=10116 GN=Mark1 PE=1 SV=1	O08678	414	414	S	STLQSPAHLKVQRSISANQKQRRFSDHAGPS	60.91	60.91	S(0.126)IS(0.874)ANQK	S(-8.43)IS(8.43)ANQK	3	2	0.030025
P35280	10932.6	-0.349785	0.155364	-2.25139	0.0243606	0.784701	0.265969	P35280	Ras-related protein Rab-8A	Rab8a	23.668	207	P35280	185	RAB8A_RAT Ras-related protein Rab-8A OS=Rattus norvegicus OX=10116 GN=Rab8a PE=1 SV=2	P35280	185	185	S	KAKMDKKLEGNSPQGSSHGVKITVEQQKRTS	59.372	59.372	KLEGNS(0.001)PQGS(0.795)S(0.204)HGVK	KLEGNS(-28.88)PQGS(5.92)S(-5.92)HGVK	10	4	0.34676
Q62599	10845	-0.349943	0.135129	-2.5897	0.00960604	0.784615	0.2026	Q62599	Metastasis-associated protein MTA1	Mta1	79.411	703	Q62599	449	MTA1_RAT Metastasis-associated protein MTA1 OS=Rattus norvegicus OX=10116 GN=Mta1 PE=1 SV=1	Q62599	449	449	S	TRLDGERPGPNRNNMSPHGIPARSSGSPKFA	53.869	53.869	NNMS(1)PHGIPAR	NNMS(53.87)PHGIPAR	4	3	-0.28354
P52481_2	14482.9	-0.352514	0.167953	-2.09889	0.0358269	0.783218	0.302249	P52481	Adenylyl cyclase-associated protein 2	Cap2	52.912	477	P52481	309	CAP2_RAT Adenylyl cyclase-associated protein 2 OS=Rattus norvegicus OX=10116 GN=Cap2 PE=1 SV=1	P52481	309	309	S	RAQGQIRSPTKTRTPSPTSSKSNSPQKHAPV	68.657	40.025	T(0.451)RT(0.564)PS(0.945)PT(0.028)S(0.008)S(0.003)K	T(-1.02)RT(1.02)PS(14.31)PT(-15.83)S(-21.19)S(-25.8)K	5	3	-0.88748
Q7TQ84	8648.94	-0.354527	0.1791	-1.97949	0.0477609	0.782126	0.343474	Q7TQ84	UAP56-interacting factor	Fyttd1	35.642	317	Q7TQ84	23	UIF_RAT UAP56-interacting factor OS=Rattus norvegicus OX=10116 GN=Fyttd1 PE=2 SV=2	Q7TQ84	23	23	S	LVGATATTPPAPKARSNENLDKIDMSLDEII	46.592	46.592	ARS(1)NENLDK	ARS(46.59)NENLDK	3	3	-0.031589
P49816_3	16238	-0.355591	0.171436	-2.07419	0.038062	0.781549	0.307229	P49816	Tuberin	Tsc2	201.28	1809	P49816	937	TSC2_RAT Tuberin OS=Rattus norvegicus OX=10116 GN=Tsc2 PE=1 SV=1	P49816	937	937	S	LSFDDTPEKDKFRARSTSLNERPKSLRIARA	51.252	51.252	S(0.748)T(0.206)S(0.046)LNERPK	S(5.6)T(-5.6)S(-12.07)LNERPK	1	3	0.49911
P62718_1	4223.27	-0.356253	0.172191	-2.06894	0.0385514	0.781191	0.307229	P62718	60S ribosomal protein L18a	Rpl18a	20.732	176	P62718	24	RL18A_RAT 60S ribosomal protein L18a OS=Rattus norvegicus OX=10116 GN=Rpl18a PE=2 SV=1	P62718	24	24	T	EYKVVGRCLPTPKCHTPPLYRMRIFAPNHVV	48.787	48.787	CHT(1)PPLYR	CHT(42.05)PPLY(-42.05)R	3	3	0.12909
Q5XIS8	13582.9	-0.358167	0.166793	-2.14737	0.0317635	0.780155	0.284544	Q5XIS8	Mitochondrial dynamics protein MID51	Mief1	51.309	463	Q5XIS8	59	MID51_RAT Mitochondrial dynamics protein MID51 OS=Rattus norvegicus OX=10116 GN=Mief1 PE=1 SV=1	Q5XIS8	59	59	S	LAVKRMYDRAISAPTSPTRLSHSGKRSWEEP	104.42	104.42	AISAPT(0.005)S(0.984)PT(0.011)R	AIS(-54.39)APT(-22.9)S(19.61)PT(-19.61)R	7	2	0.6592
P13596_1	19347.9	-0.359383	0.151999	-2.36438	0.0180602	0.779498	0.249577	P13596	Neural cell adhesion molecule 1	Ncam1	94.657	858	P13596	798	NCAM1_RAT Neural cell adhesion molecule 1 OS=Rattus norvegicus OX=10116 GN=Ncam1 PE=1 SV=1	P13596	798	798	T	ESKEPIVEVRTEEERTPNHDGGKHTEPNETT	51.265	36.597	T(0.07)EEERT(0.93)PNHDGGK	T(-11.23)EEERT(11.23)PNHDGGK	6	4	-0.34879
Q5JCS6_5	17587.6	-0.359726	0.142182	-2.53005	0.0114047	0.779313	0.221812	Q5JCS6	Signal-induced proliferation-associated 1-like protein 2	Sipa1l2	189.65	1722	Q5JCS6	1461	SI1L2_RAT Signal-induced proliferation-associated 1-like protein 2 OS=Rattus norvegicus OX=10116 GN=Sipa1l2 PE=1 SV=1	Q5JCS6	1461	1461	S	HVLSKDDFLKLMLPDSPLVEEGRRKFSFYGN	33.842	33.842	LMLPDS(1)PLVEEGR	LMLPDS(33.84)PLVEEGR	6	2	3.0356
P49793_2	18898.1	-0.360029	0.151061	-2.38333	0.0171569	0.779149	0.249162	P49793	Nuclear pore complex protein Nup98-Nup96	Nup98	197.28	1816	P49793	888	NUP98_RAT Nuclear pore complex protein Nup98-Nup96 OS=Rattus norvegicus OX=10116 GN=Nup98 PE=1 SV=2	P49793	888	888	S	WVFKVSHFSKYGLQDSDEEEEEHPPKTTSKK	69.148	69.148	YGLQDS(1)DEEEEEHPPK	Y(-53.01)GLQDS(53.01)DEEEEEHPPK	6	3	1.5149
P62243_2	20664.3	-0.360601	0.178947	-2.01513	0.0438906	0.77884	0.330181	P62243	40S ribosomal protein S8	Rps8	24.205	208	P62243	130	RS8_RAT 40S ribosomal protein S8 OS=Rattus norvegicus OX=10116 GN=Rps8 PE=1 SV=2	P62243	130	130	T	SHYALPLGRKKGAKLTPEEEEILNKKRSKKI	61.477	61.477	GAKLT(1)PEEEEILNK	GAKLT(61.48)PEEEEILNK	5	3	1.0312
Q9QZ48	16427.1	-0.362148	0.144276	-2.5101	0.0120697	0.778005	0.22371	Q9QZ48	Zinc finger and BTB domain-containing protein 7A	Zbtb7a	60.543	569	Q9QZ48	331	ZBT7A_RAT Zinc finger and BTB domain-containing protein 7A OS=Rattus norvegicus OX=10116 GN=Zbtb7a PE=1 SV=1	Q9QZ48	331	331	S	TLLQQMMSSVGRAGDSDEESRPDDKGVMDYY	79.013	79.013	AGDS(0.98)DEES(0.02)RPDDK	AGDS(16.96)DEES(-16.96)RPDDK	4	3	-0.089913
Q9WUD2_5	30968.4	-0.362473	0.1629	-2.22512	0.0260732	0.77783	0.268844	Q9WUD2	Transient receptor potential cation channel subfamily V member 2	Trpv2	86.705	761	Q9WUD2	47	TRPV2_RAT Transient receptor potential cation channel subfamily V member 2 OS=Rattus norvegicus OX=10116 GN=Trpv2 PE=1 SV=2	Q9WUD2	47	47	S	PPPMESPFQREDRNSSPQIKVNLNFIKRPPK	96.034	96.034	NS(0.017)S(0.983)PQIK	NS(-17.52)S(17.52)PQIK	3	2	-0.16068
Q99P82_1	51405.7	-0.365078	0.154393	-2.3646	0.0180498	0.776427	0.249577	Q99P82	Claudin-11	Cldn11	22.046	207	Q99P82	194	CLD11_RAT Claudin-11 OS=Rattus norvegicus OX=10116 GN=Cldn11 PE=1 SV=1	Q99P82	194	194	S	SGDAQSFGENRFYYSSGSSSPTHAKSAHV__	104.95	104.95	FYYS(0.092)S(0.799)GS(0.092)S(0.015)S(0.001)PTHAK	FY(-80.76)Y(-75.04)S(-9.38)S(9.38)GS(-9.38)S(-17.13)S(-29.99)PT(-38.42)HAK	5	3	0.11055
P11345_2	36632.8	-0.366557	0.159532	-2.2977	0.0215788	0.775631	0.26036	P11345	RAF proto-oncogene serine/threonine-protein kinase	Raf1	72.927	648	P11345;P14056	621;580	RAF1_RAT RAF proto-oncogene serine/threonine-protein kinase OS=Rattus norvegicus OX=10116 GN=Raf1 PE=1 SV=1;ARAF_RAT Serine/threonine-protein kinase A-Raf OS=Rattus norvegicus OX=10116 GN=Araf PE=1 SV=1	P11345	621	621	S	IELLQHSLPKINRSASEPSLHRAAHTEDINA	123.6	103.26	S(0.008)AS(0.992)EPSLHR	S(-20.99)AS(20.99)EPS(-61.43)LHR	3	3	0.36549
P11497_2	59140.2	-0.368127	0.160274	-2.29686	0.021627	0.774788	0.26036	P11497	Acetyl-CoA carboxylase 1	Acaca	265.19	2345	P11497	79	ACACA_RAT Acetyl-CoA carboxylase 1 OS=Rattus norvegicus OX=10116 GN=Acaca PE=1 SV=1	P11497	79	79	S	SALQDGLAFHMRSSMSGLHLVKQGRDRKKID	105.86	105.86	S(0.009)S(0.009)MS(0.982)GLHLVK	S(-20.49)S(-20.49)MS(20.49)GLHLVK	4	2	1.0611
Q5M7V8_10	59679.2	-0.369636	0.173132	-2.135	0.032761	0.773978	0.28994	Q5M7V8	Thyroid hormone receptor-associated protein 3	Thrap3	108.25	951	Q5M7V8	320	TR150_RAT Thyroid hormone receptor-associated protein 3 OS=Rattus norvegicus OX=10116 GN=Thrap3 PE=1 SV=1	Q5M7V8	320	320	S	GSGSLSPSKKSPVGKSPPATGSAYGSSQKEE	128.38	92.426	S(0.008)PVGKS(0.975)PPAT(0.012)GS(0.004)AY(0.001)GSSQK	S(-20.77)PVGKS(19.04)PPAT(-19.04)GS(-24.45)AY(-31.9)GS(-43.32)S(-49.25)QK	6	3	0.010788
Q62952	5979.87	-0.37368	0.167661	-2.22878	0.0258283	0.771811	0.26802	Q62952	Dihydropyrimidinase-related protein 3	Dpysl3	61.967	570	Q62952	514	DPYL3_RAT Dihydropyrimidinase-related protein 3 OS=Rattus norvegicus OX=10116 GN=Dpysl3 PE=1 SV=2	Q62952	514	514	T	YDGPVFDLTTTPKGGTPAGSTRGSPTRPNPP	96.665	96.665	GGT(0.857)PAGS(0.068)T(0.075)R	GGT(10.58)PAGS(-10.99)T(-10.58)R	3	2	0.15734
F1LP64_6	22893.4	-0.37603	0.184267	-2.04068	0.0412831	0.770555	0.320018	F1LP64	E3 ubiquitin-protein ligase TRIP12	Trip12	223.93	2025	F1LP64	77	TRIPC_RAT E3 ubiquitin-protein ligase TRIP12 OS=Rattus norvegicus OX=10116 GN=Trip12 PE=1 SV=1	F1LP64	77	77	S	QVPKKDNSRGVKRSASPDYNRTNSPSSAKKP	92.051	92.051	S(0.016)AS(0.983)PDY(0.001)NR	S(-17.88)AS(17.88)PDY(-28.9)NR	3	2	-0.55831
P48679_8	8964.26	-0.377059	0.191876	-1.96512	0.0494007	0.770005	0.347874	P48679	Prelamin-A/C	Lmna	74.323	665	P48679	414	LMNA_RAT Prelamin-A/C OS=Rattus norvegicus OX=10116 GN=Lmna PE=1 SV=1	P48679	414	414	S	RGRASSHSSQSQGGGSVTKKRKLESSESRSS	116.73	116.73	ASSHSSQS(0.006)QGGGS(0.979)VT(0.014)K	AS(-68.91)S(-65.12)HS(-52.47)S(-45.74)QS(-21.87)QGGGS(18.34)VT(-18.34)K	13	3	-0.1894
Q921A3	16850.7	-0.378992	0.162928	-2.32613	0.0200117	0.768975	0.25291	Q921A3	Ubiquitin D	Ubd	17.983	161	Q921A3	107	UBD_RAT Ubiquitin D OS=Rattus norvegicus OX=10116 GN=Ubd PE=1 SV=1	Q921A3	107	107	S	GDEGQRHLLRVRRSSSVAQVKEMIENVTAVP	70.816	70.816	SS(0.005)S(0.995)VAQVK	S(-35.66)S(-22.86)S(22.86)VAQVK	3	2	-2.9972
P08050_5	36084.4	-0.37971	0.169973	-2.23394	0.025487	0.768592	0.266704	P08050	Gap junction alpha-1 protein	Gja1	43.031	382	P08050	328	CXA1_RAT Gap junction alpha-1 protein OS=Rattus norvegicus OX=10116 GN=Gja1 PE=1 SV=2	P08050	328	328	S	YSAEQNRMGQAGSTISNSHAQPFDFPDDNQN	164.41	164.41	MGQAGS(0.003)T(0.02)IS(0.931)NS(0.045)HAQPFDFPDDNQNAK	MGQAGS(-24.69)T(-16.62)IS(13.14)NS(-13.14)HAQPFDFPDDNQNAK	9	4	0.61585
Q9R050	6466.55	-0.380234	0.173375	-2.19313	0.0282981	0.768313	0.276844	Q9R050	Single-stranded DNA-binding protein 3	Ssbp3	37.714	361	Q9R050	320	SSBP3_RAT Single-stranded DNA-binding protein 3 OS=Rattus norvegicus OX=10116 GN=Ssbp3 PE=1 SV=1	Q9R050	320	320	S	NGSLGSGDINGLPKNSPNNISGISNPPGTPR	31.883	31.883	NS(0.967)PNNIS(0.014)GIS(0.017)NPPGT(0.001)PR	NS(17.46)PNNIS(-18.25)GIS(-17.46)NPPGT(-30.98)PR	2	3	0.43625
O35786_2	57495.3	-0.380311	0.170301	-2.23318	0.0255373	0.768272	0.266704	O35786	Chemokine-like receptor 1	Cmklr1	41.722	371	O35786	356	CML1_RAT Chemokine-like receptor 1 OS=Rattus norvegicus OX=10116 GN=Cmklr1 PE=1 SV=1	O35786	356	356	S	GPSSYPSHRSFTKMSSLIEKASVNEKETSTL	115.7	115.7	MS(0.009)S(0.991)LIEK	MS(-20.34)S(20.34)LIEK	3	2	-0.27935
Q642G4	4607.67	-0.381995	0.174675	-2.18688	0.0287511	0.767376	0.278432	Q642G4	Peroxisomal membrane protein PEX14	Pex14	40.936	376	Q642G4	282	PEX14_RAT Peroxisomal membrane protein PEX14 OS=Rattus norvegicus OX=10116 GN=Pex14 PE=1 SV=1	Q642G4	282	282	S	VSNESPSSSPGKDGHSPEGSTATYRLLGPQE	50.077	50.077	DGHS(0.995)PEGS(0.003)T(0.001)AT(0.001)YR	DGHS(25.68)PEGS(-25.68)T(-29.15)AT(-32.94)Y(-36.05)R	4	3	0.31145
Q812D1_3	25331.8	-0.385162	0.178383	-2.15919	0.0308356	0.765693	0.284437	Q812D1	PC4 and SFRS1-interacting protein	Psip1	59.638	528	Q812D1	207	PSIP1_RAT PC4 and SFRS1-interacting protein OS=Rattus norvegicus OX=10116 GN=Psip1 PE=1 SV=1	Q812D1	207	207	S	PRGRPKVVKQPCPSESDMVIDEDKSKKKGPE	54.288	54.288	QPCPS(0.442)ES(0.558)DMVIDEDK	QPCPS(-1.01)ES(1.01)DMVIDEDK	7	3	-0.5097
P48679_20	76674.8	-0.386319	0.182731	-2.11414	0.0345033	0.765079	0.294138	P48679	Prelamin-A/C	Lmna	74.323	665	P48679	404	LMNA_RAT Prelamin-A/C OS=Rattus norvegicus OX=10116 GN=Lmna PE=1 SV=1	P48679	404	404	S	LSPSPTSQRSRGRASSHSSQSQGGGSVTKKR	115.57	55.337	AS(0.183)S(0.751)HS(0.302)S(0.624)QS(0.14)QGGGSVTK	AS(-6.37)S(6.37)HS(-3.73)S(3.73)QS(-6.98)QGGGS(-37.58)VT(-43.09)K	3	3	-0.29354
P26453	12845.3	-0.386401	0.170169	-2.27069	0.0231658	0.765035	0.262928	P26453	Basigin	Bsg	42.435	388	P26453	371	BASI_RAT Basigin OS=Rattus norvegicus OX=10116 GN=Bsg PE=1 SV=2	P26453	371	371	S	QTLDEDDPGAAPLKGSGSHLNDKDKNVRQRN	41.644	41.644	GS(0.532)GS(0.468)HLNDKDK	GS(0.55)GS(-0.55)HLNDKDK	2	4	-0.081538
P61980	49282.7	-0.387662	0.186343	-2.08036	0.0374921	0.764367	0.307229	P61980	Heterogeneous nuclear ribonucleoprotein K	Hnrnpk	50.976	463	P61980	379	HNRPK_RAT Heterogeneous nuclear ribonucleoprotein K OS=Rattus norvegicus OX=10116 GN=Hnrnpk PE=1 SV=1	P61980	379	379	S	QGGSGYDYSYAGGRGSYGDLGGPIITTQVTI	126.51	126.51	GS(1)YGDLGGPIITTQVTIPK	GS(66.17)Y(-66.17)GDLGGPIIT(-77.83)T(-82.55)QVT(-93.58)IPK	2	3	0.42619
P35570	16171.5	-0.397506	0.197221	-2.01553	0.0438488	0.75917	0.330181	P35570	Insulin receptor substrate 1	Irs1	131.18	1235	P35570	789	IRS1_RAT Insulin receptor substrate 1 OS=Rattus norvegicus OX=10116 GN=Irs1 PE=1 SV=1	P35570	789	789	S	EPEEGARHQHLRLSSSSGRLRYTATAEDSSS	67.464	67.464	LS(0.023)S(0.102)S(0.817)S(0.059)GR	LS(-15.6)S(-9.04)S(9.04)S(-11.45)GR	4	2	-0.73503
Q5RKH1_1	6648.47	-0.397919	0.167168	-2.38035	0.0172962	0.758952	0.249162	Q5RKH1	Serine/threonine-protein kinase PRP4 homolog	Prpf4b	117.01	1007	Q5RKH1	387	PRP4B_RAT Serine/threonine-protein kinase PRP4 homolog OS=Rattus norvegicus OX=10116 GN=Prpf4b PE=1 SV=1	Q5RKH1	387	387	S	NDRRSKQSKSPSRTLSPGRRAKSRSLERKRR	57.59	57.59	T(0.002)LS(0.998)PGRR	T(-26.52)LS(26.52)PGRR	3	3	0.10401
Q4KM98	8194.11	-0.39814	0.15654	-2.54337	0.0109789	0.758836	0.218769	Q4KM98	Mitochondrial fission factor	Mff	24.97	218	Q4KM98	131	MFF_RAT Mitochondrial fission factor OS=Rattus norvegicus OX=10116 GN=Mff PE=1 SV=1	Q4KM98	131	131	S	EEIRAVGRLKRERSMSENAVRQNGQLVRNDS	71.614	71.614	S(0.029)MS(0.971)ENAVR	S(-15.18)MS(15.18)ENAVR	3	2	0.24899
P0C5E3_1	10282.3	-0.402258	0.197974	-2.03188	0.0421662	0.756673	0.32376	P0C5E3	Palladin (Fragment)	Palld	66.704	603	P0C5E3	170	PALLD_RAT Palladin (Fragment) OS=Rattus norvegicus OX=10116 GN=Palld PE=1 SV=1	P0C5E3	170	170	S	KLGFPKKASRTARIASDEEIQGTKDAVIQDL	62.162	62.162	IAS(1)DEEIQGTK	IAS(43.52)DEEIQGT(-43.52)K	3	3	0.41857
P97546	10457.5	-0.402334	0.186389	-2.15857	0.0308833	0.756633	0.284437	P97546	Neuroplastin	Nptn	43.931	393	P97546	379	NPTN_RAT Neuroplastin OS=Rattus norvegicus OX=10116 GN=Nptn PE=1 SV=2	P97546	379	379	T	RPDEVPDAGPMKTNSTNNHKDKNLRQRNTN_	44.425	44.425	T(0.095)NS(0.34)T(0.565)NNHK	T(-7.74)NS(-2.21)T(2.21)NNHK	4	3	0.56276
O55035	7166.29	-0.404534	0.14468	-2.79607	0.00517288	0.75548	0.157046	O55035	Peptidyl-prolyl cis-trans isomerase G	Ppig	88.378	752	O55035	356	PPIG_RAT Peptidyl-prolyl cis-trans isomerase G OS=Rattus norvegicus OX=10116 GN=Ppig PE=1 SV=2	O55035	356	356	T	TPSRSRSRDRFRRSETPPHWRQEMQRAQRMR	69.998	69.998	S(0.01)ET(0.99)PPHWR	S(-19.87)ET(19.87)PPHWR	3	3	-0.027082
P60669_4	3603.93	-0.404593	0.197943	-2.04399	0.0409544	0.755449	0.31901	P60669	Pleckstrin homology domain-containing family A member 4	Plekha4	85.641	779	P60669	577	PKHA4_RAT Pleckstrin homology domain-containing family A member 4 OS=Rattus norvegicus OX=10116 GN=Plekha4 PE=2 SV=1	P60669	577	577	S	SPRVSRASSPECRQQSSPLLRTKAPLARPRM	43.246	43.246	QQS(0.5)S(0.5)PLLR	QQS(0)S(0)PLLR	3	3	-0.13736
D3ZQL6_1	13099.1	-0.406334	0.204162	-1.99026	0.0465628	0.754538	0.34083	D3ZQL6	MICAL-like protein 1	Micall1	92.643	855	D3ZQL6	30	MILK1_RAT MICAL-like protein 1 OS=Rattus norvegicus OX=10116 GN=Micall1 PE=1 SV=1	D3ZQL6	30	30	S	QCEGYRGVDIRDLSSSFRDGLAFCAILHRHR	77.058	77.058	DLS(0.375)S(0.039)S(0.587)FR	DLS(-1.95)S(-11.81)S(1.95)FR	5	2	-0.31217
D4A631_2	14611.7	-0.407317	0.162127	-2.51234	0.0119935	0.754025	0.22371	D4A631	Brefeldin A-inhibited guanine nucleotide-exchange protein 1	Arfgef1	207.89	1846	D4A631	1076	BIG1_RAT Brefeldin A-inhibited guanine nucleotide-exchange protein 1 OS=Rattus norvegicus OX=10116 GN=Arfgef1 PE=1 SV=1	D4A631	1076	1076	S	VKPRYISGTVRGREGSLTGTKDQAPDEFVGL	57.785	57.785	EGS(0.998)LT(0.002)GTK	EGS(28.02)LT(-28.02)GT(-34.47)K	3	2	-0.055534
Q9JJS5_1	31695.3	-0.409456	0.166632	-2.45724	0.0140009	0.752907	0.23308	Q9JJS5	SH3 domain-binding protein 4	Sh3bp4	107.51	961	Q9JJS5	246	SH3B4_RAT SH3 domain-binding protein 4 OS=Rattus norvegicus OX=10116 GN=Sh3bp4 PE=1 SV=2	Q9JJS5	246	246	S	KRDNPFFRSKRSYSLSELSVLQAKSDAPPTS	156.24	156.24	S(0.027)YS(0.317)LS(0.655)ELSVLQAK	S(-13.79)Y(-84.44)S(-3.15)LS(3.15)ELS(-70.41)VLQAK	5	3	0.025875
P08050_4	21034.1	-0.410745	0.175011	-2.34696	0.0189273	0.752235	0.252419	P08050	Gap junction alpha-1 protein	Gja1	43.031	382	P08050	372	CXA1_RAT Gap junction alpha-1 protein OS=Rattus norvegicus OX=10116 GN=Gja1 PE=1 SV=2	P08050	372	372	S	AIVDQRPSSRASSRASSRPRPDDLEI_____	57.414	57.414	AS(0.551)S(0.449)RPRPDDLEI	AS(0.89)S(-0.89)RPRPDDLEI	2	3	-0.3012
P84092	16692.9	-0.411368	0.176567	-2.32981	0.0198163	0.75191	0.25291	P84092	AP-2 complex subunit mu	Ap2m1	49.654	435	P84092	236	AP2M1_RAT AP-2 complex subunit mu OS=Rattus norvegicus OX=10116 GN=Ap2m1 PE=1 SV=1	P84092	236	236	S	VIEKQGKGTADETSKSGKQSIAIDDCTFHQC	50.088	50.088	GTADET(0.078)S(0.132)KS(0.79)GK	GT(-38.17)ADET(-10.06)S(-7.77)KS(7.77)GK	9	3	0.27406
P22909	5979.49	-0.412778	0.166228	-2.48321	0.0130204	0.751176	0.231095	P22909	Alpha-2A adrenergic receptor	Adra2a	48.939	450	P22909	345	ADA2A_RAT Alpha-2A adrenergic receptor OS=Rattus norvegicus OX=10116 GN=Adra2a PE=1 SV=2	P22909	345	345	S	DSLPRRGPGAAGPGASGSGQGEERAGGAKAS	104.67	104.67	RGPGAAGPGAS(0.747)GS(0.253)GQGEER	RGPGAAGPGAS(4.71)GS(-4.71)GQGEER	11	3	-0.15476
Q5BJT0	61958.3	-0.414875	0.168493	-2.46227	0.0138062	0.750085	0.23308	Q5BJT0	Arginine and glutamate-rich protein 1	Arglu1	32.887	271	Q5BJT0	75	ARGL1_RAT Arginine and glutamate-rich protein 1 OS=Rattus norvegicus OX=10116 GN=Arglu1 PE=1 SV=1	Q5BJT0	75	75	S	STNAAASRRERERASSPPDRIDIFGRTVSKR	118.06	118.06	AS(0.002)S(0.998)PPDR	AS(-26.28)S(26.28)PPDR	3	2	0.43209
P50878	15561.5	-0.416368	0.196373	-2.12029	0.0339813	0.749308	0.293196	P50878	60S ribosomal protein L4	Rpl4	47.256	421	P50878	295	RL4_RAT 60S ribosomal protein L4 OS=Rattus norvegicus OX=10116 GN=Rpl4 PE=1 SV=3	P50878	295	295	S	PMHKMMNTDLSRILKSPEIQRALRAPRKKIH	64.199	64.199	ILKS(1)PEIQR	ILKS(64.2)PEIQR	4	3	0.10721
P60669_8	13039.6	-0.417714	0.154021	-2.71206	0.00668669	0.74861	0.180987	P60669	Pleckstrin homology domain-containing family A member 4	Plekha4	85.641	779	P60669	627	PKHA4_RAT Pleckstrin homology domain-containing family A member 4 OS=Rattus norvegicus OX=10116 GN=Plekha4 PE=2 SV=1	P60669	627	627	S	PRPTSPRLLTLGRTLSPVPRQPDMEQRPIVG	87.181	87.181	TLS(1)PVPR	T(-34.4)LS(34.4)PVPR	3	2	-0.2448
O55164	2798.84	-0.418301	0.209904	-1.99282	0.046281	0.748305	0.34083	O55164	Multiple PDZ domain protein	Mpdz	218.59	2054	O55164	798	MPDZ_RAT Multiple PDZ domain protein OS=Rattus norvegicus OX=10116 GN=Mpdz PE=1 SV=1	O55164	798	798	S	PEEGYVSAKEDTFLCSPHTCKEMGLSDKALF	52.693	52.693	EDT(0.004)FLCS(0.966)PHT(0.03)CK	EDT(-23.89)FLCS(15.01)PHT(-15.01)CK	7	3	-1.4408
P34900_1	40544.9	-0.424701	0.171295	-2.47936	0.0131619	0.744993	0.232337	P34900	Syndecan-2	Sdc2	22.149	201	P34900	188	SDC2_RAT Syndecan-2 OS=Rattus norvegicus OX=10116 GN=Sdc2 PE=1 SV=2	P34900	188	188	S	KKDEGSYDLGERKPSSAAYQKAPTKEFYA__	72.29	72.29	KPS(0.25)S(0.75)AAYQK	KPS(-4.77)S(4.77)AAY(-39.97)QK	4	3	0.23989
Q91ZQ0	9895.93	-0.425249	0.191088	-2.22541	0.026054	0.74471	0.268844	Q91ZQ0	Vacuole membrane protein 1	Vmp1	45.9	406	Q91ZQ0	23	VMP1_RAT Vacuole membrane protein 1 OS=Rattus norvegicus OX=10116 GN=Vmp1 PE=1 SV=1	Q91ZQ0	23	23	S	CDQRRGAMSKEQHNGSFTDPSSVNEKKRRDR	108.14	108.14	EQHNGS(0.997)FT(0.003)DPSSVNEK	EQHNGS(25.53)FT(-25.53)DPS(-70.56)S(-76.72)VNEK	6	3	-0.32225
Q9WUD2_4	31160.3	-0.427217	0.150697	-2.83493	0.00458358	0.743695	0.1493	Q9WUD2	Transient receptor potential cation channel subfamily V member 2	Trpv2	86.705	761	Q9WUD2	46	TRPV2_RAT Transient receptor potential cation channel subfamily V member 2 OS=Rattus norvegicus OX=10116 GN=Trpv2 PE=1 SV=2	Q9WUD2	46	46	S	EPPPMESPFQREDRNSSPQIKVNLNFIKRPP	56.951	42.19	NS(0.863)S(0.137)PQIK	NS(7.98)S(-7.98)PQIK	2	3	0.32499
Q63624_1	6915.92	-0.427273	0.186388	-2.29238	0.0218837	0.743666	0.26036	Q63624	Splicing factor, arginine/serine-rich 19	Scaf1	133.85	1258	Q63624	678	SFR19_RAT Splicing factor, arginine/serine-rich 19 OS=Rattus norvegicus OX=10116 GN=Scaf1 PE=1 SV=2	Q63624	678	678	S	TITVGRPDKTEPRAPSPAPAVSPKREVLYDS	74.769	74.769	APS(1)PAPAVS(1)PK	APS(74.77)PAPAVS(74.77)PK	3	2	0.42873
Q9WU74_3	15059	-0.427698	0.146065	-2.92813	0.00341007	0.743447	0.125748	Q9WU74	Lipolysis-stimulated lipoprotein receptor	Lsr	65.776	593	Q9WU74	454	LSR_RAT Lipolysis-stimulated lipoprotein receptor OS=Rattus norvegicus OX=10116 GN=Lsr PE=1 SV=1	Q9WU74	454	454	S	ALDDINRPGSTESGRSSPPSSGRRGRAYAPP	98.233	83.168	S(0.979)S(0.021)PPSSGR	S(16.66)S(-16.66)PPS(-57.27)S(-57.27)GR	1	2	-0.61434
G3V6S8_1	40980.2	-0.428384	0.217149	-1.97277	0.0485223	0.743094	0.345617	G3V6S8	Serine/arginine-rich splicing factor 6	Srsf6	39.025	339	G3V6S8	316	SRSF6_RAT Serine/arginine-rich splicing factor 6 OS=Rattus norvegicus OX=10116 GN=Srsf6 PE=1 SV=1	G3V6S8	316	316	S	SHSPLPAPPSKARSMSPPPKRASRSRSRSRS	82.452	40.002	S(1)MS(1)PPPK	S(40)MS(40)PPPK	3	2	-1.2416
P15865_1	26214	-0.430374	0.20288	-2.12132	0.0338947	0.742069	0.293196	P15865	Histone H1.4	H1-4	21.987	219	P15865	146	H14_RAT Histone H1.4 OS=Rattus norvegicus OX=10116 GN=H1-4 PE=1 SV=3	P15865	146	146	T	PAGAAKKPKKATGTATPKKSTKKTPKKAKKP	63.091	53.166	ATGT(0.002)AT(0.998)PK	AT(-36.91)GT(-27.12)AT(27.12)PK	6	3	1.256
Q8K1P7_2	13118.1	-0.431132	0.181355	-2.37729	0.0174405	0.74168	0.249545	Q8K1P7	Transcription activator BRG1	Smarca4	181.43	1613	Q8K1P7	1349	SMCA4_RAT Transcription activator BRG1 OS=Rattus norvegicus OX=10116 GN=Smarca4 PE=1 SV=1	Q8K1P7	1349	1349	S	FGRGSRHRKEVDYSDSLTEKQWLKAIEEGTL	66.989	66.989	EVDYS(0.007)DS(0.9)LT(0.092)EK	EVDY(-35.39)S(-20.92)DS(9.88)LT(-9.88)EK	7	3	-0.12656
Q499S9_2	76329.1	-0.433484	0.151479	-2.86168	0.00421402	0.740471	0.141105	Q499S9	Inactive rhomboid protein 1	Rhbdf1	97.261	856	Q499S9	391	RHDF1_RAT Inactive rhomboid protein 1 OS=Rattus norvegicus OX=10116 GN=Rhbdf1 PE=2 SV=1	Q499S9	391	391	S	MVGRLTNRTYRKRIDSYVKRQIEDMDDHRPF	78.939	78.939	RIDS(1)YVK	RIDS(46.98)Y(-46.98)VK	4	2	0.078617
O89000	6481.01	-0.43363	0.219739	-1.97339	0.0484516	0.740396	0.345617	O89000	Dihydropyrimidine dehydrogenase [NADP(+)]	Dpyd	111.47	1025	O89000	905	DPYD_RAT Dihydropyrimidine dehydrogenase [NADP(+)] OS=Rattus norvegicus OX=10116 GN=Dpyd PE=2 SV=1	O89000	905	905	S	LAASKIRENDQNRACSPLQRKHFNSQKPIPA	58.815	58.815	ACS(1)PLQR	ACS(58.82)PLQR	3	2	-0.19825
Q6AYS6	33259.9	-0.434955	0.182229	-2.38686	0.016993	0.739717	0.249162	Q6AYS6	Sorting nexin-17	Snx17	52.882	470	Q6AYS6	409	SNX17_RAT Sorting nexin-17 OS=Rattus norvegicus OX=10116 GN=Snx17 PE=1 SV=1	Q6AYS6	409	409	S	KMLRRRVGGNLRRSDSQQAVKSPPLLESPDA	70.412	69.721	RS(0.008)DS(0.992)QQAVK	RS(-20.98)DS(20.98)QQAVK	4	3	-0.10064
Q8R4T5	11126.6	-0.43523	0.137923	-3.1556	0.00160166	0.739576	0.0863349	Q8R4T5	General receptor for phosphoinositides 1-associated scaffold protein	Grasp	42.32	394	Q8R4T5	93	GRASP_RAT General receptor for phosphoinositides 1-associated scaffold protein OS=Rattus norvegicus OX=10116 GN=Grasp PE=1 SV=1	Q8R4T5	93	93	S	PRRKGSGFRWKNFTQSPEQQRKVLTLEKGDN	151.79	77.597	NFT(0.001)QS(0.999)PEQQR	NFT(-32.73)QS(32.73)PEQQR	5	3	0.41459
Q9R1Q2_2	45554.2	-0.43767	0.187281	-2.33696	0.019441	0.738326	0.25291	Q9R1Q2	Cyclin-L1	Ccnl1	59.79	527	Q9R1Q2	353	CCNL1_RAT Cyclin-L1 OS=Rattus norvegicus OX=10116 GN=Ccnl1 PE=1 SV=1	Q9R1Q2	353	353	S	ASKPSSPREVKAEEKSPVSINVKTVKKEPED	99.451	83.692	AEEKS(0.999)PVS(0.001)INVK	AEEKS(32.15)PVS(-32.15)INVK	5	4	-0.0013304
Q63358_5	11163.5	-0.438907	0.18847	-2.32878	0.0198705	0.737693	0.25291	Q63358	Unconventional myosin-IXb	Myo9b	225.03	1980	Q63358	1222	MYO9B_RAT Unconventional myosin-IXb OS=Rattus norvegicus OX=10116 GN=Myo9b PE=1 SV=1	Q63358	1222	1222	S	CPKQVPIVGDPPRSPSPLQRPASLDLDSRVS	35.703	35.703	S(0.108)PS(0.694)PLQRPAS(0.172)LDLDS(0.027)R	S(-8.09)PS(6.07)PLQRPAS(-6.07)LDLDS(-14.1)R	3	3	0.12589
Q8VHK2_3	9778.57	-0.440741	0.200122	-2.20236	0.0276396	0.736756	0.273003	Q8VHK2	Caskin-1	Caskin1	150.35	1430	Q8VHK2	1035	CSKI1_RAT Caskin-1 OS=Rattus norvegicus OX=10116 GN=Caskin1 PE=1 SV=1	Q8VHK2	1035	1035	S	AIRRPPEGHPTPRPASPDPGRVATVLASVKH	76.064	60.91	PAS(1)PDPGR	PAS(60.91)PDPGR	3	2	-0.63465
Q65Z14	13198.4	-0.441623	0.208107	-2.12209	0.0338298	0.736306	0.293196	Q65Z14	Oncostatin-M-specific receptor subunit beta	Osmr	108.62	962	Q65Z14	782	OSMR_RAT Oncostatin-M-specific receptor subunit beta OS=Rattus norvegicus OX=10116 GN=Osmr PE=2 SV=1	Q65Z14	782	782	S	KCYPDIPNPYKSSILSLIKSKKNPHLIMNVK	91.584	91.584	SSILS(1)LIK	S(-52.28)S(-45.12)ILS(45.12)LIK	5	2	0.56866
Q9EPH2_3	27585.4	-0.441956	0.164387	-2.68851	0.00717709	0.736136	0.186083	Q9EPH2	MARCKS-related protein	Marcksl1	19.847	199	Q9EPH2	22	MRP_RAT MARCKS-related protein OS=Rattus norvegicus OX=10116 GN=Marcksl1 PE=2 SV=3	Q9EPH2	22	22	S	KAPRGDVTAEEAAGASPAKANGQENGHVKSN	95.767	95.767	GDVTAEEAAGAS(1)PAK	GDVT(-78.36)AEEAAGAS(78.36)PAK	12	3	0.15948
O54921	9092.44	-0.442968	0.169254	-2.61718	0.0088659	0.73562	0.197691	O54921	Exocyst complex component 2	Exoc2	104.03	924	O54921	432	EXOC2_RAT Exocyst complex component 2 OS=Rattus norvegicus OX=10116 GN=Exoc2 PE=1 SV=1	O54921	432	432	S	VLGHLSQTASLKRGSSFQSGRDDTWRYKTPH	122.94	122.94	GS(0.004)S(0.992)FQS(0.004)GR	GS(-23.93)S(23.93)FQS(-24.36)GR	3	2	-0.10661
P97573_1	9840.57	-0.448145	0.180268	-2.486	0.0129189	0.732985	0.230553	P97573	Phosphatidylinositol 3,4,5-trisphosphate 5-phosphatase 1	Inpp5d	133.59	1190	P97573	245	SHIP1_RAT Phosphatidylinositol 3,4,5-trisphosphate 5-phosphatase 1 OS=Rattus norvegicus OX=10116 GN=Inpp5d PE=1 SV=1	P97573	245	245	S	LPSLESLQRLFDQQLSPGLRPRPQVPGEANP	66.387	66.387	LFDQQLS(1)PGLRPR	LFDQQLS(66.39)PGLRPR	7	3	-0.53482
Q5RKH1_4	47499.4	-0.448472	0.174767	-2.56612	0.0102843	0.732818	0.21276	Q5RKH1	Serine/threonine-protein kinase PRP4 homolog	Prpf4b	117.01	1007	Q5RKH1	258	PRP4B_RAT Serine/threonine-protein kinase PRP4 homolog OS=Rattus norvegicus OX=10116 GN=Prpf4b PE=1 SV=1	Q5RKH1	258	258	S	PTLRRRSQEKVGKARSPADEKIKSEEKGKIK	59.265	59.265	ARS(1)PADEK	ARS(59.26)PADEK	3	3	-0.046051
P06907	4253.17	-0.449044	0.199425	-2.25169	0.0243416	0.732528	0.265969	P06907	Myelin protein P0	Mpz	27.57	248	P06907	120	MYP0_RAT Myelin protein P0 OS=Rattus norvegicus OX=10116 GN=Mpz PE=1 SV=1	P06907	120	120	S	PSWKDGSIVIHNLDYSDNGTFTCDVKNPPDI	28.765	28.765	DGS(0.006)IVIHNLDY(0.715)S(0.737)DNGT(0.737)FT(0.805)CDVK	DGS(-22.97)IVIHNLDY(-0.35)S(0.35)DNGT(0.35)FT(1.68)CDVK	12	3	-2.0186
P06907_1	4253.17	-0.449044	0.199425	-2.25169	0.0243416	0.732528	0.265969	P06907	Myelin protein P0	Mpz	27.57	248	P06907	124	MYP0_RAT Myelin protein P0 OS=Rattus norvegicus OX=10116 GN=Mpz PE=1 SV=1	P06907	124	124	T	DGSIVIHNLDYSDNGTFTCDVKNPPDIVGKT	28.765	28.765	DGS(0.006)IVIHNLDY(0.715)S(0.737)DNGT(0.737)FT(0.805)CDVK	DGS(-22.97)IVIHNLDY(-0.35)S(0.35)DNGT(0.35)FT(1.68)CDVK	16	3	-2.0186
P06907_2	4253.17	-0.449044	0.199425	-2.25169	0.0243416	0.732528	0.265969	P06907	Myelin protein P0	Mpz	27.57	248	P06907	126	MYP0_RAT Myelin protein P0 OS=Rattus norvegicus OX=10116 GN=Mpz PE=1 SV=1	P06907	126	126	T	SIVIHNLDYSDNGTFTCDVKNPPDIVGKTSQ	28.765	28.765	DGS(0.006)IVIHNLDY(0.715)S(0.737)DNGT(0.737)FT(0.805)CDVK	DGS(-22.97)IVIHNLDY(-0.35)S(0.35)DNGT(0.35)FT(1.68)CDVK	18	3	-2.0186
O08961	5964.36	-0.452916	0.153176	-2.95683	0.00310819	0.730565	0.117388	O08961	Zinc finger protein 423	Znf423	147.23	1311	O08961	1186	ZN423_RAT Zinc finger protein 423 OS=Rattus norvegicus OX=10116 GN=Znf423 PE=1 SV=2	O08961	1186	1186	T	RDLTPETSGPRKGAQTSPVPRKKTYQCIKCQ	42.556	42.556	KGAQT(0.5)S(0.5)PVPR	KGAQT(0)S(0)PVPR	5	3	-0.1638
P48679_17	25020.3	-0.453707	0.145621	-3.11567	0.0018353	0.730164	0.0931414	P48679	Prelamin-A/C	Lmna	74.323	665	P48679	403	LMNA_RAT Prelamin-A/C OS=Rattus norvegicus OX=10116 GN=Lmna PE=1 SV=1	P48679	403	403	S	RLSPSPTSQRSRGRASSHSSQSQGGGSVTKK	79.511	79.511	AS(0.529)S(0.449)HS(0.019)S(0.003)QSQGGGSVTK	AS(0.72)S(-0.72)HS(-14.49)S(-22.03)QS(-50.38)QGGGS(-69.59)VT(-75.61)K	2	4	-0.067729
Q63356	8007.05	-0.455728	0.181814	-2.50656	0.0121911	0.729142	0.22371	Q63356	Unconventional myosin-Ie	Myo1e	126.83	1107	Q63356	1001	MYO1E_RAT Unconventional myosin-Ie OS=Rattus norvegicus OX=10116 GN=Myo1e PE=1 SV=1	Q63356	1001	1001	S	SLYTSMARPPLPRQQSTGSDRLSQTPESLDF	59.067	59.067	QQS(0.769)T(0.169)GS(0.061)DR	QQS(6.58)T(-6.58)GS(-10.98)DR	3	2	-2.0181
Q62639	11925.1	-0.455756	0.222772	-2.04584	0.0407722	0.729128	0.31901	Q62639	GTP-binding protein Rheb	Rheb	20.479	184	Q62639	175	RHEB_RAT GTP-binding protein Rheb OS=Rattus norvegicus OX=10116 GN=Rheb PE=1 SV=1	Q62639	175	175	S	FRRIILEAEKIDGAASQGKSSCSVM______	62.633	62.633	IDGAAS(1)QGK	IDGAAS(62.63)QGK	6	2	0.037157
O55035_1	15449.9	-0.462578	0.153933	-3.00506	0.00265532	0.725689	0.11057	O55035	Peptidyl-prolyl cis-trans isomerase G	Ppig	88.378	752	O55035	395	PPIG_RAT Peptidyl-prolyl cis-trans isomerase G OS=Rattus norvegicus OX=10116 GN=Ppig PE=1 SV=2	O55035	395	395	S	KGDKSELNEIKENQRSPVRVKEKKITDHRHM	56.632	48.741	ENQRS(1)PVR	ENQRS(48.74)PVR	5	3	1.1248
Q569C0	66763.3	-0.466003	0.165116	-2.82227	0.00476855	0.723968	0.151846	Q569C0	Transmembrane protein 100	Tmem100	14.352	134	Q569C0	121	TM100_RAT Transmembrane protein 100 OS=Rattus norvegicus OX=10116 GN=Tmem100 PE=1 SV=1	Q569C0	121	121	S	CWKVRQRNKKVKRRESQTALVVNQRSLFA__	147.07	128.85	RES(1)QTALVVNQR	RES(38.4)QT(-38.4)ALVVNQR	3	3	0.10845
P85125	2638.83	-0.467138	0.204286	-2.28669	0.0222141	0.723398	0.260474	P85125	Caveolae-associated protein 1	Cavin1	43.908	392	P85125	173	CAVN1_RAT Caveolae-associated protein 1 OS=Rattus norvegicus OX=10116 GN=Cavin1 PE=1 SV=1	P85125	173	173	S	YQDEVKLPAKLSVSKSLKESEALPEKEGDEL	32.734	32.734	S(0.5)LKES(0.5)EALPEK	S(0)LKES(0)EALPEK	1	4	0.14279
P85125_1	2638.83	-0.467138	0.204286	-2.28669	0.0222141	0.723398	0.260474	P85125	Caveolae-associated protein 1	Cavin1	43.908	392	P85125	177	CAVN1_RAT Caveolae-associated protein 1 OS=Rattus norvegicus OX=10116 GN=Cavin1 PE=1 SV=1	P85125	177	177	S	VKLPAKLSVSKSLKESEALPEKEGDELGEGE	32.734	32.734	S(0.5)LKES(0.5)EALPEK	S(0)LKES(0)EALPEK	5	4	0.14279
P19527_6	8365.4	-0.471435	0.165938	-2.84103	0.00449684	0.721247	0.149038	P19527	Neurofilament light polypeptide	Nefl	61.335	542	P19527	44	NFL_RAT Neurofilament light polypeptide OS=Rattus norvegicus OX=10116 GN=Nefl PE=1 SV=3	P19527	44	44	S	VRSGYSTARSAYSSYSAPVSSSLSVRRSYSS	58.835	58.835	S(0.003)AYS(0.042)S(0.197)Y(0.103)S(0.653)APVS(0.001)SSLSVR	S(-23.3)AY(-37.89)S(-11.88)S(-5.21)Y(-8)S(5.21)APVS(-28.95)S(-31.75)S(-35.2)LS(-43.67)VR	7	3	-0.35497
Q3T1J9	4466.41	-0.473207	0.193584	-2.44445	0.0145073	0.720361	0.237851	Q3T1J9	MOB kinase activator 1A	Mob1a	25.079	216	Q3T1J9	35	MOB1A_RAT MOB kinase activator 1A OS=Rattus norvegicus OX=10116 GN=Mob1a PE=2 SV=3	Q3T1J9	35	35	T	PEGSHQYELLKHAEATLGSGNLRQAVMLPEG	47.037	47.037	HAEAT(0.999)LGS(0.001)GNLR	HAEAT(30.15)LGS(-30.15)GNLR	5	3	-0.1127
D3ZXD8_4	33502.1	-0.474849	0.211415	-2.24605	0.0247009	0.719542	0.265969	D3ZXD8	Transmembrane protein 245	Tmem245	97.281	876	D3ZXD8	12	TM245_RAT Transmembrane protein 245 OS=Rattus norvegicus OX=10116 GN=Tmem245 PE=1 SV=1	D3ZXD8	12	12	S	____MADRGGPAEEPSPRGSPRSEPRVPRTA	102.52	65.716	GGPAEEPS(1)PRGS(1)PR	GGPAEEPS(65.72)PRGS(65.72)PR	8	3	0.047789
P19814	13160.7	-0.477521	0.225505	-2.11756	0.0342122	0.71821	0.293196	P19814	Trans-Golgi network integral membrane protein TGN38	Ttgn1	38.304	357	P19814	234	TGON3_RAT Trans-Golgi network integral membrane protein TGN38 OS=Rattus norvegicus OX=10116 GN=Ttgn1 PE=1 SV=1	P19814	234	234	S	AGDSDFSLKPEKGDKSSEPTEDVETKEIEEG	73.464	73.464	GDKS(0.868)S(0.127)EPT(0.005)EDVETK	GDKS(8.36)S(-8.36)EPT(-22.62)EDVET(-40.26)K	4	3	0.50366
P31211	1645.87	-0.480995	0.220135	-2.185	0.028889	0.716483	0.278432	P31211	Corticosteroid-binding globulin	Serpina6	44.67	396	P31211	292	CBG_RAT Corticosteroid-binding globulin OS=Rattus norvegicus OX=10116 GN=Serpina6 PE=1 SV=2	P31211	292	292	Y	IDRWGKLMTPRQVNLYIPKFSISDTYDLKDM	20.663	20.663	LMT(1)PRQVNLY(1)IPK	LMT(20.66)PRQVNLY(20.66)IPK	10	3	-1.6359
P31211_1	1645.87	-0.480995	0.220135	-2.185	0.028889	0.716483	0.278432	P31211	Corticosteroid-binding globulin	Serpina6	44.67	396	P31211	285	CBG_RAT Corticosteroid-binding globulin OS=Rattus norvegicus OX=10116 GN=Serpina6 PE=1 SV=2	P31211	285	285	T	AALSRDTIDRWGKLMTPRQVNLYIPKFSISD	20.663	20.663	LMT(1)PRQVNLY(1)IPK	LMT(20.66)PRQVNLY(20.66)IPK	3	3	-1.6359
Q9JI66_4	32192.3	-0.481699	0.198331	-2.42877	0.0151503	0.716134	0.240018	Q9JI66	Electrogenic sodium bicarbonate cotransporter 1	Slc4a4	121.34	1079	Q9JI66	256	S4A4_RAT Electrogenic sodium bicarbonate cotransporter 1 OS=Rattus norvegicus OX=10116 GN=Slc4a4 PE=1 SV=1	Q9JI66	256	256	S	PDNGSPAMTHRNLTSSSLNDISDKPEKDQLK	83.849	62.055	NLT(0.013)S(0.061)S(0.545)S(0.38)LNDIS(0.001)DKPEK	NLT(-16.33)S(-9.53)S(1.57)S(-1.57)LNDIS(-26.58)DKPEK	5	4	-0.15641
Q5RKH0_2	39121.9	-0.482311	0.201589	-2.39255	0.0167318	0.71583	0.24815	Q5RKH0	Putative oxidoreductase GLYR1	Glyr1	60.421	552	Q5RKH0	130	GLYR1_RAT Putative oxidoreductase GLYR1 OS=Rattus norvegicus OX=10116 GN=Glyr1 PE=1 SV=1	Q5RKH0	130	130	S	EERSRPNSGDEKRKLSLSEGKVKKNMGEGKK	64.439	45.433	KLS(0.988)LS(0.012)EGK	KLS(19.32)LS(-19.32)EGK	3	3	-0.31169
Q8R4S8	35170.9	-0.482382	0.199895	-2.41318	0.015814	0.715795	0.240018	Q8R4S8	Cytokine receptor-like factor 2	Crlf2	38.445	360	Q8R4S8	278	CRLF2_RAT Cytokine receptor-like factor 2 OS=Rattus norvegicus OX=10116 GN=Crlf2 PE=1 SV=1	Q8R4S8	278	278	S	RVKEALLPGVPDPRGSFPGLFEKHHGNFQAW	63.401	63.401	GS(1)FPGLFEK	GS(63.4)FPGLFEK	2	3	-0.081529
D3ZFB6	5311.65	-0.484301	0.244273	-1.98262	0.0474095	0.714843	0.342191	D3ZFB6	Proline-rich transmembrane protein 2	Prrt2	35.82	344	D3ZFB6	242	PRRT2_RAT Proline-rich transmembrane protein 2 OS=Rattus norvegicus OX=10116 GN=Prrt2 PE=1 SV=1	D3ZFB6	242	242	S	VEEDRIGRAHGGHPGSPRGSLSRHPSSQLAG	42.629	42.629	AHGGHPGS(1)PR	AHGGHPGS(42.63)PR	8	3	0.36997
Q62636_1	22820.8	-0.484628	0.172525	-2.80904	0.004969	0.714681	0.155186	Q62636	Ras-related protein Rap-1b	Rap1b	20.798	184	Q62636;P62836	39;39	RAP1B_RAT Ras-related protein Rap-1b OS=Rattus norvegicus OX=10116 GN=Rap1b PE=1 SV=2;RAP1A_RAT Ras-related protein Rap-1A OS=Rattus norvegicus OX=10116 GN=Rap1a PE=1 SV=1	Q62636	39	39	S	VQGIFVEKYDPTIEDSYRKQVEVDAQQCMLE	100.22	100.22	YDPTIEDS(1)YRK	Y(-77.31)DPT(-69.15)IEDS(68.63)Y(-68.63)RK	8	3	-0.24537
Q63312	10162.1	-0.485734	0.154013	-3.15386	0.00161127	0.714134	0.0863349	Q63312	Pleckstrin homology-like domain family B member 1 (Fragment)	Phldb1	93.54	831	Q63312	14	PHLB1_RAT Pleckstrin homology-like domain family B member 1 (Fragment) OS=Rattus norvegicus OX=10116 GN=Phldb1 PE=1 SV=2	Q63312	14	14	S	__LTLGARGRRTRSPSPTLGESLAPRKGSFS	128.21	128.21	S(0.019)PS(0.951)PT(0.029)LGESLAPR	S(-16.9)PS(15.15)PT(-15.15)LGES(-58.95)LAPR	3	2	0.18167
Q6URK4_2	12827	-0.487038	0.176019	-2.76697	0.00565804	0.713488	0.167066	Q6URK4	Heterogeneous nuclear ribonucleoprotein A3	Hnrnpa3	39.652	379	Q6URK4	359	ROA3_RAT Heterogeneous nuclear ribonucleoprotein A3 OS=Rattus norvegicus OX=10116 GN=Hnrnpa3 PE=1 SV=1	Q6URK4	359	359	S	YGPMKGGSFGGRSSGSPYGGGYGSGGGSGGY	116.39	116.39	S(0.001)S(0.004)GS(0.99)PY(0.005)GGGYGSGGGSGGYGSR	S(-30.65)S(-24.29)GS(22.88)PY(-22.88)GGGY(-53.26)GS(-66.29)GGGS(-86.28)GGY(-90.86)GS(-90.26)R	4	2	0.25602
Q6AXY7_1	30630.1	-0.48938	0.165305	-2.96046	0.00307179	0.712331	0.117378	Q6AXY7	Pre-mRNA-splicing factor 38B	Prpf38b	63.931	542	Q6AXY7	525	PR38B_RAT Pre-mRNA-splicing factor 38B OS=Rattus norvegicus OX=10116 GN=Prpf38b PE=1 SV=1	Q6AXY7	525	525	S	DSKDQSDRQDHQRSQSVEPESQEKEHKNKDE	95.417	95.417	S(0.003)QS(0.996)VEPES(0.001)QEK	S(-25.33)QS(25.33)VEPES(-29.15)QEK	3	2	-0.20687
Q9R066	1977.73	-0.490969	0.248798	-1.97336	0.0484544	0.711547	0.345617	Q9R066	Coxsackievirus and adenovirus receptor homolog	Cxadr	39.948	365	Q9R066	323	CXAR_RAT Coxsackievirus and adenovirus receptor homolog OS=Rattus norvegicus OX=10116 GN=Cxadr PE=1 SV=2	Q9R066	323	323	S	SNMEGYSKTQYNQVPSEDFERAPQSPTLAPA	33.886	33.886	T(0.002)QY(0.007)NQVPS(0.992)EDFER	T(-27.65)QY(-21.67)NQVPS(21.67)EDFER	8	2	0.19121
P70615_1	8989.21	-0.491753	0.236988	-2.07502	0.0379851	0.711161	0.307229	P70615	Lamin-B1	Lmnb1	66.606	587	P70615	576	LMNB1_RAT Lamin-B1 OS=Rattus norvegicus OX=10116 GN=Lmnb1 PE=1 SV=3	P70615	576	576	T	PIGVPLEEERFHQQGTPRASNKSCAIM____	68.626	63.216	FHQQGT(1)PR	FHQQGT(63.22)PR	6	2	0.16458
P26684	4941.57	-0.495781	0.200733	-2.46985	0.0135169	0.709178	0.233076	P26684	Endothelin-1 receptor	Ednra	48.244	426	P26684	424	EDNRA_RAT Endothelin-1 receptor OS=Rattus norvegicus OX=10116 GN=Ednra PE=2 SV=2	P26684	424	424	S	NQEQNHNTERSSHKDSMN_____________	58.37	58.37	SSHKDS(1)MN	S(-39.62)S(-39.62)HKDS(39.62)MN	6	3	-0.66055
Q9WVC0_1	22422.1	-0.496838	0.213049	-2.33204	0.0196988	0.708658	0.25291	Q9WVC0	Septin-7	Septin7	50.507	436	Q9WVC0	333	SEPT7_RAT Septin-7 OS=Rattus norvegicus OX=10116 GN=Septin7 PE=1 SV=1	Q9WVC0	333	333	S	YNGVDNNKNKGQLTKSPLAQMEEERREHVAK	92.098	92.098	GQLT(0.037)KS(0.963)PLAQMEEER	GQLT(-14.14)KS(14.14)PLAQMEEER	6	3	-0.37135
P15865_4	51420.2	-0.497162	0.241312	-2.06024	0.0393755	0.708499	0.311931	P15865	Histone H1.5	H1-5	21.987	219	D3ZBN0;P15865;P06349	103;104;106	H15_RAT Histone H1.5 OS=Rattus norvegicus OX=10116 GN=H1-5 PE=1 SV=1;H14_RAT Histone H1.4 OS=Rattus norvegicus OX=10116 GN=H1-4 PE=1 SV=3;H1T_RAT Histone H1t OS=Rattus norvegicus OX=10116 GN=Hist1h1t PE=1 SV=2	D3ZBN0;P15865	103;104	104	S	SKGTLVQTKGTGASGSFKLNKKAASGEAKPK;SKGTLVQTKGTGASGSFKLNKKVASGEAKPK	75.566	75.566	GTGAS(0.02)GS(0.98)FK	GT(-50.13)GAS(-16.97)GS(16.97)FK	7	2	0.2266
O35413_3	14389.2	-0.497385	0.167419	-2.97089	0.00296938	0.70839	0.116874	O35413	Sorbin and SH3 domain-containing protein 2	Sorbs2	134.06	1196	O35413	1113	SRBS2_RAT Sorbin and SH3 domain-containing protein 2 OS=Rattus norvegicus OX=10116 GN=Sorbs2 PE=1 SV=2	O35413	1113	1113	S	KGSEDYPDPPLPHSYSSDRIYSLSSNKPQRP	106.03	106.03	GSEDYPDPPLPHS(0.017)YS(0.863)S(0.12)DR	GS(-90.08)EDY(-73.64)PDPPLPHS(-17)Y(-64.82)S(8.57)S(-8.57)DR	15	3	0.24077
Q5BJP5	50477.6	-0.499549	0.246866	-2.02356	0.0430152	0.707328	0.328737	Q5BJP5	Transmembrane protein 230	Tmem230	13.204	120	Q5BJP5	24	TM230_RAT Transmembrane protein 230 OS=Rattus norvegicus OX=10116 GN=Tmem230 PE=1 SV=1	Q5BJP5	24	24	S	ATGIPSSKVKYSRLSSTDDGYIDLQFKKSPP	157.23	112.95	LS(0.028)S(0.805)T(0.167)DDGYIDLQFK	LS(-14.61)S(6.84)T(-6.84)DDGY(-35.57)IDLQFK	3	2	1.716
Q5JCS6_1	4971.52	-0.500909	0.158799	-3.15435	0.00160853	0.706661	0.0863349	Q5JCS6	Signal-induced proliferation-associated 1-like protein 2	Sipa1l2	189.65	1722	Q5JCS6	1353	SI1L2_RAT Signal-induced proliferation-associated 1-like protein 2 OS=Rattus norvegicus OX=10116 GN=Sipa1l2 PE=1 SV=1	Q5JCS6	1353	1353	S	EVSSHSSGSHRSGSPSTHCSKSTGSLDSSKV	48.948	48.948	S(0.163)GS(0.138)PS(0.67)T(0.025)HCS(0.003)K	S(-6.14)GS(-6.85)PS(6.14)T(-14.2)HCS(-24.11)K	5	3	-0.90963
P00564_1	8739.65	-0.504901	0.21768	-2.31946	0.0203699	0.704709	0.254052	P00564	Creatine kinase M-type	Ckm	43.044	381	P00564	372	KCRM_RAT Creatine kinase M-type OS=Rattus norvegicus OX=10116 GN=Ckm PE=1 SV=2	P00564	372	372	S	VKLMVEMEKKLEKGQSIDDMIPAQK______	41.401	41.401	GQS(1)IDDMIPAQK	GQS(41.4)IDDMIPAQK	3	2	0.61617
Q62649	7697.24	-0.50595	0.237892	-2.12681	0.033436	0.704196	0.293196	Q62649	Neuronatin	Nnat	9.2197	81	Q62649	56	NNAT_RAT Neuronatin OS=Rattus norvegicus OX=10116 GN=Nnat PE=2 SV=1	Q62649	56	56	S	PPGTQPIARSEVFRYSLQKLAHTVSRTGRQV	55.261	55.261	SEVFRY(0.293)S(0.706)LQK	S(-38.49)EVFRY(-3.82)S(3.82)LQK	7	3	-0.24627
Q63488_5	65499.7	-0.507781	0.192862	-2.63287	0.00846675	0.703303	0.197691	Q63488	Sodium-dependent phosphate transporter 2	Slc20a2	70.747	656	Q63488	259	S20A2_RAT Sodium-dependent phosphate transporter 2 OS=Rattus norvegicus OX=10116 GN=Slc20a2 PE=1 SV=1	Q63488	259	259	S	GRLEKESALSRASDESLRKVQEAESPVFKEL	79.059	79.059	ASDES(1)LR	AS(-53.48)DES(53.48)LR	5	2	1.8853
Q02294	1886.94	-0.508174	0.191833	-2.64904	0.00807209	0.703112	0.197691	Q02294	Voltage-dependent N-type calcium channel subunit alpha-1B	Cacna1b	262.25	2336	Q02294	921	CAC1B_RAT Voltage-dependent N-type calcium channel subunit alpha-1B OS=Rattus norvegicus OX=10116 GN=Cacna1b PE=1 SV=1	Q02294	921	921	S	TQVRCERSRRHHRRGSPEEATEREPRRHRAH	38.3	38.3	RGS(0.998)PEEAT(0.002)ER	RGS(27.66)PEEAT(-27.66)ER	3	3	0.6827
Q6AYJ1	41174.1	-0.508988	0.182503	-2.78893	0.00528833	0.702715	0.157582	Q6AYJ1	ATP-dependent DNA helicase Q1	Recql	69.641	621	Q6AYJ1	602	RECQ1_RAT ATP-dependent DNA helicase Q1 OS=Rattus norvegicus OX=10116 GN=Recql PE=1 SV=1	Q6AYJ1	602	602	S	TMQVKRSTQSSVRAASPEACEVDSKGKEKSS	62.68	59.709	AAS(1)PEACEVDSK	AAS(51.79)PEACEVDS(-51.79)K	3	3	0.61732
Q2THW7	14291.1	-0.513302	0.191062	-2.68658	0.00721874	0.700617	0.186083	Q2THW7	Palmitoyltransferase ZDHHC5	Zdhhc5	77.429	715	Q2THW7	380	ZDHC5_RAT Palmitoyltransferase ZDHHC5 OS=Rattus norvegicus OX=10116 GN=Zdhhc5 PE=1 SV=1	Q2THW7	380	380	S	AAMPHSSSAKLSRGDSLKEPTSIADSSRHPS	57.414	57.414	GDS(0.998)LKEPT(0.001)S(0.001)IADSSR	GDS(29.45)LKEPT(-29.45)S(-32.99)IADS(-44.52)S(-49.1)R	3	3	0.64414
P15146_14	31608.4	-0.513738	0.223906	-2.29443	0.0217658	0.700406	0.26036	P15146	Microtubule-associated protein 2	Map2	202.41	1861	P15146	1539	MTAP2_RAT Microtubule-associated protein 2 OS=Rattus norvegicus OX=10116 GN=Map2 PE=1 SV=3	P15146	1539	1539	T	PSAFKQAKDKVTDGITKSPEKRSSLPRPSSI	54.598	44.294	VT(0.006)DGIT(0.849)KS(0.146)PEKR	VT(-21.82)DGIT(7.66)KS(-7.66)PEKR	6	3	0.29092
P15146_17	45138.7	-0.518412	0.201001	-2.57915	0.00990449	0.69814	0.206475	P15146	Microtubule-associated protein 2	Map2	202.41	1861	P15146	1541	MTAP2_RAT Microtubule-associated protein 2 OS=Rattus norvegicus OX=10116 GN=Map2 PE=1 SV=3	P15146	1541	1541	S	AFKQAKDKVTDGITKSPEKRSSLPRPSSILP	78.69	78.69	VTDGIT(0.145)KS(0.855)PEKR	VT(-32.83)DGIT(-7.71)KS(7.71)PEKR	8	4	0.07661
Q63796	15520.1	-0.518873	0.205075	-2.53016	0.0114012	0.697917	0.221812	Q63796	Mitogen-activated protein kinase kinase kinase 12	Map3k12	96.306	888	Q63796	569	M3K12_RAT Mitogen-activated protein kinase kinase kinase 12 OS=Rattus norvegicus OX=10116 GN=Map3k12 PE=1 SV=1	Q63796	569	569	S	ALSGVGLPGCPKAPPSPGRSRRGKTRHRKAS	65.246	65.246	APPS(1)PGR	APPS(65.25)PGR	4	2	0.39991
Q5EXX3	5760.4	-0.521638	0.200661	-2.5996	0.00933334	0.69658	0.201675	Q5EXX3	Zinc finger and BTB domain-containing protein 38	Zbtb38	135.3	1203	Q5EXX3	939	ZBT38_RAT Zinc finger and BTB domain-containing protein 38 OS=Rattus norvegicus OX=10116 GN=Zbtb38 PE=2 SV=1	Q5EXX3	939	939	S	RKIRKVKWRKERGSRSPVGRRRYPAELDRAE	53.597	53.597	GS(0.019)RS(0.981)PVGR	GS(-17.04)RS(17.04)PVGR	4	3	0.22968
Q0KL00_1	25235.4	-0.525183	0.231401	-2.26958	0.0232329	0.694871	0.262928	Q0KL00	Piezo-type mechanosensitive ion channel component 1	Piezo1	290.31	2535	Q0KL00	1633	PIEZ1_RAT Piezo-type mechanosensitive ion channel component 1 OS=Rattus norvegicus OX=10116 GN=Piezo1 PE=1 SV=3	Q0KL00	1633	1633	S	SQELLANARTRMRTASELLLDRRLRIPELEE	146.17	146.17	T(0.311)AS(0.689)ELLLDR	T(-3.45)AS(3.45)ELLLDR	3	2	-0.093097
Q810W7_4	6019.53	-0.528072	0.249274	-2.11844	0.0341379	0.693481	0.293196	Q810W7	Microtubule-associated serine/threonine-protein kinase 1	Mast1	171.03	1570	Q810W7	1268	MAST1_RAT Microtubule-associated serine/threonine-protein kinase 1 OS=Rattus norvegicus OX=10116 GN=Mast1 PE=1 SV=1	Q810W7	1268	1268	S	KSAEPPRSPLLKRVQSAEKLGASLGADKKGA	49.715	49.715	RVQS(1)AEK	RVQS(49.72)AEK	4	3	0.049196
Q5EXX3_1	23834.4	-0.531698	0.23677	-2.24563	0.0247278	0.69174	0.265969	Q5EXX3	Zinc finger and BTB domain-containing protein 38	Zbtb38	135.3	1203	Q5EXX3	130	ZBT38_RAT Zinc finger and BTB domain-containing protein 38 OS=Rattus norvegicus OX=10116 GN=Zbtb38 PE=2 SV=1	Q5EXX3	130	130	S	GISFLEDLSDRNFSNSPGPYVVCITEKGVVK	80.236	80.236	NFS(0.055)NS(0.945)PGPYVVCITEK	NFS(-12.37)NS(12.37)PGPY(-43.64)VVCIT(-65.36)EK	5	3	-0.52153
P06907_15	1.75237e+06	-0.531794	0.197539	-2.6921	0.00710031	0.691694	0.186083	P06907	Myelin protein P0	Mpz	27.57	248	P06907	195	MYP0_RAT Myelin protein P0 OS=Rattus norvegicus OX=10116 GN=Mpz PE=1 SV=1	P06907	195	195	S	RYCWLRRQAALQRRLSAMEKGKFHKSSKDSS	93.667	52.49	RLS(1)AMEK	RLS(52.49)AMEK	3	3	-0.046388
P52591	9744.42	-0.533144	0.227231	-2.34627	0.0189625	0.691047	0.252419	P52591	Nuclear envelope pore membrane protein POM 121	Pom121	120.78	1199	P52591	421	PO121_RAT Nuclear envelope pore membrane protein POM 121 OS=Rattus norvegicus OX=10116 GN=Pom121 PE=1 SV=1	P52591	421	421	T	PTSSPFSSPASSRSQTPERPAKKTREEEPCH	42.976	42.976	S(0.218)QT(0.782)PERPAK	S(-5.55)QT(5.55)PERPAK	3	3	0.30268
P41123	2619.43	-0.53408	0.25899	-2.06216	0.0391922	0.690599	0.311237	P41123	60S ribosomal protein L13	Rpl13	24.309	211	P41123	139	RL13_RAT 60S ribosomal protein L13 OS=Rattus norvegicus OX=10116 GN=Rpl13 PE=1 SV=2	P41123	139	139	S	LILFPRKPSAPKKGDSSAEELKLATQLTGPV	48.659	43.991	KGDS(0.87)S(0.13)AEELK	KGDS(8.25)S(-8.25)AEELK	4	4	-0.15256
Q9JI66_1	11610.2	-0.536703	0.160544	-3.34304	0.000828669	0.689344	0.0598115	Q9JI66	Electrogenic sodium bicarbonate cotransporter 1	Slc4a4	121.34	1079	Q9JI66	257	S4A4_RAT Electrogenic sodium bicarbonate cotransporter 1 OS=Rattus norvegicus OX=10116 GN=Slc4a4 PE=1 SV=1	Q9JI66	257	257	S	DNGSPAMTHRNLTSSSLNDISDKPEKDQLKN	104.84	104.84	NLT(0.021)S(0.033)S(0.262)S(0.684)LNDISDKPEK	NLT(-15.17)S(-13.11)S(-4.17)S(4.17)LNDIS(-47.55)DKPEK	6	4	0.236
P60203_1	14509.7	-0.537196	0.237325	-2.26355	0.0236018	0.689109	0.264265	P60203	Myelin proteolipid protein	Plp1	30.077	277	P60203	114	MYPR_RAT Myelin proteolipid protein OS=Rattus norvegicus OX=10116 GN=Plp1 PE=1 SV=2	P60203	114	114	S	QIFGDYKTTICGKGLSATVTGGQKGRGSRGQ	113.22	113.22	GLS(0.997)AT(0.003)VTGGQK	GLS(24.63)AT(-24.63)VT(-48.4)GGQK	3	2	0.0093573
Q9Z2Q7	19244.9	-0.53833	0.214104	-2.51434	0.0119255	0.688567	0.22371	Q9Z2Q7	Syntaxin-8	Stx8	26.91	236	Q9Z2Q7	102	STX8_RAT Syntaxin-8 OS=Rattus norvegicus OX=10116 GN=Stx8 PE=1 SV=1	Q9Z2Q7	102	102	S	VTRERLLLASFKNEGSEPDLIRSSLMSEEAK	82.85	62.924	NEGS(1)EPDLIR	NEGS(62.92)EPDLIR	4	2	-0.13526
Q9WVC0	11013.5	-0.540618	0.274393	-1.97023	0.048812	0.687476	0.345617	Q9WVC0	Septin-7	Septin7	50.507	436	Q9WVC0	425	SEPT7_RAT Septin-7 OS=Rattus norvegicus OX=10116 GN=Septin7 PE=1 SV=1	Q9WVC0	425	425	T	WEAQQRILEQQNSSRTLEKNKKKGKIF____	52.522	52.522	ILEQQNS(0.042)S(0.042)RT(0.916)LEK	ILEQQNS(-13.38)S(-13.38)RT(13.38)LEK	10	3	0.64959
P29975	8871.04	-0.545953	0.242835	-2.24825	0.0245604	0.684939	0.265969	P29975	Aquaporin-1	Aqp1	28.856	269	P29975	247	AQP1_RAT Aquaporin-1 OS=Rattus norvegicus OX=10116 GN=Aqp1 PE=1 SV=4	P29975	247	247	S	APRSSDFTDRMKVWTSGQVEEYDLDADDINS	158.8	158.8	VWT(0.142)S(0.858)GQVEEYDLDADDINSR	VWT(-7.8)S(7.8)GQVEEY(-110.6)DLDADDINS(-153.94)R	4	3	-0.22857
P31596	17055	-0.55177	0.278303	-1.98263	0.047409	0.682182	0.342191	P31596	Excitatory amino acid transporter 2	Slc1a2	62.106	573	P31596	520	EAA2_RAT Excitatory amino acid transporter 2 OS=Rattus norvegicus OX=10116 GN=Slc1a2 PE=1 SV=2	P31596	520	520	S	SQHRMHEDIEMTKTQSVYDDTKNHRESNSNQ	85.845	85.845	T(0.004)QS(0.996)VYDDTK	T(-24.41)QS(24.41)VY(-44.96)DDT(-59.73)K	3	2	0.71495
Q5FVI4_1	46401	-0.557123	0.252465	-2.20673	0.0273328	0.679656	0.273003	Q5FVI4	Cell cycle exit and neuronal differentiation protein 1	Cend1	15.043	149	Q5FVI4	15	CEND_RAT Cell cycle exit and neuronal differentiation protein 1 OS=Rattus norvegicus OX=10116 GN=Cend1 PE=1 SV=1	Q5FVI4	15	15	T	_MESRGKSASSPKPDTKVPQATAEAKATPAA	53.751	53.751	S(0.013)AS(0.088)S(0.346)PKPDT(0.552)K	S(-16.2)AS(-7.96)S(-2.03)PKPDT(2.03)K	9	3	0.42414
P16443	1875.14	-0.558221	0.259296	-2.15284	0.0313316	0.679139	0.284544	P16443	D site-binding protein	Dbp	34.436	325	P16443	164	DBP_RAT D site-binding protein OS=Rattus norvegicus OX=10116 GN=Dbp PE=1 SV=2	P16443	164	164	S	APSPGPGSCSSSSPRSSPGHAPARATLGAAG	40.496	40.496	S(0.846)S(0.154)PGHAPAR	S(7.41)S(-7.41)PGHAPAR	1	3	-0.29524
P52796_1	20206.2	-0.558744	0.264901	-2.10925	0.0349226	0.678893	0.296158	P52796	Ephrin-B1	Efnb1	37.951	345	P52796	280	EFNB1_RAT Ephrin-B1 OS=Rattus norvegicus OX=10116 GN=Efnb1 PE=1 SV=1	P52796	280	280	S	RKRHRKHTQQRAAALSLSTLASPKGDSGTAG	84.753	69.864	AAALS(0.903)LS(0.049)T(0.049)LASPK	AAALS(12.69)LS(-12.69)T(-12.69)LAS(-37.54)PK	5	2	-0.018137
Q62901	2268.53	-0.559793	0.265164	-2.11112	0.034762	0.678399	0.295568	Q62901	Arginine-glutamic acid dipeptide repeats protein	Rere	171.81	1559	Q62901	612	RERE_RAT Arginine-glutamic acid dipeptide repeats protein OS=Rattus norvegicus OX=10116 GN=Rere PE=1 SV=2	Q62901	612	612	S	RASPVNEDVRSSGRNSPSAASTSSNDSKAEA	48.555	48.555	NS(0.711)PS(0.282)AAS(0.003)T(0.003)S(0.001)SNDSK	NS(4.02)PS(-4.02)AAS(-23.51)T(-23.51)S(-31.25)S(-37.79)NDS(-45.9)K	2	3	-0.32574
Q923J6	452.007	-0.562143	0.278994	-2.01489	0.0439157	0.677295	0.330181	Q923J6	Dynein heavy chain 12, axonemal	Dnah12	357.24	3092	Q923J6	2307	DYH12_RAT Dynein heavy chain 12, axonemal OS=Rattus norvegicus OX=10116 GN=Dnah12 PE=2 SV=2	Q923J6	2307	2307	T	WREDIKPNLMSVFYATSIRDNLSKILEKRLR	16.306	16.306	PNLMS(1)VFY(1)AT(1)S(1)IRDNLS(1)K	PNLMS(16.31)VFY(16.31)AT(16.31)S(16.31)IRDNLS(16.31)K	10	3	3.3224
Q923J6_1	452.007	-0.562143	0.278994	-2.01489	0.0439157	0.677295	0.330181	Q923J6	Dynein heavy chain 12, axonemal	Dnah12	357.24	3092	Q923J6	2305	DYH12_RAT Dynein heavy chain 12, axonemal OS=Rattus norvegicus OX=10116 GN=Dnah12 PE=2 SV=2	Q923J6	2305	2305	Y	NEWREDIKPNLMSVFYATSIRDNLSKILEKR	16.306	16.306	PNLMS(1)VFY(1)AT(1)S(1)IRDNLS(1)K	PNLMS(16.31)VFY(16.31)AT(16.31)S(16.31)IRDNLS(16.31)K	8	3	3.3224
Q9EPH2_2	20917.6	-0.564994	0.211686	-2.66901	0.00760742	0.675958	0.190069	Q9EPH2	MARCKS-related protein	Marcksl1	19.847	199	Q9EPH2	41	MRP_RAT MARCKS-related protein OS=Rattus norvegicus OX=10116 GN=Marcksl1 PE=2 SV=3	Q9EPH2	41	41	T	ANGQENGHVKSNGDLTPKGEGESPPVNGADE	89.171	89.171	S(0.001)NGDLT(0.999)PK	S(-32.26)NGDLT(32.26)PK	6	2	0.1165
Q9JK71_2	1843.02	-0.57412	0.266948	-2.15068	0.0315016	0.671696	0.284544	Q9JK71	Membrane-associated guanylate kinase, WW and PDZ domain-containing protein 3	Magi3	160.56	1470	Q9JK71	954	MAGI3_RAT Membrane-associated guanylate kinase, WW and PDZ domain-containing protein 3 OS=Rattus norvegicus OX=10116 GN=Magi3 PE=1 SV=2	Q9JK71	954	954	S	EEHHGPPSGTNSARQSPALQHRPMGQAQATH	55.353	55.353	QS(1)PALQHR	QS(55.35)PALQHR	2	3	-0.14201
Q9Z327_7	19317.7	-0.574855	0.24802	-2.31778	0.0204613	0.671354	0.254052	Q9Z327	Synaptopodin	Synpo	99.985	931	Q9Z327	134	SYNPO_RAT Synaptopodin OS=Rattus norvegicus OX=10116 GN=Synpo PE=1 SV=2	Q9Z327	134	134	S	PVPRVAQKPALGRSTSFTEKDLKEAKERSQR	63.816	63.816	S(0.006)T(0.023)S(0.97)FTEK	S(-21.94)T(-16.21)S(16.21)FT(-34.04)EK	3	2	0.33907
Q99P82_2	160125	-0.576207	0.162676	-3.54205	0.00039703	0.670725	0.0429851	Q99P82	Claudin-11	Cldn11	22.046	207	Q99P82	196	CLD11_RAT Claudin-11 OS=Rattus norvegicus OX=10116 GN=Cldn11 PE=1 SV=1	Q99P82	196	196	S	DAQSFGENRFYYSSGSSSPTHAKSAHV____	132.31	132.31	FYYSS(0.001)GS(0.873)S(0.103)S(0.02)PT(0.003)HAK	FY(-101.76)Y(-83.87)S(-37.62)S(-27.9)GS(9.29)S(-9.29)S(-16.5)PT(-24.94)HAK	7	2	-0.10105
Q5M7V8_13	71835.6	-0.5809	0.150803	-3.85205	0.000117135	0.668547	0.0292656	Q5M7V8	Thyroid hormone receptor-associated protein 3	Thrap3	108.25	951	Q5M7V8	532	TR150_RAT Thyroid hormone receptor-associated protein 3 OS=Rattus norvegicus OX=10116 GN=Thrap3 PE=1 SV=1	Q5M7V8	532	532	S	NFRVTAYKAVQEKSSSPPPRKTSESRDKLGN	113.5	113.5	SS(0.004)S(0.996)PPPR	S(-40.71)S(-23.75)S(23.75)PPPR	3	2	-1.4745
P34900	25264.1	-0.583048	0.196082	-2.97349	0.0029443	0.667552	0.116874	P34900	Syndecan-2	Sdc2	22.149	201	P34900	187	SDC2_RAT Syndecan-2 OS=Rattus norvegicus OX=10116 GN=Sdc2 PE=1 SV=2	P34900	187	187	S	RKKDEGSYDLGERKPSSAAYQKAPTKEFYA_	106.67	106.67	KPS(0.96)S(0.04)AAYQK	KPS(13.8)S(-13.8)AAY(-77.52)QK	3	2	0.29765
P08050_3	4567.54	-0.583525	0.223085	-2.6157	0.00890441	0.667331	0.197691	P08050	Gap junction alpha-1 protein	Gja1	43.031	382	P08050	306	CXA1_RAT Gap junction alpha-1 protein OS=Rattus norvegicus OX=10116 GN=Gja1 PE=1 SV=2	P08050	306	306	S	GDRNNSSCRNYNKQASEQNWANYSAEQNRMG	77.871	77.871	QAS(1)EQNWANYSAEQNR	QAS(57.48)EQNWANY(-57.48)S(-62.03)AEQNR	3	3	-0.53386
Q9JLH5	1519.37	-0.596031	0.228413	-2.60944	0.00906895	0.661571	0.197691	Q9JLH5	CDK5 regulatory subunit-associated protein 2	Cdk5rap2	215.48	1903	Q9JLH5	1896	CK5P2_RAT CDK5 regulatory subunit-associated protein 2 OS=Rattus norvegicus OX=10116 GN=Cdk5rap2 PE=1 SV=2	Q9JLH5	1896	1896	S	RGNLELRPRAAHPGTSSPSRPGS________	39.531	39.531	AAHPGT(0.018)S(0.731)S(0.175)PS(0.058)RPGS(0.018)	AAHPGT(-16)S(6.22)S(-6.22)PS(-10.98)RPGS(-16)	7	3	-0.1548
P61314	9828.64	-0.598621	0.164459	-3.63995	0.000272694	0.660385	0.0402029	P61314	60S ribosomal protein L15	Rpl15	24.146	204	P61314	34	RL15_RAT 60S ribosomal protein L15 OS=Rattus norvegicus OX=10116 GN=Rpl15 PE=1 SV=2	P61314	34	34	S	MRFLLRVRCWQYRQLSALHRAPRPTRPDKAR	61.78	61.78	QLS(1)ALHR	QLS(61.78)ALHR	3	2	-0.021855
P52796	4434.99	-0.602001	0.263146	-2.28771	0.0221545	0.658839	0.260474	P52796	Ephrin-B1	Efnb1	37.951	345	P52796	282	EFNB1_RAT Ephrin-B1 OS=Rattus norvegicus OX=10116 GN=Efnb1 PE=1 SV=1	P52796	282	282	S	RHRKHTQQRAAALSLSTLASPKGDSGTAGTE	96.464	96.464	AAALS(0.012)LS(0.863)T(0.125)LASPK	AAALS(-18.69)LS(8.39)T(-8.39)LAS(-48.69)PK	7	3	-0.046597
Q9QZM5_2	7034.28	-0.604879	0.216336	-2.79602	0.00517361	0.657526	0.157046	Q9QZM5	Abl interactor 1	Abi1	51.704	476	Q9QZM5	224	ABI1_RAT Abl interactor 1 OS=Rattus norvegicus OX=10116 GN=Abi1 PE=1 SV=3	Q9QZM5	224	224	T	MTSPARLGSQHSPGRTASLNQRPRTHSGSSG	38.238	38.238	T(0.5)AS(0.5)LNQRPR	T(0)AS(0)LNQRPR	1	3	-0.56084
P06907_11	118184	-0.60614	0.27317	-2.21891	0.0264929	0.656952	0.269746	P06907	Myelin protein P0	Mpz	27.57	248	P06907	205	MYP0_RAT Myelin protein P0 OS=Rattus norvegicus OX=10116 GN=Mpz PE=1 SV=1	P06907	205	205	S	LQRRLSAMEKGKFHKSSKDSSKRGRQTPVLY	66.299	64.297	S(0.989)S(0.01)KDS(0.001)SK	S(19.99)S(-19.99)KDS(-29.49)S(-33.64)K	1	3	-1.1806
Q5RKH0_1	7408.71	-0.6064	0.174652	-3.47204	0.000516525	0.656834	0.0500556	Q5RKH0	Putative oxidoreductase GLYR1	Glyr1	60.421	552	Q5RKH0	166	GLYR1_RAT Putative oxidoreductase GLYR1 OS=Rattus norvegicus OX=10116 GN=Glyr1 PE=1 SV=1	Q5RKH0	166	166	S	SADRGSKCLKRAQEQSPRKRGRPPKDEKDLT	88.37	88.37	AQEQS(1)PR	AQEQS(88.37)PR	5	2	0.024494
Q63135	12936.3	-0.608807	0.188929	-3.22242	0.00127114	0.655739	0.0793974	Q63135	Complement component receptor 1-like protein	Cr1l	61.68	559	Q63135	554	CR1L_RAT Complement component receptor 1-like protein OS=Rattus norvegicus OX=10116 GN=Cr1l PE=1 SV=1	Q63135	554	554	S	LTSQENNSTSSPARNSLTQEV__________	87.308	78.939	NS(0.987)LT(0.013)QEV	NS(18.92)LT(-18.92)QEV	2	2	0.22521
Q5FVJ6	12628.4	-0.609304	0.232937	-2.61575	0.00890319	0.655513	0.197691	Q5FVJ6	Seipin	Bscl2	42.409	377	Q5FVJ6	280	BSCL2_RAT Seipin OS=Rattus norvegicus OX=10116 GN=Bscl2 PE=1 SV=1	Q5FVJ6	280	280	S	RHRFSLQVNIRQRDNSGHGAQRRISRHQPGQ	85.924	85.924	DNS(1)GHGAQR	DNS(85.92)GHGAQR	3	2	0.28681
O35814	2009.48	-0.611132	0.283317	-2.15706	0.0310008	0.654683	0.284437	O35814	Stress-induced-phosphoprotein 1	Stip1	62.569	543	O35814	481	STIP1_RAT Stress-induced-phosphoprotein 1 OS=Rattus norvegicus OX=10116 GN=Stip1 PE=1 SV=1	O35814	481	481	S	DGYQRCMMAQYNRHDSPEDVKRRAMADPEVQ	59.908	59.908	HDS(1)PEDVK	HDS(59.91)PEDVK	3	3	0.27525
O35814_1	2009.48	-0.611132	0.283317	-2.15706	0.0310008	0.654683	0.284437	O35814	Stress-induced-phosphoprotein 1	Stip1	62.569	543	O35814	476	STIP1_RAT Stress-induced-phosphoprotein 1 OS=Rattus norvegicus OX=10116 GN=Stip1 PE=1 SV=1	O35814	476	476	Y	CKEAADGYQRCMMAQYNRHDSPEDVKRRAMA	16.939	16.939	CMMAQY(1)NRHDS(1)PEDVK	CMMAQY(16.94)NRHDS(16.94)PEDVK	6	2	-1.206
Q9JHY1	18377.5	-0.611835	0.231146	-2.64696	0.00812188	0.654364	0.197691	Q9JHY1	Junctional adhesion molecule A	F11r	32.369	300	Q9JHY1	285	JAM1_RAT Junctional adhesion molecule A OS=Rattus norvegicus OX=10116 GN=F11r PE=1 SV=1	Q9JHY1	285	285	S	KKGTAPGKKVIYSQPSARSEGEFKQTSSFLV	76.228	76.228	VIYSQPS(1)AR	VIY(-59.93)S(-34.07)QPS(34.07)AR	7	2	-0.15205
Q9QZ86	121848	-0.614174	0.223425	-2.74891	0.00597943	0.653304	0.167799	Q9QZ86	Nucleolar protein 58	Nop58	60.07	534	Q9QZ86	507	NOP58_RAT Nucleolar protein 58 OS=Rattus norvegicus OX=10116 GN=Nop58 PE=1 SV=1	Q9QZ86	507	507	S	KKKKDKKKHIKEEPLSEEEPCTSTAVPSPEK	120.13	120.13	HIKEEPLS(0.997)EEEPCT(0.003)STAVPSPEK	HIKEEPLS(25.41)EEEPCT(-25.41)S(-37.1)T(-37.1)AVPS(-59.39)PEK	8	4	0.49421
Q6AYA6_2	17283.6	-0.61945	0.215705	-2.87175	0.00408204	0.650919	0.140946	Q6AYA6	Cytochrome b-245 chaperone 1	Cybc1	20.894	187	Q6AYA6	168	CYBC1_RAT Cytochrome b-245 chaperone 1 OS=Rattus norvegicus OX=10116 GN=Cybc1 PE=1 SV=1	Q6AYA6	168	168	S	IAKLITSFLELHRLESPSERSQSSDSEPDGP	100.02	76.064	LES(0.99)PS(0.01)ER	LES(19.81)PS(-19.81)ER	3	2	0.22182
Q9Z1Z1	4855.85	-0.620907	0.253001	-2.45416	0.0141214	0.650262	0.23308	Q9Z1Z1	Eukaryotic translation initiation factor 2-alpha kinase 3	Eif2ak3	124.77	1108	Q9Z1Z1	547	E2AK3_RAT Eukaryotic translation initiation factor 2-alpha kinase 3 OS=Rattus norvegicus OX=10116 GN=Eif2ak3 PE=1 SV=1	Q9Z1Z1	547	547	S	VRRLFHPQPHRQRKESETQCQTESKYDSVSA	29.733	29.733	KES(0.753)ET(0.153)QCQT(0.089)ES(0.005)K	KES(6.93)ET(-6.93)QCQT(-9.27)ES(-22.01)K	3	4	0.30818
O35052	9905.28	-0.622237	0.239503	-2.59803	0.00937592	0.649663	0.201675	O35052	Phosphatidate cytidylyltransferase 1	Cds1	52.969	461	O35052	18	CDS1_RAT Phosphatidate cytidylyltransferase 1 OS=Rattus norvegicus OX=10116 GN=Cds1 PE=1 SV=2	O35052	18	18	T	ELRHRGGCPGPGGAGTPPPREGEAAGGDHET	52.555	52.555	GGCPGPGGAGT(1)PPPR	GGCPGPGGAGT(52.55)PPPR	11	2	-0.42816
Q4G008	2132.16	-0.623004	0.313466	-1.98747	0.0468706	0.649318	0.34083	Q4G008	Uncharacterized protein KIAA0930 homolog		45.958	404	Q4G008	270	K0930_RAT Uncharacterized protein KIAA0930 homolog OS=Rattus norvegicus OX=10116 PE=1 SV=2	Q4G008	270	270	Y	AEMAVSRVSTGDTSPYGTEDSSPASPMHERV	91.238	91.238	VSTGDT(0.025)S(0.189)PY(0.782)GT(0.004)EDSSPASPMHER	VS(-38.99)T(-33.39)GDT(-14.94)S(-6.18)PY(6.18)GT(-22.69)EDS(-41.66)S(-47.4)PAS(-56.59)PMHER	9	3	-0.26708
O08875_3	9021.62	-0.627142	0.185354	-3.38349	0.000715716	0.647458	0.0581162	O08875	Serine/threonine-protein kinase DCLK1	Dclk1	47.68	433	O08875	45	DCLK1_RAT Serine/threonine-protein kinase DCLK1 OS=Rattus norvegicus OX=10116 GN=Dclk1 PE=1 SV=1	O08875	45	45	S	SPGSLRKQRISQHGGSSTSLSSTKVCSSMDE	78.088	78.088	ISQHGGS(0.8)S(0.191)T(0.007)S(0.001)LSSTK	IS(-34.76)QHGGS(6.22)S(-6.22)T(-20.61)S(-28.22)LS(-36.71)S(-43.27)T(-49.54)K	7	3	-0.58299
Q499S9_1	10852.2	-0.630109	0.276683	-2.27736	0.0227645	0.646128	0.262928	Q499S9	Inactive rhomboid protein 1	Rhbdf1	97.261	856	Q499S9	49	RHDF1_RAT Inactive rhomboid protein 1 OS=Rattus norvegicus OX=10116 GN=Rhbdf1 PE=2 SV=1	Q499S9	49	49	S	EPSFLQPLRRQAFLRSVSMPAETARVPSPHH	98.737	98.737	S(0.818)VS(0.164)MPAET(0.019)AR	S(6.99)VS(-6.99)MPAET(-16.43)AR	1	2	0.13545
Q9R1N3_1	12061.9	-0.632882	0.229851	-2.75345	0.00589709	0.644887	0.167799	Q9R1N3	Sodium bicarbonate cotransporter 3	Slc4a7	135.95	1218	Q9R1N3;Q80ZA5	238;238	S4A7_RAT Sodium bicarbonate cotransporter 3 OS=Rattus norvegicus OX=10116 GN=Slc4a7 PE=1 SV=1;S4A10_RAT Sodium-driven chloride bicarbonate exchanger OS=Rattus norvegicus OX=10116 GN=Slc4a10 PE=1 SV=1	Q9R1N3	238	238	S	HQNEKRFTSRIPLVRSFADIGKKHSDPHLLE	66.27	66.27	S(1)FADIGK	S(66.27)FADIGK	1	2	0.10813
Q99P82_3	169284	-0.637241	0.154604	-4.12175	3.75999e-05	0.642941	0.0165919	Q99P82	Claudin-11	Cldn11	22.046	207	Q99P82	197	CLD11_RAT Claudin-11 OS=Rattus norvegicus OX=10116 GN=Cldn11 PE=1 SV=1	Q99P82	197	197	S	AQSFGENRFYYSSGSSSPTHAKSAHV_____	145.1	145.1	FYYS(0.001)S(0.005)GS(0.046)S(0.948)SPTHAK	FY(-121.62)Y(-109.44)S(-32.13)S(-22.77)GS(-13.14)S(13.14)S(-34.66)PT(-61.47)HAK	8	3	-0.19007
O35430_4	21214.3	-0.643995	0.220177	-2.9249	0.00344567	0.639939	0.125748	O35430	Amyloid-beta A4 precursor protein-binding family A member 1	Apba1	92.653	839	O35430	570	APBA1_RAT Amyloid-beta A4 precursor protein-binding family A member 1 OS=Rattus norvegicus OX=10116 GN=Apba1 PE=1 SV=1	O35430	570	570	S	NIVVLMARRRMPRSNSQENVEASHPSQDAKR	86.856	86.856	S(0.133)NS(0.845)QENVEAS(0.021)HPS(0.001)QDAK	S(-8.02)NS(8.02)QENVEAS(-16.03)HPS(-31.01)QDAK	3	3	-0.35947
P84903	13005.2	-0.646466	0.213542	-3.02734	0.00246714	0.638843	0.106844	P84903	Stromal interaction molecule 1	Stim1	77.448	685	P84903	257	STIM1_RAT Stromal interaction molecule 1 OS=Rattus norvegicus OX=10116 GN=Stim1 PE=1 SV=1	P84903	257	257	S	KKMMKDLEGLHRAEQSLHDLQERLHKAQEEH	41.378	41.378	AEQS(1)LHDLQER	AEQS(41.38)LHDLQER	4	3	0.090217
Q9EPA0_1	6952.12	-0.65295	0.288589	-2.26256	0.0236626	0.635979	0.264265	Q9EPA0	Dystrophin-related protein 2	Drp2	108.04	957	Q9EPA0	104	DRP2_RAT Dystrophin-related protein 2 OS=Rattus norvegicus OX=10116 GN=Drp2 PE=1 SV=2	Q9EPA0	104	104	S	KSHNLRARLEAFSDHSGKLQLPLQEIIDWLS	66.498	66.498	LEAFS(0.005)DHS(0.995)GK	LEAFS(-23.22)DHS(23.22)GK	8	3	-0.11174
Q5M7V8_2	6555.72	-0.657319	0.235387	-2.7925	0.00523022	0.634055	0.157294	Q5M7V8	Thyroid hormone receptor-associated protein 3	Thrap3	108.25	951	Q5M7V8	238	TR150_RAT Thyroid hormone receptor-associated protein 3 OS=Rattus norvegicus OX=10116 GN=Thrap3 PE=1 SV=1	Q5M7V8	238	238	S	WPDATTYGTGSASRASVSDLSPRERSPALKS	54.094	54.094	AS(0.813)VS(0.152)DLS(0.034)PR	AS(7.28)VS(-7.28)DLS(-13.76)PR	2	2	-1.1319
O35828_1	23388.9	-0.660084	0.285469	-2.31228	0.0207622	0.632842	0.255203	O35828	Coronin-7	Coro7	100.78	922	O35828	459	CORO7_RAT Coronin-7 OS=Rattus norvegicus OX=10116 GN=Coro7 PE=1 SV=2	O35828	459	459	S	SLSSTSGIGTSPSQRSLQSLLGPSSKFRHAE	113.65	109.84	S(0.996)LQS(0.001)LLGPS(0.003)S(0.001)K	S(25.22)LQS(-31.35)LLGPS(-25.22)S(-31.69)K	1	2	0.25747
Q5XII9	13140.3	-0.661164	0.258791	-2.55481	0.0106245	0.632368	0.215677	Q5XII9	Mitochondrial fission regulator 1-like	Mtfr1l	31.73	289	Q5XII9	38	MFR1L_RAT Mitochondrial fission regulator 1-like OS=Rattus norvegicus OX=10116 GN=Mtfr1l PE=1 SV=1	Q5XII9	38	38	S	RRIGTNLPLKPCPRASFETLPNISDLCLKDV	106.93	106.93	AS(0.991)FET(0.009)LPNISDLCLK	AS(20.47)FET(-20.47)LPNIS(-62.47)DLCLK	2	3	-0.74426
P42930_4	48707.5	-0.664577	0.200085	-3.32147	0.000895461	0.630874	0.0632273	P42930	Heat shock protein beta-1	Hspb1	22.892	206	P42930	90	HSPB1_RAT Heat shock protein beta-1 OS=Rattus norvegicus OX=10116 GN=Hspb1 PE=1 SV=1	P42930	90	90	S	PAFSRALNRQLSSGVSEIRQTADRWRVSLDV	136.81	136.81	QLS(0.223)S(0.223)GVS(0.554)EIR	QLS(-3.94)S(-3.94)GVS(3.94)EIR	7	2	0.21749
Q62737	14007.5	-0.666059	0.133069	-5.00538	5.57518e-07	0.630226	0.000905409	Q62737	Cytochrome b-245 light chain	Cyba	20.75	192	Q62737	147	CY24A_RAT Cytochrome b-245 light chain OS=Rattus norvegicus OX=10116 GN=Cyba PE=1 SV=3	Q62737	147	147	T	TPIEPKPKERPQVGGTIKQPPTNPPPRPPAE	39.163	39.163	ERPQVGGT(1)IK	ERPQVGGT(39.16)IK	8	3	-0.033029
Q75PQ8	5201.18	-0.667932	0.286953	-2.32767	0.0199297	0.629408	0.25291	Q75PQ8	Origin recognition complex subunit 2	Orc2	65.849	576	Q75PQ8	3	ORC2_RAT Origin recognition complex subunit 2 OS=Rattus norvegicus OX=10116 GN=Orc2 PE=2 SV=1	Q75PQ8	3	3	T	_____________MSTLRLKEAKVPSVQFVG	24.792	24.792	MS(1)T(1)LRLKEAK	MS(24.79)T(24.79)LRLKEAK	3	4	2.7011
O09032_2	64000.2	-0.6693	0.336306	-1.99015	0.0465744	0.628812	0.34083	O09032	ELAV-like protein 4	Elavl4	42.368	385	O09032	38	ELAV4_RAT ELAV-like protein 4 OS=Rattus norvegicus OX=10116 GN=Elavl4 PE=1 SV=2	O09032	38	38	S	SNTSNGPSSNNRNCPSPMQTGAATDDSKTNL	93.776	89.917	NCPS(0.998)PMQT(0.002)GAATDDSK	NCPS(27.55)PMQT(-27.55)GAAT(-61.7)DDS(-74.03)K	4	3	-0.20344
Q5RKH1_3	14493.3	-0.677983	0.202213	-3.35282	0.000799924	0.625039	0.0590489	Q5RKH1	Serine/threonine-protein kinase PRP4 homolog	Prpf4b	117.01	1007	Q5RKH1	427	PRP4B_RAT Serine/threonine-protein kinase PRP4 homolog OS=Rattus norvegicus OX=10116 GN=Prpf4b PE=1 SV=1	Q5RKH1	427	427	S	PRTRPRDDILGRCERSKDASPINRWSPSRRR	55.401	55.401	S(0.694)KDAS(0.306)PINR	S(3.56)KDAS(-3.56)PINR	1	3	0.094715
P06907_10	52406.5	-0.678454	0.30213	-2.24557	0.0247316	0.624835	0.265969	P06907	Myelin protein P0	Mpz	27.57	248	P06907	206	MYP0_RAT Myelin protein P0 OS=Rattus norvegicus OX=10116 GN=Mpz PE=1 SV=1	P06907	206	206	S	QRRLSAMEKGKFHKSSKDSSKRGRQTPVLYA	84.213	50.353	S(0.164)S(0.833)KDS(0.001)S(0.001)K	S(-7.05)S(7.05)KDS(-27.71)S(-29.48)K	2	3	-0.20122
P60669_2	4842.4	-0.70647	0.330874	-2.13516	0.0327477	0.612818	0.28994	P60669	Pleckstrin homology domain-containing family A member 4	Plekha4	85.641	779	P60669	164	PKHA4_RAT Pleckstrin homology domain-containing family A member 4 OS=Rattus norvegicus OX=10116 GN=Plekha4 PE=2 SV=1	P60669	164	164	S	GKASRAEGEDCGLPRSPARPRPGEGPGGPGG	46.964	46.964	AEGEDCGLPRS(1)PARPR	AEGEDCGLPRS(46.96)PARPR	11	3	-0.19098
F1LP64_3	7713.65	-0.707824	0.198118	-3.57274	0.000353269	0.612243	0.0424969	F1LP64	E3 ubiquitin-protein ligase TRIP12	Trip12	223.93	2025	F1LP64	238	TRIPC_RAT E3 ubiquitin-protein ligase TRIP12 OS=Rattus norvegicus OX=10116 GN=Trip12 PE=1 SV=1	F1LP64	238	238	S	KQGKDQNKARRSRSASSPSPRRSSREKEQSK	70.919	70.919	S(0.062)AS(0.67)S(0.249)PS(0.019)PR	S(-10.33)AS(4.3)S(-4.3)PS(-15.37)PR	3	2	0.13206
Q8VGC3	17833.9	-0.718306	0.35352	-2.03187	0.0421673	0.607811	0.32376	Q8VGC3	Voltage-dependent L-type calcium channel subunit beta-2	Cacnb2	73.225	655	Q8VGC3	501	CACB2_RAT Voltage-dependent L-type calcium channel subunit beta-2 OS=Rattus norvegicus OX=10116 GN=Cacnb2 PE=1 SV=2	Q8VGC3	501	501	T	PTLASNSQGSQGDQRTDRSAPRSASQAEEEP	14.015	14.015	T(1)DRS(1)APRS(1)AS(1)QAEEEPCLEPVK	T(14.02)DRS(14.02)APRS(14.02)AS(14.02)QAEEEPCLEPVK	1	3	1.8575
P63059	15475.8	-0.722591	0.346081	-2.08792	0.0368046	0.606008	0.305247	P63059	Thyroid hormone receptor alpha	Thra	55.071	492	P63059	273	THA_RAT Thyroid hormone receptor alpha OS=Rattus norvegicus OX=10116 GN=Thra PE=1 SV=1	P63059	273	273	T	IMSLRAAVRYDPESDTLTLSGEMAVKREQLK	17.078	14.258	Y(0.685)DPES(0.696)DT(0.696)LT(0.461)LS(0.461)GEMAVK	Y(5.95)DPES(5.95)DT(5.95)LT(-5.95)LS(-5.95)GEMAVK	7	2	0.065884
P63059_1	15475.8	-0.722591	0.346081	-2.08792	0.0368046	0.606008	0.305247	P63059	Thyroid hormone receptor alpha	Thra	55.071	492	P63059	275	THA_RAT Thyroid hormone receptor alpha OS=Rattus norvegicus OX=10116 GN=Thra PE=1 SV=1	P63059	275	275	T	SLRAAVRYDPESDTLTLSGEMAVKREQLKNG	17.078	17.078	Y(0.841)DPES(0.263)DT(0.638)LT(0.655)LS(0.603)GEMAVK	Y(7.42)DPES(-7.29)DT(0.39)LT(0.77)LS(-0.39)GEMAVK	9	2	-2.0074
P63059_2	15475.8	-0.722591	0.346081	-2.08792	0.0368046	0.606008	0.305247	P63059	Thyroid hormone receptor alpha	Thra	55.071	492	P63059	267	THA_RAT Thyroid hormone receptor alpha OS=Rattus norvegicus OX=10116 GN=Thra PE=1 SV=1	P63059	267	267	Y	KGCCMEIMSLRAAVRYDPESDTLTLSGEMAV	17.078	17.078	Y(0.841)DPES(0.263)DT(0.638)LT(0.655)LS(0.603)GEMAVK	Y(7.42)DPES(-7.29)DT(0.39)LT(0.77)LS(-0.39)GEMAVK	1	2	-2.0074
P29995_1	9419.2	-0.729941	0.172889	-4.22203	2.42115e-05	0.602928	0.0150053	P29995	Inositol 1,4,5-trisphosphate receptor type 2	Itpr2	307.05	2701	P29995	1855	ITPR2_RAT Inositol 1,4,5-trisphosphate receptor type 2 OS=Rattus norvegicus OX=10116 GN=Itpr2 PE=1 SV=1	P29995	1855	1855	S	DSDLMALGPRMRVRDSSLHLKEGMKGQLTEA	52.716	52.716	DS(0.578)S(0.422)LHLK	DS(1.37)S(-1.37)LHLK	2	3	-0.15056
P30009_2	28932	-0.758955	0.198267	-3.82794	0.000129218	0.590924	0.0299786	P30009	Myristoylated alanine-rich C-kinase substrate	Marcks	29.794	309	P30009	26	MARCS_RAT Myristoylated alanine-rich C-kinase substrate OS=Rattus norvegicus OX=10116 GN=Marcks PE=1 SV=2	P30009	26	26	S	KGEAAAERPGEAAVASSPSKANGQENGHVKV	92.95	92.95	GEAAAERPGEAAVAS(0.569)S(0.43)PS(0.001)K	GEAAAERPGEAAVAS(1.22)S(-1.22)PS(-26.08)K	15	3	-0.34183
A0A0G2K2P5_7	14975.3	-0.766416	0.243631	-3.1458	0.00165631	0.587876	0.0867692	A0A0G2K2P5	Tight junction protein ZO-1	Tjp1	197.15	1765	A0A0G2K2P5	212	ZO1_RAT Tight junction protein ZO-1 OS=Rattus norvegicus OX=10116 GN=Tjp1 PE=1 SV=1	A0A0G2K2P5	212	212	S	EYGLRLASHIFVKEISQDSLAARDGNIQEGD	91.123	91.123	EIS(0.91)QDS(0.09)LAAR	EIS(10.03)QDS(-10.03)LAAR	3	2	-1.1886
Q4V8J4	15130.8	-0.770827	0.215452	-3.57773	0.000346595	0.586081	0.0424969	Q4V8J4	Glycerol-3-phosphate acyltransferase 3	Gpat3	51.011	457	Q4V8J4	65	GPAT3_RAT Glycerol-3-phosphate acyltransferase 3 OS=Rattus norvegicus OX=10116 GN=Gpat3 PE=1 SV=1	Q4V8J4	65	65	S	TLRIEKGAPKESVLKSPASMGIIQRDESPME	57.174	57.174	S(0.583)PAS(0.417)MGIIQR	S(1.46)PAS(-1.46)MGIIQR	1	2	-0.18566
Q3ZB98	1347.06	-0.77275	0.184364	-4.19144	2.77191e-05	0.585301	0.0150053	Q3ZB98	Breast carcinoma-amplified sequence 1 homolog	Bcas1	62.381	589	Q3ZB98	351	BCAS1_RAT Breast carcinoma-amplified sequence 1 homolog OS=Rattus norvegicus OX=10116 GN=Bcas1 PE=1 SV=3	Q3ZB98	351	351	S	TAKSSKGSSQPGQAPSAGTSDTAREGGKEKA	56.684	56.684	GSSQPGQAPS(0.621)AGT(0.238)S(0.099)DT(0.042)AR	GS(-34.84)S(-35.12)QPGQAPS(4.16)AGT(-4.16)S(-7.98)DT(-11.72)AR	10	3	0.051848
O09032	4382.83	-0.777834	0.339176	-2.29331	0.0218303	0.583242	0.26036	O09032	ELAV-like protein 4	Elavl4	42.368	385	O09032	42	ELAV4_RAT ELAV-like protein 4 OS=Rattus norvegicus OX=10116 GN=Elavl4 PE=1 SV=2	O09032	42	42	T	NGPSSNNRNCPSPMQTGAATDDSKTNLIVNY	59.57	59.57	NCPS(0.215)PMQT(0.78)GAAT(0.005)DDSK	NCPS(-5.6)PMQT(5.6)GAAT(-22.39)DDS(-35.28)K	8	2	0.5547
P68403_2	83185.6	-0.779083	0.359866	-2.16492	0.0303935	0.582737	0.284437	P68403	Protein kinase C beta type	Prkcb	76.75	671	P68403;P63319	500;514	KPCB_RAT Protein kinase C beta type OS=Rattus norvegicus OX=10116 GN=Prkcb PE=1 SV=3;KPCG_RAT Protein kinase C gamma type OS=Rattus norvegicus OX=10116 GN=Prkcg PE=1 SV=1	P68403	500	500	T	FGMCKENIWDGVTTKTFCGTPDYIAPEIIAY	157.7	157.7	T(0.997)FCGT(0.003)PDYIAPEIIAYQPYGK	T(25.22)FCGT(-25.22)PDY(-71.25)IAPEIIAY(-116.22)QPY(-137.57)GK	1	3	-0.30905
Q4V888	5430.51	-0.779471	0.357494	-2.18038	0.0292294	0.58258	0.279226	Q4V888	Type 2 phosphatidylinositol 4,5-bisphosphate 4-phosphatase	Pip4p2	28.024	257	Q4V888	89	PP4P2_RAT Type 2 phosphatidylinositol 4,5-bisphosphate 4-phosphatase OS=Rattus norvegicus OX=10116 GN=Pip4p2 PE=1 SV=1	Q4V888	89	89	T	HVVKCTVCNEATPIKTPPTGKKYVRCPCNCL	58.093	49.463	CTVCNEAT(0.047)PIKT(0.906)PPT(0.047)GK	CT(-39.71)VCNEAT(-12.87)PIKT(12.87)PPT(-12.87)GK	12	3	-1.0159
P59649_3	28901.2	-0.794156	0.353957	-2.24365	0.024855	0.57668	0.265969	P59649	FXYD domain-containing ion transport regulator 7	Fxyd7	8.4867	80	P59649	60	FXYD7_RAT FXYD domain-containing ion transport regulator 7 OS=Rattus norvegicus OX=10116 GN=Fxyd7 PE=1 SV=1	P59649	60	60	S	ISKKVKCRKADSRSESPTCKSCKSELPSSAP	82.279	82.279	S(0.002)ES(0.96)PT(0.038)CK	S(-26.91)ES(14.06)PT(-14.06)CK	3	2	-0.53626
P60203	8447.22	-0.797626	0.250812	-3.18018	0.00147183	0.575295	0.0863349	P60203	Myelin proteolipid protein	Plp1	30.077	277	P60203	118	MYPR_RAT Myelin proteolipid protein OS=Rattus norvegicus OX=10116 GN=Plp1 PE=1 SV=2	P60203	118	118	T	DYKTTICGKGLSATVTGGQKGRGSRGQHQAH	79.283	79.283	GLS(0.008)AT(0.048)VT(0.944)GGQK	GLS(-20.5)AT(-12.96)VT(12.96)GGQK	7	3	0.52646
Q62901_1	11226.5	-0.800859	0.206595	-3.87647	0.000105981	0.574007	0.0286856	Q62901	Arginine-glutamic acid dipeptide repeats protein	Rere	171.81	1559	Q62901	655	RERE_RAT Arginine-glutamic acid dipeptide repeats protein OS=Rattus norvegicus OX=10116 GN=Rere PE=1 SV=2	Q62901	655	655	S	ASPLKNTKRQREKVASDTEDTDRATSKKTKT	49.632	49.632	VAS(0.873)DT(0.109)EDT(0.018)DR	VAS(9.02)DT(-9.02)EDT(-16.9)DR	3	2	1.1701
G3V928_1	4381.65	-0.809485	0.285953	-2.83084	0.00464264	0.570585	0.1493	G3V928	Prolow-density lipoprotein receptor-related protein 1	Lrp1	504.88	4545	G3V928	4521	LRP1_RAT Prolow-density lipoprotein receptor-related protein 1 OS=Rattus norvegicus OX=10116 GN=Lrp1 PE=1 SV=1	G3V928	4521	4521	S	PVYATLYMGGHGSRHSLASTDEKRELLGRGP	43.68	43.68	HS(0.987)LAS(0.011)T(0.001)DEK	HS(19.43)LAS(-19.43)T(-28.41)DEK	2	3	-0.073041
P62859	3954.32	-0.817599	0.282359	-2.8956	0.00378436	0.567386	0.133604	P62859	40S ribosomal protein S28	Rps28	7.8409	69	P62859	23	RS28_RAT 40S ribosomal protein S28 OS=Rattus norvegicus OX=10116 GN=Rps28 PE=1 SV=1	P62859	23	23	S	PIKLARVTKVLGRTGSQGQCTQVRVEFMDDT	73.877	73.877	T(0.171)GS(0.829)QGQCTQVR	T(-6.86)GS(6.86)QGQCT(-60.48)QVR	3	3	-0.19045
Q6AY91	6662.2	-0.827815	0.385783	-2.1458	0.0318886	0.563382	0.284544	Q6AY91	Nicotinamide riboside kinase 1	Nmrk1	22.321	195	Q6AY91	116	NRK1_RAT Nicotinamide riboside kinase 1 OS=Rattus norvegicus OX=10116 GN=Nmrk1 PE=2 SV=1	Q6AY91	116	116	Y	LLFNYKPLDTIWNRSYFLTVPYEECKRRRST	22.435	22.435	PLDT(0.935)IWNRS(0.935)Y(0.932)FLT(0.609)VPY(0.589)EECK	PLDT(7.97)IWNRS(7.97)Y(7.82)FLT(0.21)VPY(-0.21)EECK	10	4	-2.2377
Q6AY91_1	6662.2	-0.827815	0.385783	-2.1458	0.0318886	0.563382	0.284544	Q6AY91	Nicotinamide riboside kinase 1	Nmrk1	22.321	195	Q6AY91	110	NRK1_RAT Nicotinamide riboside kinase 1 OS=Rattus norvegicus OX=10116 GN=Nmrk1 PE=2 SV=1	Q6AY91	110	110	T	LIIEGFLLFNYKPLDTIWNRSYFLTVPYEEC	22.435	22.435	PLDT(0.935)IWNRS(0.935)Y(0.932)FLT(0.609)VPY(0.589)EECK	PLDT(7.97)IWNRS(7.97)Y(7.82)FLT(0.21)VPY(-0.21)EECK	4	4	-2.2377
Q6AY91_2	6662.2	-0.827815	0.385783	-2.1458	0.0318886	0.563382	0.284544	Q6AY91	Nicotinamide riboside kinase 1	Nmrk1	22.321	195	Q6AY91	119	NRK1_RAT Nicotinamide riboside kinase 1 OS=Rattus norvegicus OX=10116 GN=Nmrk1 PE=2 SV=1	Q6AY91	119	119	T	NYKPLDTIWNRSYFLTVPYEECKRRRSTRVY	22.435	22.435	PLDT(0.935)IWNRS(0.935)Y(0.932)FLT(0.609)VPY(0.589)EECK	PLDT(7.97)IWNRS(7.97)Y(7.82)FLT(0.21)VPY(-0.21)EECK	13	4	-2.2377
Q6AY91_3	6662.2	-0.827815	0.385783	-2.1458	0.0318886	0.563382	0.284544	Q6AY91	Nicotinamide riboside kinase 1	Nmrk1	22.321	195	Q6AY91	115	NRK1_RAT Nicotinamide riboside kinase 1 OS=Rattus norvegicus OX=10116 GN=Nmrk1 PE=2 SV=1	Q6AY91	115	115	S	FLLFNYKPLDTIWNRSYFLTVPYEECKRRRS	22.435	22.435	PLDT(0.935)IWNRS(0.935)Y(0.932)FLT(0.609)VPY(0.589)EECK	PLDT(7.97)IWNRS(7.97)Y(7.82)FLT(0.21)VPY(-0.21)EECK	9	4	-2.2377
Q3B8Q0_2	23409.1	-0.877096	0.271039	-3.23605	0.00121196	0.544462	0.0787291	Q3B8Q0	Microtubule-associated protein RP/EB family member 2	Mapre2	36.988	326	Q3B8Q0	231	MARE2_RAT Microtubule-associated protein RP/EB family member 2 OS=Rattus norvegicus OX=10116 GN=Mapre2 PE=1 SV=1	Q3B8Q0	231	231	S	TPSRPSSAKRASSSGSASRSDKDLETQVIQL	92.239	92.239	ASS(0.021)S(0.021)GS(0.956)AS(0.002)R	AS(-40.07)S(-16.59)S(-16.59)GS(16.59)AS(-26.44)R	6	2	-1.1116
Q5BK81	16079.2	-0.891236	0.239597	-3.71973	0.00019944	0.539152	0.0359878	Q5BK81	Prostaglandin reductase 2	Ptgr2	38.136	351	Q5BK81	350	PTGR2_RAT Prostaglandin reductase 2 OS=Rattus norvegicus OX=10116 GN=Ptgr2 PE=2 SV=2	Q5BK81	350	350	S	GGNIGKQIVRISEDSSP______________	86.472	86.472	ISEDS(0.011)S(0.989)P	IS(-46.83)EDS(-19.67)S(19.67)P	6	2	0.54819
P11884	1203.22	-0.913998	0.417163	-2.19098	0.028453	0.530712	0.277524	P11884	Aldehyde dehydrogenase, mitochondrial	Aldh2	56.488	519	P11884	8	ALDH2_RAT Aldehyde dehydrogenase, mitochondrial OS=Rattus norvegicus OX=10116 GN=Aldh2 PE=1 SV=1	P11884	8	8	T	________MLRAALSTARRGPRLSRLLSAAA	9.7809	9.7809	MLRAALS(1)T(1)ARR	MLRAALS(9.78)T(9.78)ARR	8	2	3.715
Q08013_1	29106.2	-0.965654	0.267697	-3.60726	0.000309443	0.512046	0.0402029	Q08013	Translocon-associated protein subunit gamma	Ssr3	21.064	185	Q08013	105	SSRG_RAT Translocon-associated protein subunit gamma OS=Rattus norvegicus OX=10116 GN=Ssr3 PE=1 SV=2	Q08013	105	105	S	QKREDAVSKEVTRKLSEADNRKMSRKEKDER	71.555	32.498	KLS(1)EADNRK	KLS(32.5)EADNRK	3	3	0.28928
Q4L0E8	3475.72	-0.971486	0.36318	-2.67494	0.00747418	0.509981	0.188187	Q4L0E8	Regulator of G-protein signaling 18	Rgs18	27.644	235	Q4L0E8	220	RGS18_RAT Regulator of G-protein signaling 18 OS=Rattus norvegicus OX=10116 GN=Rgs18 PE=1 SV=1	Q4L0E8	220	220	T	RPQRPTNLRRRSRSFTYNEFQDVKSDVAIWL	16.254	16.254	RS(1)RS(1)FT(1)Y(1)NEFQDVK	RS(16.25)RS(16.25)FT(16.25)Y(16.25)NEFQDVK	6	2	3.4383
Q4L0E8_1	3475.72	-0.971486	0.36318	-2.67494	0.00747418	0.509981	0.188187	Q4L0E8	Regulator of G-protein signaling 18	Rgs18	27.644	235	Q4L0E8	221	RGS18_RAT Regulator of G-protein signaling 18 OS=Rattus norvegicus OX=10116 GN=Rgs18 PE=1 SV=1	Q4L0E8	221	221	Y	PQRPTNLRRRSRSFTYNEFQDVKSDVAIWL_	16.254	16.254	RS(1)RS(1)FT(1)Y(1)NEFQDVK	RS(16.25)RS(16.25)FT(16.25)Y(16.25)NEFQDVK	7	2	3.4383
Q0V8T4	4991.79	-0.976259	0.408635	-2.38907	0.0168909	0.508296	0.249162	Q0V8T4	Contactin-associated protein like 5-3	Cntnap5c	145.72	1307	Q0V8T4	921	CTP5C_RAT Contactin-associated protein like 5-3 OS=Rattus norvegicus OX=10116 GN=Cntnap5c PE=2 SV=1	Q0V8T4	921	921	T	GHFQLQLNSQMFVGGTSSRQKGFLGCIRSLH	15.422	15.422	GHFQLQLNS(0.99)QMFVGGT(0.674)S(0.674)S(0.661)R	GHFQLQLNS(15.42)QMFVGGT(0.17)S(0.17)S(-0.17)R	16	2	2.281
Q66HA4	15401.4	-1.00014	0.382607	-2.61401	0.00894859	0.499952	0.197691	Q66HA4	Tax1-binding protein 1 homolog	Tax1bp1	93.196	813	Q66HA4	494	TAXB1_RAT Tax1-binding protein 1 homolog OS=Rattus norvegicus OX=10116 GN=Tax1bp1 PE=2 SV=1	Q66HA4	494	494	T	KRMGSQQKVNDASINTDPAASASAVDVKPAA	18.731	18.731	VNDAS(1)INT(1)DPAAS(1)AS(1)AVDVK	VNDAS(18.73)INT(18.73)DPAAS(18.73)AS(18.73)AVDVK	8	2	-0.47399
O88923	7382.66	-1.0173	0.328628	-3.0956	0.00196412	0.494039	0.0981457	O88923	Adhesion G protein-coupled receptor L2	Adgrl2	166.73	1487	O88923	1458	AGRL2_RAT Adhesion G protein-coupled receptor L2 OS=Rattus norvegicus OX=10116 GN=Adgrl2 PE=1 SV=2	O88923	1458	1458	S	AGRQLQMCYQISRGNSDGYIIPINKEGCIPE	61.641	61.641	GNS(0.997)DGY(0.003)IIPINK	GNS(24.79)DGY(-24.79)IIPINK	3	3	0.33591
Q5XFX0	18162	-1.04319	0.207327	-5.0316	4.86393e-07	0.485254	0.000905409	Q5XFX0	Transgelin-2	Tagln2	22.393	199	Q5XFX0	163	TAGL2_RAT Transgelin-2 OS=Rattus norvegicus OX=10116 GN=Tagln2 PE=1 SV=1	Q5XFX0	163	163	S	PNWFPKKSKENPRNFSDNQLQEGKNVIGLQM	83.087	46.158	NFS(1)DNQLQEGK	NFS(46.16)DNQLQEGK	3	2	0.019986
Q9JI66_2	19205	-1.06759	0.347605	-3.07128	0.00213142	0.477115	0.0988981	Q9JI66	Electrogenic sodium bicarbonate cotransporter 1	Slc4a4	121.34	1079	Q9JI66;Q6RI88	223;226	S4A4_RAT Electrogenic sodium bicarbonate cotransporter 1 OS=Rattus norvegicus OX=10116 GN=Slc4a4 PE=1 SV=1;S4A5_RAT Electrogenic sodium bicarbonate cotransporter 4 OS=Rattus norvegicus OX=10116 GN=Slc4a5 PE=1 SV=1	Q9JI66	223	223	S	LLRKHRHQTKKSNLRSLADIGKTVSSASRMF	75.378	75.378	S(1)LADIGK	S(75.38)LADIGK	1	2	-0.03166
Q9JI66	8558.13	-1.14514	0.328635	-3.48452	0.000493025	0.452147	0.0500421	Q9JI66	Electrogenic sodium bicarbonate cotransporter 1	Slc4a4	121.34	1079	Q9JI66	1069	S4A4_RAT Electrogenic sodium bicarbonate cotransporter 1 OS=Rattus norvegicus OX=10116 GN=Slc4a4 PE=1 SV=1	Q9JI66	1069	1069	S	QQPFLSDNKPLDRERSSTFLERHTSC_____	60.892	60.892	S(0.697)S(0.056)T(0.247)FLER	S(4.51)S(-10.93)T(-4.51)FLER	1	2	0.33459
B5DF41	3530.85	-1.14915	0.384157	-2.99136	0.00277742	0.450891	0.112763	B5DF41	Syntaphilin	Snph	54.493	504	B5DF41	200	SNPH_RAT Syntaphilin OS=Rattus norvegicus OX=10116 GN=Snph PE=1 SV=1	B5DF41	200	200	S	EVAQNGVAKEEGTGESAGGSPARSLTRSSTY	37.613	37.613	EEGT(0.003)GES(0.768)AGGS(0.229)PAR	EEGT(-23.87)GES(5.25)AGGS(-5.25)PAR	7	3	-1.5729
Q9JKS6	2787.17	-1.16035	0.353495	-3.28251	0.00102889	0.447404	0.0682007	Q9JKS6	Protein piccolo	Pclo	552.71	5085	Q9JKS6	2685	PCLO_RAT Protein piccolo OS=Rattus norvegicus OX=10116 GN=Pclo PE=1 SV=1	Q9JKS6	2685	2685	T	DAIDLRTIPKSEVKVTEKCMDLSASAMDVKR	11.65	11.65	S(1)EVKVT(1)EKCMDLS(1)AS(1)AMDVK	S(11.65)EVKVT(11.65)EKCMDLS(11.65)AS(11.65)AMDVK	6	3	-0.39761

## Sheet: Sheet1
Pclo
Snph
Slc4a4
Tagln2
Adgrl2
Tax1bp1
Cntnap5c
Rgs18
Ssr3
Aldh2
Ptgr2
Mapre2
Nmrk1
Rps28
Lrp1
Rere
Plp1
Fxyd7
Pip4p2
Prkcb
Elavl4
Bcas1
Gpat3
Tjp1
Marcks
Itpr2
Thra
Cacnb2
Trip12
Plekha4
Mpz
Prpf4b
Orc2
Cyba
Hspb1
Mtfr1l
Coro7
Thrap3
Drp2
Stim1
Apba1
Cldn11
Slc4a7
Rhbdf1
Dclk1
Cds1
Eif2ak3
Cybc1
Nop58
F11r
Stip1
Bscl2
Cr1l
Glyr1
Abi1
Efnb1
Rpl15
Cdk5rap2
Gja1
Sdc2
Synpo
Magi3
Marcksl1
Dnah12
Dbp
Cend1
Slc1a2
Aqp1
Septin7
Stx8
Rpl13
Pom121
Zbtb38
Mast1
Piezo1
Map3k12
Map2
Zdhhc5
Recql
Cacna1b
Slc20a2
Nnat
Ckm
Sipa1l2
Tmem230
Sorbs2
H1-5
Ednra
Lmnb1
Cxadr
Prpf38b
Hnrnpa3
Phldb1
Rap1b
Prrt2
Crlf2
Serpina6
Ttgn1
Tmem245
Mob1a
Nefl
Cavin1
Tmem100
Ppig
Rheb
Myo1e
Lmna
Znf423
Inpp5d
Exoc2
Osmr
Caskin1
Myo9b
Ccnl1
Grasp
Snx17
Dpyd
Smarca4
H1-4
Srsf6
Lsr
Scaf1
Trpv2
Vmp1
Mpdz
Rpl4
Arglu1
Adra2a
Ap2m1
Sh3bp4
Arfgef1
Micall1
Nptn
Palld
Mff
Irs1
Hnrnpk
Bsg
Psip1
Pex14
Cmklr1
Ssbp3
Ubd
Dpysl3
Acaca
Raf1
Zbtb7a
Rps8
Nup98
Ncam1
Mief1
Rpl18a
Tsc2
Fyttd1
Cap2
Mta1
Rab8a
Mark1
Eepd1
Eml1
Agap2
Nifk
Map4
Srsf2
Plcb3
Mindy1
Phrf1
Ptdss2
Cox4i1
Taok1
Camsap2
Tra2b
Ptov1
Dab2ip
Bckdha
Rps26
Ufl1
Itgb4
Rmdn2
Prkaa1
Prx
Mecp2
Rabep2
Map1b
Slc9a1
Ddx1
Abcc5
Ppfia3
Rplp0
Ehd2
Map1a
Tsnax
Nefh
Fstl1
Dlg4
Epn3
Sgip1
Sh3kbp1
Klc1
Ubr4
Map6
Pacs1
Akap12
Ina
Ubac1
Washc2
Mertk
Kif1b
Ank3
Hnrnpu
Ndrg1
Pdha1
Rtn4
Rtn3
Anxa4
Pea15
Mlip
Mdc1
Aak1
Snn
Batf3
Nsf
Rbm5
Vim
Stmn1
Brsk2
Rplp2
Oxr1
Synrg
Mylpf
Ncl
Ip6k1
Rab10
Nefm
Spp1
Necab1
Rtn1
JPT1
Pelp1
Hsph1
Pex19
Pak1
Cep162
Pard3
Pdap1
Myl2
Cast
Ccdc8
Pi4k2b
Ptbp2
Brca2
Mapt
Chgb
Strn
Ptger3
Bzw1
Pxn
Rab3gap2
Pgrmc1
Ubap1
Tspoap1
Slc9a3r1
Ttc41
Samd4a
Acy3
Trim69
